# Supplementary material for: RNA-seq liver transcriptome analysis reveals an activated MHC-I pathway and an inhibited MHC-II pathway at the early stage of vaccine immunization in zebrafish
Source: BMC Genomics. 2012 Jul 17;13:319. doi: 10.1186/1471-2164-13-319 (PMC3583171; doi:10.1186/1471-2164-13-319)
Supplement: Additional file 1: — Solexa libraries of the WED immunized and PBS mock zebrafish liver. Six Solexa cDNA libraries were constructed from the livers of mock-immunized and WED-immunized zebrafish. Biological replicates (C1-C3 and V1-V3) were pooled to make representative samples for deep sequencing analysis. To assess the quality of sequencing, the reads were mapped to the zebrafish reference genome with no more than 5-mismatches. The sequencing data for C1-read 1 to C3-read 2 and V1-read 1 to V3-read 2 corresponded to the paired end sequencing (forward and reverse sequencing) data in each library, respectively. [file 1471-2164-13-319-S1.xls]

## Sheet: Mapping
Additional file 1. Solexa libraries of the WED-immunized and PBS mock zebrafish liver
Sample	Sequence length	Reads num	Mappable	Unmappable	0-mismatch mapping	1-mismatch mapping	2-mismatch mapping	3-mismatch mapping	4-mismatch mapping	5-mismatch mapping
c1-read1	95	7841914	5511606	2330308	2375513	1633227	773321	373467	217446	138632
c1-read2	95	7841914	5311660	2530254	2410072	1411286	709141	378496	241445	161220
C1-tags Number	95	15683828	10823266	4860562	4785585	3044513	1482462	751963	458891	299852
c2-read1	95	6520390	4918304	1602086	2412052	1238937	596677	319203	211073	140362
c2-read2	95	6520390	4666524	1853866	2194619	1149301	586067	338079	235590	162868
C2-tags Number	95	13040780	9584828	3455952	4606671	2388238	1182744	657282	446663	303230
c3-read1	94	12830327	9377160	3453167	4308008	2363098	1243886	697845	458372	305951
c3-read2	94	12830327	8944827	3885500	3966168	2207901	1210093	722687	496695	341283
C3-tags Number	94	25660654	18321987	7338667	8274176	4570999	2453979	1420532	955067	647234
v1-read1	95	8153156	6234780	1918376	3772433	1367180	611375	264455	137471	81866
v1-read2	95	8153156	5974638	2178518	3301374	1347315	668521	332217	198223	126988
V1-tags Number	95	16306312	12209418	4096894	7073807	2714495	1279896	596672	335694	208854
v2-read1	94	7794924	5949286	1845638	3658582	1265089	571617	246190	128748	79060
v2-read2	94	7794924	5726307	2068617	3226826	1259404	626674	310045	183900	119458
V2-tags Number	94	15589848	11675593	3914255	6885408	2524493	1198291	556235	312648	198518
v3-read1	94	5453453	4393609	1059844	2673132	936040	434569	192034	96833	61001
v3-read2	94	5453453	4211495	1241958	2298455	934899	486727	248872	145575	96967
V3-tags Number	94	10906906	8605104	2301802	4971587	1870939	921296	440906	242408	157968

## Sheet: C1-read 1
column	count	min	max	sum	mean	Q1	med	Q3	IQR	lW	rW	A_Count	C_Count	G_Count	T_Count	N_Count	Max_count
1	7841914	2	40	275739137	35.16	36	39	40	4	30	40	1408071	2164113	2775153	1494577	0	7841914
2	7841914	2	40	284580967	36.29	36	39	40	4	30	40	1793197	1738825	2190464	2119428	0	7841914
3	7841914	2	40	292015249	37.24	36	39	40	4	30	40	1793241	2220965	1972161	1855547	0	7841914
4	7841914	2	40	292254884	37.27	36	39	40	4	30	40	1983353	1931942	2018899	1907720	0	7841914
5	7841914	2	40	291839639	37.22	36	39	40	4	30	40	2041026	1736959	2045218	2018711	0	7841914
6	7841914	2	40	290922437	37.1	36	39	40	4	30	40	2291445	1689688	1858053	2002728	0	7841914
7	7841914	2	40	298201131	38.03	38	39	40	2	35	40	1847997	1660657	1810904	2522356	0	7841914
8	7841914	2	40	297738964	37.97	38	39	40	2	35	40	2054468	1780086	1845549	2161811	0	7841914
9	7841914	2	40	297356313	37.92	38	39	40	2	35	40	1957575	1810429	1836263	2237647	0	7841914
10	7841914	2	40	296843685	37.85	37	39	40	3	33	40	2453934	1570497	1785744	2031739	0	7841914
11	7841914	2	40	297384596	37.92	38	39	40	2	35	40	2172592	1768438	2015728	1884669	487	7841914
12	7841914	2	40	297541643	37.94	38	39	40	2	35	40	2107556	1801691	1831776	2100891	0	7841914
13	7841914	2	40	297078521	37.88	38	39	40	2	35	40	2143663	1698932	1890593	2108726	0	7841914
14	7841914	2	40	296639649	37.83	37	39	40	3	33	40	2156383	1712438	1865151	2107628	314	7841914
15	7841914	2	40	295351411	37.66	37	39	40	3	33	40	2137654	1756892	1844501	2102720	147	7841914
16	7841914	2	40	295806941	37.72	37	39	40	3	33	40	2150639	1768793	1868758	2053717	7	7841914
17	7841914	2	40	295046963	37.62	37	39	40	3	33	40	2135132	1756349	1889394	2061021	18	7841914
18	7841914	2	40	294757021	37.59	37	39	40	3	33	40	2138209	1762390	1880305	2060994	16	7841914
19	7841914	2	40	294182265	37.51	37	39	40	3	33	40	2122534	1746032	1914504	2058806	38	7841914
20	7841914	2	40	293632529	37.44	37	39	40	3	33	40	2126828	1746601	1895443	2073035	7	7841914
21	7841914	2	40	293022342	37.37	37	39	40	3	33	40	2131613	1771103	1872259	2066935	4	7841914
22	7841914	2	40	291703347	37.2	37	39	40	3	33	40	2125865	1742129	1896737	2076988	195	7841914
23	7841914	2	40	290800117	37.08	37	39	40	3	33	40	2107654	1757955	1929777	2046284	244	7841914
24	7841914	2	40	290043225	36.99	37	39	40	3	33	40	2148175	1769219	1837479	2086864	177	7841914
25	7841914	2	40	289444946	36.91	37	39	40	3	33	40	2108461	1748908	1939100	2045057	388	7841914
26	7841914	2	40	288944085	36.85	37	39	40	3	33	40	2105028	1754067	1923724	2058797	298	7841914
27	7841914	2	40	287404287	36.65	36	39	40	4	30	40	2108066	1763970	1893123	2076119	636	7841914
28	7841914	2	40	286628343	36.55	36	38	39	3	32	40	2090240	1784062	1887073	2080318	221	7841914
29	7841914	2	40	285737197	36.44	36	38	39	3	32	40	2111258	1775439	1901737	2052523	957	7841914
30	7841914	2	40	284959287	36.34	36	38	39	3	32	40	2119361	1782679	1873357	2066117	400	7841914
31	7841914	2	40	284525450	36.28	36	38	39	3	32	40	2091227	1790879	1896159	2062459	1190	7841914
32	7841914	2	40	280407141	35.76	35	38	39	4	29	40	2128045	1780322	1882819	2050234	494	7841914
33	7841914	2	40	279391957	35.63	35	38	39	4	29	40	2124232	1817388	1843156	2056618	520	7841914
34	7841914	2	40	278492033	35.51	35	38	39	4	29	40	2089885	1805368	1874537	2071030	1094	7841914
35	7841914	2	40	277473673	35.38	35	38	39	4	29	40	2086539	1810052	1909342	2035331	650	7841914
36	7841914	2	40	257790433	32.87	33	38	39	6	24	40	2003564	1748830	1907007	1963977	218536	7841914
37	7841914	2	40	273721225	34.9	35	38	39	4	29	40	2104779	1807032	1884612	2044536	955	7841914
38	7841914	2	40	272605026	34.76	34	38	39	5	27	40	2116112	1816634	1862368	2045349	1451	7841914
39	7841914	2	40	271570419	34.63	34	38	39	5	27	40	2087644	1812879	1869393	2071302	696	7841914
40	7841914	2	40	270500152	34.49	34	37	39	5	27	40	2094399	1831038	1877154	2036689	2634	7841914
41	7841914	2	40	269434425	34.36	34	37	39	5	27	40	2097090	1796507	1885911	2060271	2135	7841914
42	7841914	2	40	271090875	34.57	35	38	39	4	29	40	2083270	1829518	1851824	2075004	2298	7841914
43	7841914	2	40	269722515	34.39	35	38	39	4	29	40	2067507	1837698	1862544	2072063	2102	7841914
44	7841914	2	40	268400351	34.23	34	37	39	5	27	40	2088476	1807330	1880460	2063387	2261	7841914
45	7841914	2	40	267263082	34.08	34	37	39	5	27	40	2083307	1840502	1845182	2071263	1660	7841914
46	7841914	2	40	266063539	33.93	34	37	39	5	27	40	2074818	1850615	1860535	2054119	1827	7841914
47	7841914	2	40	263472719	33.6	33	37	39	6	24	40	2093431	1808991	1874724	2062230	2538	7841914
48	7841914	2	40	261919535	33.4	33	37	39	6	24	40	2086605	1809427	1875443	2068704	1735	7841914
49	7841914	2	40	261028824	33.29	33	37	39	6	24	40	2068276	1803022	1906734	2061945	1937	7841914
50	7841914	2	40	259556595	33.1	33	37	39	6	24	40	2105953	1792836	1879948	2061716	1461	7841914
51	7841914	2	40	258375355	32.95	33	37	39	6	24	40	2093090	1819452	1861446	2066911	1015	7841914
52	7841914	2	40	254760259	32.49	33	37	38	5	26	40	2081997	1814054	1892271	2052685	907	7841914
53	7841914	2	40	252888729	32.25	32	36	38	6	23	40	2077775	1833028	1890931	2039079	1101	7841914
54	7841914	2	40	251315022	32.05	31	36	38	7	21	40	2078483	1818096	1863675	2080808	852	7841914
55	7841914	2	40	249932609	31.87	31	36	38	7	21	40	2083218	1815202	1894061	2048515	918	7841914
56	7841914	2	40	248095793	31.64	31	36	38	7	21	40	2076630	1791671	1924419	2048362	832	7841914
57	7841914	2	40	244856079	31.22	30	36	38	8	18	40	2056347	1820055	1922888	2041832	792	7841914
58	7841914	2	40	243066531	31	30	36	38	8	18	40	2039765	1850422	1916980	2034219	528	7841914
59	7841914	2	40	241266476	30.77	30	36	38	8	18	40	2070767	1817768	1932666	2020048	665	7841914
60	7841914	2	40	239881497	30.59	29	35	38	9	16	40	2057050	1832037	1932968	2019119	740	7841914
61	7841914	2	40	237966476	30.35	29	35	38	9	16	40	2048177	1836146	1958362	1998659	570	7841914
62	7841914	2	40	233910606	29.83	28	35	38	10	13	40	2097496	1817056	1926356	2000090	916	7841914
63	7841914	2	40	231784726	29.56	27	35	38	11	11	40	2074455	1846541	1909088	2010689	1141	7841914
64	7841914	2	40	229973259	29.33	27	35	38	11	11	40	2042122	1853351	1935101	2009939	1401	7841914
65	7841914	2	40	228159817	29.09	27	35	37	10	12	40	2075583	1824685	1952970	1986984	1692	7841914
66	7841914	2	40	225925001	28.81	26	34	37	11	10	40	2056897	1840080	1916571	2026691	1675	7841914
67	7841914	2	40	217632276	27.75	23	33	37	14	2	40	2064818	1844434	1930297	2000239	2126	7841914
68	7841914	2	40	215562605	27.49	23	33	37	14	2	40	2073940	1810522	1931961	2023997	1494	7841914
69	7841914	2	40	213942151	27.28	23	33	36	13	4	40	2047511	1852444	1921897	2018750	1312	7841914
70	7841914	2	40	212153909	27.05	22	33	36	14	2	40	2034105	1874460	1925400	2006833	1116	7841914
71	7841914	2	40	209229811	26.68	21	33	36	15	2	40	2056516	1832980	1966037	1985522	859	7841914
72	7841914	2	40	216431170	27.6	23	34	37	14	2	40	2059879	1846656	1894077	2040759	543	7841914
73	7841914	2	40	215805502	27.52	23	33	37	14	2	40	2048553	1855775	1953483	1983429	674	7841914
74	7841914	2	40	214416087	27.34	22	33	37	15	2	40	2071908	1808796	1935200	2025233	777	7841914
75	7841914	2	40	212985136	27.16	22	33	37	15	2	40	2064849	1843958	1914175	2017940	992	7841914
76	7841914	2	40	211572795	26.98	22	33	37	15	2	40	2045872	1830259	1926233	2039093	457	7841914
77	7841914	2	40	214144988	27.31	21	34	38	17	2	40	2043106	1861228	1927884	2009502	194	7841914
78	7841914	2	40	211906192	27.02	21	33	37	16	2	40	2051464	1856428	1882808	2050953	261	7841914
79	7841914	2	40	210069122	26.79	20	33	37	17	2	40	2030833	1854484	1945706	2010801	90	7841914
80	7841914	2	40	207985487	26.52	19	33	37	18	2	40	2075811	1810843	1942877	2012234	149	7841914
81	7841914	2	40	205581169	26.22	18	33	37	19	2	40	2037485	1850956	1929014	2024356	103	7841914
82	7841914	2	40	200867606	25.61	10	33	37	27	2	40	2047182	1862120	1925196	2007361	55	7841914
83	7841914	2	40	198395195	25.3	8	33	37	29	2	40	2073011	1835023	1934325	1998696	859	7841914
84	7841914	2	40	196339376	25.04	2	32	37	35	2	40	2050877	1874266	1902771	2012097	1903	7841914
85	7841914	2	40	193790181	24.71	2	32	37	35	2	40	2031967	1888042	1936439	1983090	2376	7841914
86	7841914	2	40	190317043	24.27	2	32	37	35	2	40	2042876	1849391	1931945	2014088	3614	7841914
87	7841914	2	40	183044935	23.34	2	31	36	34	2	40	2022966	1877419	1945662	1992870	2997	7841914
88	7841914	2	40	180393410	23	2	30	36	34	2	40	2055766	1877097	1910708	1995898	2445	7841914
89	7841914	2	40	177780051	22.67	2	30	36	34	2	40	2030333	1872330	1942572	1994324	2355	7841914
90	7841914	2	40	175343278	22.36	2	30	36	34	2	40	2025317	1897209	1915649	2001903	1836	7841914
91	7841914	2	40	171616022	21.88	2	30	36	34	2	40	2016128	1894088	1942034	1988422	1242	7841914
92	7841914	2	40	165301144	21.08	2	29	36	34	2	40	2038717	1907285	1903991	1991140	781	7841914
93	7841914	2	40	162141403	20.68	2	28	36	34	2	40	2029032	1913638	1901314	1996779	1151	7841914
94	7841914	2	40	159289979	20.31	2	27	35	33	2	40	2001729	1923026	1922176	1994484	499	7841914
95	7841914	2	40	156493243	19.96	2	27	35	33	2	40	2045267	1889253	1916029	1990848	517	7841914
column = column number (1 to 36 for a 36-cycles read solexa file)
count = number of bases found in this column.
min = Lowest quality score value found in this column.
max = Highest quality score value found in this column.
sum = Sum of quality score values for this column.
mean = Mean quality score value for this column.
Q1= 1st quartile quality score.
med = Median quality score.
Q3= 3rd quartile quality score.
IQR= Inter-Quartile range (Q3-Q1).
lW= 'Left-Whisker' value (for boxplotting).
rW= 'Right-Whisker' value (for boxplotting).
A_Count = Count of 'A' nucleotides found in this column.
C_Count = Count of 'C' nucleotides found in this column.
G_Count = Count of 'G' nucleotides found in this column.
T_Count= Count of 'T' nucleotides found in this column.
N_Count = Count of 'N' nucleotides found in this column.
max-count = max. number of bases (in all cycles)

## Sheet: C1-read 2
column	count	min	max	sum	mean	Q1	med	Q3	IQR	lW	rW	A_Count	C_Count	G_Count	T_Count	N_Count	Max_count
1	7841914	2	40	270456582	34.49	34	39	40	6	25	40	1305631	2097115	2890235	1548758	175	7841914
2	7841914	2	40	280651415	35.79	35	39	40	5	28	40	1681753	1811938	2175316	2170831	2076	7841914
3	7841914	2	40	288164814	36.75	36	39	40	4	30	40	1667114	2320236	1974470	1877209	2885	7841914
4	7841914	2	40	288291558	36.76	36	39	40	4	30	40	1791084	2040247	2043176	1964160	3247	7841914
5	7841914	2	40	287688004	36.69	36	39	40	4	30	40	1883516	1774777	2036770	2141501	5350	7841914
6	7841914	2	40	285985964	36.47	36	39	40	4	30	40	2124729	1739675	1872006	2099870	5634	7841914
7	7841914	2	40	292705870	37.33	38	39	40	2	35	40	1731389	1655357	1809247	2640247	5674	7841914
8	7841914	2	40	292018438	37.24	38	39	40	2	35	40	1960843	1777220	1815291	2284139	4421	7841914
9	7841914	2	40	291472994	37.17	37	39	40	3	33	40	1860868	1831268	1789587	2355786	4405	7841914
10	7841914	2	40	290751716	37.08	37	39	40	3	33	40	2333602	1589599	1751061	2163445	4207	7841914
11	7841914	2	40	291278994	37.14	37	39	40	3	33	40	2069740	1784918	1959886	2023609	3761	7841914
12	7841914	2	40	290954743	37.1	38	39	40	2	35	40	1988360	1827659	1792859	2228524	4512	7841914
13	7841914	2	40	290306120	37.02	37	39	40	3	33	40	2030255	1719192	1848934	2239053	4480	7841914
14	7841914	2	40	289743492	36.95	37	39	40	3	33	40	2052873	1737008	1813510	2234951	3572	7841914
15	7841914	2	40	289184241	36.88	37	39	40	3	33	40	2022807	1774445	1800446	2240042	4174	7841914
16	7841914	2	40	288538049	36.79	37	39	40	3	33	40	2049952	1792409	1833301	2161394	4858	7841914
17	7841914	2	40	287437590	36.65	37	39	40	3	33	40	2029635	1777800	1842232	2186949	5298	7841914
18	7841914	2	40	286555156	36.54	37	39	40	3	33	40	2028639	1797473	1830249	2181015	4538	7841914
19	7841914	2	40	286441356	36.53	37	39	40	3	33	40	2009927	1777566	1874685	2174361	5375	7841914
20	7841914	2	40	285784482	36.44	37	39	40	3	33	40	2015767	1772751	1846750	2201446	5200	7841914
21	7841914	2	40	285203243	36.37	37	39	40	3	33	40	2010726	1813027	1823761	2189282	5118	7841914
22	7841914	2	40	284030184	36.22	36	39	40	4	30	40	1999376	1794997	1852260	2191495	3786	7841914
23	7841914	2	40	283020912	36.09	36	39	40	4	30	40	1999901	1791261	1871751	2174566	4435	7841914
24	7841914	2	40	282606985	36.04	36	39	39	3	32	40	2031679	1817099	1781606	2207236	4294	7841914
25	7841914	2	40	281947807	35.95	36	39	39	3	32	40	1993309	1798786	1890446	2154188	5185	7841914
26	7841914	2	40	281189962	35.86	36	39	39	3	32	40	2010264	1792329	1849400	2185485	4436	7841914
27	7841914	2	40	279940835	35.7	36	39	39	3	32	40	1989477	1809677	1830946	2207598	4216	7841914
28	7841914	2	40	278838918	35.56	36	39	39	3	32	40	1983918	1826164	1835994	2191279	4559	7841914
29	7841914	2	40	277903593	35.44	36	38	39	3	32	40	2013418	1806135	1842705	2175640	4016	7841914
30	7841914	2	40	277426527	35.38	35	38	39	4	29	40	2007404	1827399	1826423	2177405	3283	7841914
31	7841914	2	40	276545136	35.27	35	38	39	4	29	40	1986473	1831844	1857130	2163061	3406	7841914
32	7841914	2	40	275571093	35.14	35	38	39	4	29	40	2014903	1818451	1831784	2173729	3047	7841914
33	7841914	2	40	274369002	34.99	35	38	39	4	29	40	2012190	1851113	1806442	2169084	3085	7841914
34	7841914	2	40	273357205	34.86	35	38	39	4	29	40	1984351	1840196	1844939	2169328	3100	7841914
35	7841914	2	40	272484657	34.75	35	38	39	4	29	40	1985148	1839594	1862237	2150132	4803	7841914
36	7841914	2	40	271475325	34.62	35	38	39	4	29	40	1971756	1878625	1817624	2168856	5053	7841914
37	7841914	2	40	269868774	34.41	35	38	39	4	29	40	1988645	1848633	1845533	2153533	5570	7841914
38	7841914	2	40	268390744	34.23	34	38	39	5	27	40	2015920	1845476	1821852	2154141	4525	7841914
39	7841914	2	40	267341660	34.09	34	38	39	5	27	40	1979937	1852436	1833671	2172593	3277	7841914
40	7841914	2	40	266264637	33.95	34	38	39	5	27	40	1984397	1879601	1846948	2127097	3871	7841914
41	7841914	2	40	265181841	33.82	33	38	39	6	24	40	1998145	1834832	1832295	2173062	3580	7841914
42	7841914	2	40	260663932	33.24	33	37	39	6	24	40	1979841	1878053	1809257	2170331	4432	7841914
43	7841914	2	40	259238853	33.06	33	37	39	6	24	40	1976751	1874319	1832429	2153047	5368	7841914
44	7841914	2	40	257879318	32.88	33	37	39	6	24	40	1991600	1848444	1826085	2170386	5399	7841914
45	7841914	2	40	256854177	32.75	32	37	39	7	22	40	1973723	1878587	1809384	2174694	5526	7841914
46	7841914	2	40	255440375	32.57	32	37	39	7	22	40	1974912	1891548	1831425	2139097	4932	7841914
47	7841914	2	40	258940084	33.02	33	37	39	6	24	40	1986696	1845325	1828117	2177707	4069	7841914
48	7841914	2	40	258196019	32.93	33	37	39	6	24	40	1992346	1847330	1826333	2171597	4308	7841914
49	7841914	2	40	257536370	32.84	33	37	39	6	24	40	1966746	1852590	1867874	2150963	3741	7841914
50	7841914	2	40	256701142	32.73	33	37	39	6	24	40	2012215	1833636	1829186	2161912	4965	7841914
51	7841914	2	40	255943737	32.64	33	37	39	6	24	40	1992171	1856526	1814796	2173339	5082	7841914
52	7841914	2	40	258049513	32.91	33	38	39	6	24	40	1979939	1860864	1850869	2144978	5264	7841914
53	7841914	2	40	256634017	32.73	33	38	39	6	24	40	1989834	1855904	1844831	2145550	5795	7841914
54	7841914	2	40	255491080	32.58	33	37	39	6	24	40	1977298	1865193	1817995	2174855	6573	7841914
55	7841914	2	40	254417951	32.44	33	37	39	6	24	40	2000231	1842325	1853452	2139420	6486	7841914
56	7841914	2	40	252931759	32.25	32	37	39	7	22	40	1980904	1827345	1870277	2157380	6008	7841914
57	7841914	2	40	251004061	32.01	32	37	39	7	22	40	1959683	1852320	1868973	2154930	6008	7841914
58	7841914	2	40	249342622	31.8	31	37	39	8	19	40	1954059	1882036	1869401	2130155	6263	7841914
59	7841914	2	40	247912888	31.61	31	37	39	8	19	40	1990912	1840564	1877895	2127552	4991	7841914
60	7841914	2	40	246537197	31.44	31	37	39	8	19	40	1957232	1871884	1874811	2133091	4896	7841914
61	7841914	2	40	245162462	31.26	31	37	39	8	19	40	1948946	1860616	1909597	2117797	4958	7841914
62	7841914	2	40	241817094	30.84	30	36	39	9	17	40	1986313	1847532	1878124	2125705	4240	7841914
63	7841914	2	40	240104426	30.62	30	36	39	9	17	40	1958420	1878219	1850669	2150185	4421	7841914
64	7841914	2	40	238641775	30.43	29	36	38	9	16	40	1943775	1880200	1886583	2126339	5017	7841914
65	7841914	2	40	236834947	30.2	29	36	38	9	16	40	1966538	1849864	1891501	2128667	5344	7841914
66	7841914	2	40	235188940	29.99	28	36	38	10	13	40	1957352	1879437	1859258	2141949	3918	7841914
67	7841914	2	40	231617205	29.54	28	36	38	10	13	40	1967329	1876078	1880998	2113023	4486	7841914
68	7841914	2	40	229709559	29.29	27	35	38	11	11	40	1973926	1838495	1876135	2149136	4222	7841914
69	7841914	2	40	227949851	29.07	26	35	38	12	8	40	1939380	1879413	1869220	2149641	4260	7841914
70	7841914	2	40	226228032	28.85	26	35	38	12	8	40	1934658	1906031	1878144	2118237	4844	7841914
71	7841914	2	40	223988107	28.56	25	35	38	13	6	40	1962070	1859677	1895005	2120658	4504	7841914
72	7841914	2	40	219626983	28.01	23	35	38	15	2	40	1947819	1897658	1875619	2116532	4286	7841914
73	7841914	2	40	217370935	27.72	23	35	38	15	2	40	1947245	1901648	1914679	2074117	4225	7841914
74	7841914	2	40	215162569	27.44	22	34	38	16	2	40	1977004	1846454	1880767	2132965	4724	7841914
75	7841914	2	40	213159747	27.18	20	34	38	18	2	40	1953142	1886094	1868598	2129143	4937	7841914
76	7841914	2	40	210665668	26.86	19	33	38	19	2	40	1944328	1876236	1891054	2124915	5381	7841914
77	7841914	2	40	205978200	26.27	14	33	38	24	2	40	1943228	1896192	1892769	2103684	6041	7841914
78	7841914	2	40	203514024	25.95	13	33	37	24	2	40	1944417	1913376	1846411	2132288	5422	7841914
79	7841914	2	40	201611475	25.71	11	33	37	26	2	40	1941910	1894112	1905340	2095476	5076	7841914
80	7841914	2	40	199182904	25.4	9	33	37	28	2	40	1967936	1848517	1903813	2115771	5877	7841914
81	7841914	2	40	196228641	25.02	2	33	37	35	2	40	1930743	1884132	1895479	2125951	5609	7841914
82	7841914	2	40	190152099	24.25	2	32	37	35	2	40	1927902	1903880	1910259	2094898	4975	7841914
83	7841914	2	40	187449380	23.9	2	31	37	35	2	40	1961556	1860965	1912901	2102045	4447	7841914
84	7841914	2	40	185138326	23.61	2	31	36	34	2	40	1930615	1913147	1886458	2103757	7937	7841914
85	7841914	2	40	182398372	23.26	2	31	36	34	2	40	1919472	1916656	1916293	2080796	8697	7841914
86	7841914	2	40	178476830	22.76	2	30	36	34	2	40	1924827	1893626	1898669	2116166	8626	7841914
87	7841914	2	40	171976250	21.93	2	30	36	34	2	40	1902811	1921609	1909323	2101308	6863	7841914
88	7841914	2	40	169217715	21.58	2	29	36	34	2	40	1943957	1923540	1884088	2083830	6499	7841914
89	7841914	2	40	166633295	21.25	2	28	36	34	2	40	1915041	1901537	1907237	2111510	6589	7841914
90	7841914	2	40	163529436	20.85	2	28	35	33	2	40	1908288	1928591	1884535	2112619	7881	7841914
91	7841914	2	40	159324060	20.32	2	27	35	33	2	40	1913482	1936469	1897547	2085720	8696	7841914
92	7841914	2	40	152148072	19.4	2	26	35	33	2	40	1944507	1936069	1870966	2083019	7353	7841914
93	7841914	2	40	149143007	19.02	2	24	35	33	2	40	1915885	1941231	1876719	2100163	7916	7841914
94	7841914	2	40	146549454	18.69	2	23	35	33	2	40	1908747	1956689	1886178	2082840	7460	7841914
95	7841914	2	40	143828446	18.34	2	22	35	33	2	40	1932645	1924946	1881910	2094019	8394	7841914
column = column number (1 to 36 for a 36-cycles read solexa file)
count = number of bases found in this column.
min = Lowest quality score value found in this column.
max = Highest quality score value found in this column.
sum = Sum of quality score values for this column.
mean = Mean quality score value for this column.
Q1= 1st quartile quality score.
med = Median quality score.
Q3= 3rd quartile quality score.
IQR= Inter-Quartile range (Q3-Q1).
lW= 'Left-Whisker' value (for boxplotting).
rW= 'Right-Whisker' value (for boxplotting).
A_Count = Count of 'A' nucleotides found in this column.
C_Count = Count of 'C' nucleotides found in this column.
G_Count = Count of 'G' nucleotides found in this column.
T_Count= Count of 'T' nucleotides found in this column.
N_Count = Count of 'N' nucleotides found in this column.
max-count = max. number of bases (in all cycles)

## Sheet: C2-read 1
column	count	min	max	sum	mean	Q1	med	Q3	IQR	lW	rW	A_Count	C_Count	G_Count	T_Count	N_Count	Max_count
1	6520390	2	40	252510769	38.73	38	40	40	2	35	40	1211769	1913569	2216514	1178538	0	6520390
2	6520390	2	40	252706971	38.76	39	40	40	1	38	40	1411060	1446163	1685289	1977878	0	6520390
3	6520390	2	40	252296005	38.69	39	40	40	1	38	40	1453634	1761306	1589275	1716175	0	6520390
4	6520390	2	40	252558099	38.73	39	40	40	1	38	40	1611081	1584535	1642548	1682226	0	6520390
5	6520390	2	40	252308474	38.7	39	40	40	1	38	40	1678964	1452883	1660598	1727945	0	6520390
6	6520390	2	40	251198534	38.53	38	40	40	2	35	40	1802496	1418278	1574202	1725414	0	6520390
7	6520390	2	40	251578171	38.58	39	40	40	1	38	40	1579302	1395723	1547777	1997588	0	6520390
8	6520390	2	40	251051566	38.5	38	40	40	2	35	40	1726387	1450718	1516649	1826636	0	6520390
9	6520390	2	40	250434331	38.41	38	40	40	2	35	40	1670944	1467992	1495804	1885650	0	6520390
10	6520390	2	40	249881001	38.32	38	40	40	2	35	40	1951999	1326470	1505226	1736695	0	6520390
11	6520390	2	40	250829473	38.47	38	40	40	2	35	40	1764008	1473548	1653684	1628421	729	6520390
12	6520390	2	40	250429697	38.41	38	40	40	2	35	40	1705326	1520007	1511829	1783228	0	6520390
13	6520390	2	40	249992237	38.34	38	40	40	2	35	40	1741011	1442808	1570887	1765684	0	6520390
14	6520390	2	40	249534938	38.27	38	40	40	2	35	40	1765956	1432969	1536158	1784760	547	6520390
15	6520390	2	40	249163229	38.21	38	40	40	2	35	40	1732196	1474456	1533131	1780607	0	6520390
16	6520390	2	40	248660372	38.14	38	40	40	2	35	40	1758462	1478640	1565629	1717659	0	6520390
17	6520390	2	40	247876218	38.02	38	40	40	2	35	40	1740339	1472794	1591902	1715333	22	6520390
18	6520390	2	40	247984663	38.03	38	40	40	2	35	40	1735943	1479143	1550717	1754577	10	6520390
19	6520390	2	40	247524468	37.96	38	40	40	2	35	40	1712847	1475988	1604005	1727472	78	6520390
20	6520390	2	40	246861676	37.86	38	40	40	2	35	40	1734275	1471459	1576456	1738189	11	6520390
21	6520390	2	40	246201391	37.76	38	40	40	2	35	40	1740060	1490135	1537550	1752630	15	6520390
22	6520390	2	40	244845812	37.55	38	40	40	2	35	40	1721049	1476431	1603090	1719529	291	6520390
23	6520390	2	40	243879025	37.4	38	39	40	2	35	40	1735787	1492196	1594455	1697568	384	6520390
24	6520390	2	40	243291853	37.31	38	39	40	2	35	40	1730114	1522008	1530609	1737396	263	6520390
25	6520390	2	40	242556208	37.2	38	39	40	2	35	40	1726225	1474178	1593818	1725634	535	6520390
26	6520390	2	40	241565639	37.05	38	39	40	2	35	40	1728746	1471083	1587638	1732515	408	6520390
27	6520390	2	40	239307319	36.7	38	39	40	2	35	40	1730378	1470679	1591531	1726825	977	6520390
28	6520390	2	40	238610912	36.59	37	39	40	3	33	40	1712900	1506325	1573713	1727323	129	6520390
29	6520390	2	40	237632702	36.44	37	39	40	3	33	40	1743215	1481427	1578122	1716422	1204	6520390
30	6520390	2	40	236645697	36.29	36	39	40	4	30	40	1721450	1500203	1545375	1752829	533	6520390
31	6520390	2	40	235635329	36.14	36	39	40	4	30	40	1716097	1482164	1612088	1708227	1814	6520390
32	6520390	2	40	233687100	35.84	36	39	40	4	30	40	1752315	1481602	1567135	1718612	726	6520390
33	6520390	2	40	232702769	35.69	36	39	40	4	30	40	1747431	1511123	1542560	1718563	713	6520390
34	6520390	2	40	231606589	35.52	35	39	40	5	28	40	1720419	1485191	1593648	1719466	1666	6520390
35	6520390	2	40	230721459	35.38	35	38	40	5	28	40	1741835	1498183	1608886	1670434	1052	6520390
36	6520390	2	40	229607033	35.21	35	38	40	5	28	40	1732202	1518493	1564924	1703199	1572	6520390
37	6520390	2	40	227185746	34.84	35	38	40	5	28	40	1724381	1511810	1606244	1676477	1478	6520390
38	6520390	2	40	225810420	34.63	35	38	40	5	28	40	1732805	1508715	1572325	1704430	2115	6520390
39	6520390	2	40	224669104	34.46	35	38	40	5	28	40	1702815	1533909	1550839	1731782	1045	6520390
40	6520390	2	40	223597097	34.29	34	38	40	6	25	40	1721117	1530424	1578080	1686767	4002	6520390
41	6520390	2	40	222370100	34.1	34	38	40	6	25	40	1734499	1493925	1575581	1713102	3283	6520390
42	6520390	2	40	219794132	33.71	33	38	40	7	23	40	1717641	1526677	1549532	1723058	3482	6520390
43	6520390	2	40	218476691	33.51	33	38	40	7	23	40	1703073	1526936	1576274	1710892	3215	6520390
44	6520390	2	40	216993333	33.28	33	38	40	7	23	40	1726131	1518435	1559164	1713191	3469	6520390
45	6520390	2	40	215937130	33.12	33	38	39	6	24	40	1714973	1529377	1551816	1721717	2507	6520390
46	6520390	2	40	214629923	32.92	33	38	39	6	24	40	1743160	1522977	1541095	1710905	2253	6520390
47	6520390	2	40	211618093	32.45	33	38	39	6	24	40	1721271	1492864	1607807	1696297	2151	6520390
48	6520390	2	40	210068636	32.22	32	37	39	7	22	40	1735956	1504982	1566286	1712266	900	6520390
49	6520390	2	40	209311450	32.1	31	37	39	8	19	40	1730852	1496779	1604866	1686996	897	6520390
50	6520390	2	40	207811828	31.87	31	37	39	8	19	40	1759632	1500356	1571966	1687648	788	6520390
51	6520390	2	40	206498923	31.67	31	37	39	8	19	40	1724103	1523726	1551249	1720291	1021	6520390
52	6520390	2	40	202009903	30.98	30	36	39	9	17	40	1726096	1528036	1578002	1687009	1247	6520390
53	6520390	2	40	200021530	30.68	29	36	38	9	16	40	1744041	1517705	1562456	1694555	1633	6520390
54	6520390	2	40	198705679	30.47	29	36	38	9	16	40	1714473	1531597	1546458	1726633	1229	6520390
55	6520390	2	40	197305363	30.26	29	36	38	9	16	40	1742874	1518559	1570908	1686683	1366	6520390
56	6520390	2	40	195337859	29.96	28	35	38	10	13	40	1726611	1489924	1595419	1707651	785	6520390
57	6520390	2	40	191557567	29.38	27	35	38	11	11	40	1711312	1519506	1573855	1714613	1104	6520390
58	6520390	2	40	189732465	29.1	26	35	38	12	8	40	1706807	1523069	1607919	1681822	773	6520390
59	6520390	2	40	187909821	28.82	26	35	38	12	8	40	1729520	1498967	1605360	1685586	957	6520390
60	6520390	2	40	186682044	28.63	25	35	38	13	6	40	1707841	1540847	1572583	1698006	1113	6520390
61	6520390	2	40	184729164	28.33	24	35	38	14	3	40	1697494	1551863	1586507	1683706	820	6520390
62	6520390	2	40	180427985	27.67	23	34	38	15	2	40	1714453	1528902	1583230	1693333	472	6520390
63	6520390	2	40	178364506	27.35	22	33	38	16	2	40	1687640	1563708	1570945	1697760	337	6520390
64	6520390	2	40	176542832	27.08	21	33	38	17	2	40	1696174	1558221	1589745	1675590	660	6520390
65	6520390	2	40	174723161	26.8	20	33	38	18	2	40	1706388	1546238	1622892	1643925	947	6520390
66	6520390	2	40	172490192	26.45	18	33	38	20	2	40	1684664	1562711	1561319	1711138	558	6520390
67	6520390	2	40	163313857	25.05	13	31	36	23	2	40	1694424	1564786	1594108	1666416	656	6520390
68	6520390	2	40	161463685	24.76	13	31	36	23	2	40	1714676	1535865	1579145	1690275	429	6520390
69	6520390	2	40	159896654	24.52	12	30	36	24	2	40	1668877	1559298	1588686	1703022	507	6520390
70	6520390	2	40	158135303	24.25	11	30	36	25	2	40	1692190	1560783	1598704	1668110	603	6520390
71	6520390	2	40	154939198	23.76	10	29	35	25	2	40	1693536	1548200	1639442	1638237	975	6520390
72	6520390	2	40	158519201	24.31	2	31	36	34	2	40	1683811	1549867	1554462	1731442	808	6520390
73	6520390	2	40	158491436	24.31	2	31	36	34	2	40	1680270	1552152	1630152	1656839	977	6520390
74	6520390	2	40	157050291	24.09	2	30	36	34	2	40	1696964	1522446	1599321	1700603	1056	6520390
75	6520390	2	40	155664246	23.87	2	30	36	34	2	40	1704520	1541495	1563235	1709963	1177	6520390
76	6520390	2	40	154141669	23.64	2	30	36	34	2	40	1698310	1527727	1590192	1703479	682	6520390
77	6520390	2	40	155785980	23.89	2	31	37	35	2	40	1683209	1557765	1594728	1684469	219	6520390
78	6520390	2	40	153697133	23.57	2	30	36	34	2	40	1688837	1569109	1541381	1720754	309	6520390
79	6520390	2	40	151901996	23.3	2	30	36	34	2	40	1663477	1569555	1584629	1702651	78	6520390
80	6520390	2	40	149664464	22.95	2	30	36	34	2	40	1694785	1530690	1588236	1706539	140	6520390
81	6520390	2	40	147117120	22.56	2	29	35	33	2	40	1663080	1537554	1578941	1740749	66	6520390
82	6520390	2	40	142332027	21.83	2	28	36	34	2	40	1666153	1570290	1602265	1681682	0	6520390
83	6520390	2	40	139979397	21.47	2	28	35	33	2	40	1708527	1529418	1590552	1691714	179	6520390
84	6520390	2	40	137924345	21.15	2	28	35	33	2	40	1661067	1555609	1574899	1728082	733	6520390
85	6520390	2	40	135397363	20.77	2	27	35	33	2	40	1658614	1583673	1609673	1666722	1708	6520390
86	6520390	2	40	131807496	20.21	2	26	35	33	2	40	1675569	1560137	1577039	1705384	2261	6520390
87	6520390	2	40	123668297	18.97	2	23	34	32	2	40	1658611	1578025	1598490	1683237	2027	6520390
88	6520390	2	40	121180502	18.58	2	22	33	31	2	40	1674185	1606740	1559560	1678086	1819	6520390
89	6520390	2	40	118732636	18.21	2	22	33	31	2	40	1662900	1567705	1587857	1700281	1647	6520390
90	6520390	2	40	116602430	17.88	2	20	33	31	2	40	1643742	1601078	1564516	1709123	1931	6520390
91	6520390	2	40	112845476	17.31	2	18	33	31	2	40	1643747	1585904	1590232	1699111	1396	6520390
92	6520390	2	40	106566424	16.34	2	2	33	31	2	40	1676335	1576148	1561287	1706214	406	6520390
93	6520390	2	40	104131708	15.97	2	2	33	31	2	40	1629973	1604370	1556278	1729330	439	6520390
94	6520390	2	40	101567495	15.58	2	2	32	30	2	40	1634646	1591189	1586239	1707607	709	6520390
95	6520390	2	40	99063093	15.19	2	2	32	30	2	40	1661325	1591737	1569208	1697969	151	6520390
column = column number (1 to 36 for a 36-cycles read solexa file)
count = number of bases found in this column.
min = Lowest quality score value found in this column.
max = Highest quality score value found in this column.
sum = Sum of quality score values for this column.
mean = Mean quality score value for this column.
Q1= 1st quartile quality score.
med = Median quality score.
Q3= 3rd quartile quality score.
IQR= Inter-Quartile range (Q3-Q1).
lW= 'Left-Whisker' value (for boxplotting).
rW= 'Right-Whisker' value (for boxplotting).
A_Count = Count of 'A' nucleotides found in this column.
C_Count = Count of 'C' nucleotides found in this column.
G_Count = Count of 'G' nucleotides found in this column.
T_Count= Count of 'T' nucleotides found in this column.
N_Count = Count of 'N' nucleotides found in this column.
max-count = max. number of bases (in all cycles)

## Sheet: C2-read 2
column	count	min	max	sum	mean	Q1	med	Q3	IQR	lW	rW	A_Count	C_Count	G_Count	T_Count	N_Count	Max_count
1	6520390	2	40	248915292	38.17	39	40	40	1	38	40	1147234	1930126	2273541	1169214	275	6520390
2	6520390	2	40	247949661	38.03	38	40	40	2	35	40	1389105	1442726	1640825	2044686	3048	6520390
3	6520390	2	40	247450909	37.95	38	40	40	2	35	40	1410842	1797710	1550941	1756708	4189	6520390
4	6520390	2	40	247671376	37.98	38	40	40	2	35	40	1543488	1597162	1632273	1743339	4128	6520390
5	6520390	2	40	247315222	37.93	38	40	40	2	35	40	1601185	1453470	1666261	1793692	5782	6520390
6	6520390	2	40	245290053	37.62	38	40	40	2	35	40	1724996	1461275	1592358	1736130	5631	6520390
7	6520390	2	40	244248862	37.46	38	40	40	2	35	40	1503283	1420865	1535565	2055545	5132	6520390
8	6520390	2	40	243530680	37.35	38	39	40	2	35	40	1658320	1468784	1538442	1850829	4015	6520390
9	6520390	2	40	242646453	37.21	38	39	40	2	35	40	1609618	1491496	1500796	1913997	4483	6520390
10	6520390	2	40	241900436	37.1	38	39	40	2	35	40	1883433	1346004	1507510	1778365	5078	6520390
11	6520390	2	40	242759325	37.23	38	39	40	2	35	40	1683389	1514132	1648671	1668921	5277	6520390
12	6520390	2	40	241916152	37.1	38	39	40	2	35	40	1627226	1550154	1495822	1841232	5956	6520390
13	6520390	2	40	241254516	37	38	39	40	2	35	40	1659786	1464303	1552219	1837880	6202	6520390
14	6520390	2	40	240708231	36.92	38	39	40	2	35	40	1682879	1472728	1509325	1850724	4734	6520390
15	6520390	2	40	240101007	36.82	38	39	40	2	35	40	1651977	1497671	1512521	1852416	5805	6520390
16	6520390	2	40	239413943	36.72	38	39	40	2	35	40	1678978	1513679	1550158	1770801	6774	6520390
17	6520390	2	40	238285891	36.54	38	39	40	2	35	40	1659592	1508159	1565141	1780531	6967	6520390
18	6520390	2	40	237440734	36.42	38	39	40	2	35	40	1660300	1511027	1526728	1817548	4787	6520390
19	6520390	2	40	237830374	36.47	38	39	40	2	35	40	1634476	1515189	1567021	1798782	4922	6520390
20	6520390	2	40	237100440	36.36	38	39	40	2	35	40	1653235	1507018	1550121	1805488	4528	6520390
21	6520390	2	40	236520461	36.27	38	39	40	2	35	40	1675394	1516787	1503317	1820140	4752	6520390
22	6520390	2	40	235373855	36.1	37	39	40	3	33	40	1637816	1512006	1590705	1776967	2896	6520390
23	6520390	2	40	234403522	35.95	37	39	40	3	33	40	1653715	1525656	1568466	1768191	4362	6520390
24	6520390	2	40	233587918	35.82	36	39	40	4	30	40	1655190	1557266	1511636	1791950	4348	6520390
25	6520390	2	40	232775876	35.7	36	39	40	4	30	40	1649956	1504701	1567035	1792880	5818	6520390
26	6520390	2	40	231899413	35.57	36	39	40	4	30	40	1651710	1506462	1553320	1804516	4382	6520390
27	6520390	2	40	229786952	35.24	36	39	40	4	30	40	1654982	1510240	1560200	1790257	4711	6520390
28	6520390	2	40	228779843	35.09	35	39	40	5	28	40	1648220	1542575	1544966	1779190	5439	6520390
29	6520390	2	40	227945432	34.96	35	39	40	5	28	40	1668720	1527696	1540429	1777907	5638	6520390
30	6520390	2	40	226902241	34.8	35	39	40	5	28	40	1656601	1533524	1521425	1804011	4829	6520390
31	6520390	2	40	225958207	34.65	35	39	40	5	28	40	1640689	1512973	1593845	1767862	5021	6520390
32	6520390	2	40	224028959	34.36	35	38	40	5	28	40	1684742	1519602	1531952	1779505	4589	6520390
33	6520390	2	40	222899345	34.18	35	38	40	5	28	40	1684019	1540493	1511950	1779363	4565	6520390
34	6520390	2	40	221931805	34.04	35	38	40	5	28	40	1652961	1515068	1563868	1784598	3895	6520390
35	6520390	2	40	220943322	33.88	34	38	40	6	25	40	1663980	1531373	1594167	1725699	5171	6520390
36	6520390	2	40	219812496	33.71	33	38	40	7	23	40	1654625	1551263	1547908	1762238	4356	6520390
37	6520390	2	40	217637054	33.38	33	38	40	7	23	40	1646735	1554113	1582591	1731084	5867	6520390
38	6520390	2	40	216313522	33.17	33	38	40	7	23	40	1661609	1536702	1557068	1759682	5329	6520390
39	6520390	2	40	215278627	33.02	33	38	40	7	23	40	1630025	1560354	1531486	1794945	3580	6520390
40	6520390	2	40	214276558	32.86	33	38	40	7	23	40	1641728	1558676	1573184	1741399	5403	6520390
41	6520390	2	40	212973991	32.66	33	38	40	7	23	40	1669212	1512484	1547891	1785588	5215	6520390
42	6520390	2	40	208449347	31.97	32	38	39	7	22	40	1654762	1550329	1537938	1771422	5939	6520390
43	6520390	2	40	207191027	31.78	31	37	39	8	19	40	1638268	1554397	1558009	1764027	5689	6520390
44	6520390	2	40	205834438	31.57	31	37	39	8	19	40	1662932	1555156	1523962	1773649	4691	6520390
45	6520390	2	40	204845409	31.42	30	37	39	9	17	40	1658678	1559845	1525217	1772294	4356	6520390
46	6520390	2	40	203455590	31.2	30	36	38	8	18	40	1686360	1552852	1522421	1754835	3922	6520390
47	6520390	2	40	205640354	31.54	31	37	38	7	21	40	1660055	1525648	1570393	1760526	3768	6520390
48	6520390	2	40	204830749	31.41	31	37	38	7	21	40	1677098	1523314	1531911	1782813	5254	6520390
49	6520390	2	40	204114688	31.3	31	37	38	7	21	40	1654920	1535661	1573931	1750631	5247	6520390
50	6520390	2	40	203137167	31.15	30	37	38	8	18	40	1684343	1537810	1538850	1753191	6196	6520390
51	6520390	2	40	202178709	31.01	30	36	38	8	18	40	1671429	1550582	1514334	1777980	6065	6520390
52	6520390	2	40	203003057	31.13	31	37	39	8	19	40	1664068	1564059	1544293	1741597	6373	6520390
53	6520390	2	40	201569794	30.91	30	37	39	9	17	40	1688411	1534599	1534365	1756447	6568	6520390
54	6520390	2	40	200413482	30.74	30	36	39	9	17	40	1650881	1556043	1528151	1778245	7070	6520390
55	6520390	2	40	199307732	30.57	29	36	38	9	16	40	1670630	1543402	1537925	1761381	7052	6520390
56	6520390	2	40	197628881	30.31	29	36	38	9	16	40	1648930	1523585	1554794	1786749	6332	6520390
57	6520390	2	40	195729456	30.02	28	36	39	11	12	40	1647512	1537923	1545489	1784393	5073	6520390
58	6520390	2	40	194170959	29.78	28	36	38	10	13	40	1643086	1541509	1572792	1757072	5931	6520390
59	6520390	2	40	192734485	29.56	28	36	38	10	13	40	1677194	1517057	1576442	1744135	5562	6520390
60	6520390	2	40	191438822	29.36	27	35	38	11	11	40	1643995	1567895	1540819	1760430	7251	6520390
61	6520390	2	40	189895113	29.12	27	35	38	11	11	40	1621437	1575716	1559942	1755921	7374	6520390
62	6520390	2	40	186348097	28.58	25	35	38	13	6	40	1638867	1554401	1550555	1770442	6125	6520390
63	6520390	2	40	184639122	28.32	24	35	38	14	3	40	1610966	1581267	1537648	1784698	5811	6520390
64	6520390	2	40	183066913	28.08	23	35	38	15	2	40	1615198	1585228	1565509	1749253	5202	6520390
65	6520390	2	40	181249086	27.8	23	35	38	15	2	40	1629874	1573241	1579260	1732273	5742	6520390
66	6520390	2	40	179396958	27.51	21	35	38	17	2	40	1626494	1578223	1521229	1790194	4250	6520390
67	6520390	2	40	175650023	26.94	17	34	38	21	2	40	1623283	1580595	1557643	1754132	4737	6520390
68	6520390	2	40	173768514	26.65	17	33	38	21	2	40	1655399	1548172	1542244	1770232	4343	6520390
69	6520390	2	40	172004541	26.38	16	33	38	22	2	40	1600090	1567728	1557942	1790278	4352	6520390
70	6520390	2	40	170205604	26.1	13	33	38	25	2	40	1621274	1583734	1568405	1741864	5113	6520390
71	6520390	2	40	167918775	25.75	10	33	38	28	2	40	1633836	1560898	1592135	1728710	4811	6520390
72	6520390	2	40	163233351	25.03	2	33	38	36	2	40	1610918	1587460	1563502	1754102	4408	6520390
73	6520390	2	40	161023587	24.7	2	32	38	36	2	40	1617550	1578848	1607173	1711839	4980	6520390
74	6520390	2	40	158970242	24.38	2	31	37	35	2	40	1630953	1547283	1579293	1758262	4599	6520390
75	6520390	2	40	156886062	24.06	2	31	37	35	2	40	1637168	1569586	1553701	1756222	3713	6520390
76	6520390	2	40	154399950	23.68	2	31	37	35	2	40	1628102	1564391	1573163	1750439	4295	6520390
77	6520390	2	40	149339944	22.9	2	30	36	34	2	40	1620159	1586591	1583463	1724750	5427	6520390
78	6520390	2	40	147092922	22.56	2	30	36	34	2	40	1637028	1601167	1535432	1741364	5399	6520390
79	6520390	2	40	145728126	22.35	2	29	36	34	2	40	1607163	1594456	1569574	1743111	6086	6520390
80	6520390	2	40	143310995	21.98	2	29	36	34	2	40	1636913	1559917	1568124	1748875	6561	6520390
81	6520390	2	40	140451725	21.54	2	28	36	34	2	40	1608516	1560845	1564025	1781207	5797	6520390
82	6520390	2	40	133943860	20.54	2	27	35	33	2	40	1588545	1598793	1610542	1717177	5333	6520390
83	6520390	2	40	131679245	20.19	2	26	35	33	2	40	1633336	1555147	1586223	1740414	5270	6520390
84	6520390	2	40	129537873	19.87	2	25	35	33	2	40	1581041	1584622	1585727	1763789	5211	6520390
85	6520390	2	40	127049071	19.48	2	25	35	33	2	40	1579167	1603483	1604967	1727740	5033	6520390
86	6520390	2	40	123359516	18.92	2	23	34	32	2	40	1611931	1578339	1575429	1749222	5469	6520390
87	6520390	2	40	116636200	17.89	2	19	34	32	2	40	1577619	1591402	1606773	1739529	5067	6520390
88	6520390	2	40	114219571	17.52	2	17	33	31	2	40	1602954	1621917	1562606	1727589	5324	6520390
89	6520390	2	40	111837252	17.15	2	16	33	31	2	40	1592570	1584741	1590086	1748692	4301	6520390
90	6520390	2	40	108887989	16.7	2	11	33	31	2	40	1581240	1612160	1559998	1762973	4019	6520390
91	6520390	2	40	104858878	16.08	2	2	33	31	2	40	1584367	1595204	1586767	1749110	4942	6520390
92	6520390	2	40	97476944	14.95	2	2	33	31	2	40	1611678	1601860	1563159	1739614	4079	6520390
93	6520390	2	40	95064244	14.58	2	2	32	30	2	40	1566768	1610148	1558696	1779943	4835	6520390
94	6520390	2	40	93020194	14.27	2	2	31	29	2	40	1571077	1610490	1576925	1756173	5725	6520390
95	6520390	2	40	90538504	13.89	2	2	31	29	2	40	1586398	1615271	1561016	1751602	6103	6520390
column = column number (1 to 36 for a 36-cycles read solexa file)
count = number of bases found in this column.
min = Lowest quality score value found in this column.
max = Highest quality score value found in this column.
sum = Sum of quality score values for this column.
mean = Mean quality score value for this column.
Q1= 1st quartile quality score.
med = Median quality score.
Q3= 3rd quartile quality score.
IQR= Inter-Quartile range (Q3-Q1).
lW= 'Left-Whisker' value (for boxplotting).
rW= 'Right-Whisker' value (for boxplotting).
A_Count = Count of 'A' nucleotides found in this column.
C_Count = Count of 'C' nucleotides found in this column.
G_Count = Count of 'G' nucleotides found in this column.
T_Count= Count of 'T' nucleotides found in this column.
N_Count = Count of 'N' nucleotides found in this column.
max-count = max. number of bases (in all cycles)

## Sheet: C3-read 1
column	count	min	max	sum	mean	Q1	med	Q3	IQR	lW	rW	A_Count	C_Count	G_Count	T_Count	N_Count	Max_count
1	12830327	2	40	499338917	38.92	39	40	40	1	38	40	2337425	3798299	4620930	2073673	0	12830327
2	12830327	2	40	497334642	38.76	39	40	40	1	38	40	2940938	2592865	3562062	3734462	0	12830327
3	12830327	2	40	498100770	38.82	39	40	40	1	38	40	2904538	3561219	3334700	3029870	0	12830327
4	12830327	2	40	497591605	38.78	39	40	40	1	38	40	3367414	2990690	3392399	3079824	0	12830327
5	12830327	2	40	496905189	38.73	39	40	40	1	38	40	3446460	2715092	3404828	3263947	0	12830327
6	12830327	2	40	494485313	38.54	39	40	40	1	38	40	3853377	2701786	3019957	3255207	0	12830327
7	12830327	2	40	494002934	38.5	38	40	40	2	35	40	2931308	2737925	2917385	4243709	0	12830327
8	12830327	2	40	492857661	38.41	38	40	40	2	35	40	3271625	2924913	3049773	3584016	0	12830327
9	12830327	2	40	491957817	38.34	38	40	40	2	35	40	3144435	2965349	3052819	3667724	0	12830327
10	12830327	2	40	492928245	38.42	38	40	40	2	35	40	4093459	2487035	2957163	3291312	1358	12830327
11	12830327	2	40	492415353	38.38	38	40	40	2	35	40	3488884	2918371	3448343	2974729	0	12830327
12	12830327	2	40	491345362	38.3	38	40	40	2	35	40	3359288	3029786	3024408	3416845	0	12830327
13	12830327	2	40	490448148	38.23	38	40	40	2	35	40	3436636	2764971	3183512	3444217	991	12830327
14	12830327	2	40	489684918	38.17	38	40	40	2	35	40	3523821	2796314	3088397	3421795	0	12830327
15	12830327	2	40	488787938	38.1	38	40	40	2	35	40	3445258	2857569	3064842	3462658	0	12830327
16	12830327	2	40	487104770	37.97	38	40	40	2	35	40	3487259	2879410	3153348	3310261	49	12830327
17	12830327	2	40	486935255	37.95	38	40	40	2	35	40	3452630	2880449	3160012	3337201	35	12830327
18	12830327	2	40	485960321	37.88	38	40	40	2	35	40	3477886	2869543	3114461	3368292	145	12830327
19	12830327	2	40	484683314	37.78	38	40	40	2	35	40	3418002	2893072	3192440	3326799	14	12830327
20	12830327	2	40	483402237	37.68	38	39	40	2	35	40	3458448	2859691	3170407	3341762	19	12830327
21	12830327	2	40	480871288	37.48	38	39	40	2	35	40	3480728	2898906	3068842	3381191	660	12830327
22	12830327	2	40	478924374	37.33	38	39	40	2	35	40	3442596	2881053	3195003	3310904	771	12830327
23	12830327	2	40	477642419	37.23	38	39	40	2	35	40	3446259	2920277	3200408	3262821	562	12830327
24	12830327	2	40	476441633	37.13	38	39	40	2	35	40	3478564	2944942	3049524	3356148	1149	12830327
25	12830327	2	40	474470008	36.98	38	39	40	2	35	40	3441800	2820548	3240003	3327099	877	12830327
26	12830327	2	40	470464061	36.67	37	39	40	3	33	40	3447001	2825308	3207321	3348782	1915	12830327
27	12830327	2	40	468671380	36.53	37	39	40	3	33	40	3440648	2866529	3180247	3342620	283	12830327
28	12830327	2	40	466873703	36.39	36	39	40	4	30	40	3406748	2902078	3162574	3356560	2367	12830327
29	12830327	2	40	465123859	36.25	36	39	40	4	30	40	3449640	2915271	3154931	3309307	1178	12830327
30	12830327	2	40	462708816	36.06	36	39	40	4	30	40	3421049	2897169	3113300	3395334	3475	12830327
31	12830327	2	40	458803963	35.76	36	39	40	4	30	40	3399562	2909605	3171157	3348487	1516	12830327
32	12830327	2	40	456692801	35.59	35	38	40	5	28	40	3477917	2889312	3137901	3323677	1520	12830327
33	12830327	2	40	454378587	35.41	35	38	40	5	28	40	3488951	2945663	3039642	3352866	3205	12830327
34	12830327	2	40	452691774	35.28	35	38	40	5	28	40	3402508	2926277	3165139	3334401	2002	12830327
35	12830327	2	40	450388941	35.1	35	38	40	5	28	40	3408292	2953455	3202660	3262815	3105	12830327
36	12830327	2	40	445691774	34.74	35	38	40	5	28	40	3407043	3014503	3097361	3308540	2880	12830327
37	12830327	2	40	442804203	34.51	35	38	40	5	28	40	3401241	2990581	3160324	3274037	4144	12830327
38	12830327	2	40	440266631	34.31	34	38	40	6	25	40	3460307	2987175	3091628	3289110	2107	12830327
39	12830327	2	40	438029331	34.14	34	38	40	6	25	40	3373201	3020234	3074111	3355494	7287	12830327
40	12830327	2	40	435504592	33.94	33	38	40	7	23	40	3417112	3046841	3094087	3266321	5966	12830327
41	12830327	2	40	430009930	33.52	33	38	40	7	23	40	3390260	2950605	3115059	3368027	6376	12830327
42	12830327	2	40	427111292	33.29	33	38	39	6	24	40	3360662	3045844	3075242	3342760	5819	12830327
43	12830327	2	40	423967325	33.04	33	38	39	6	24	40	3350319	3009807	3091360	3372509	6332	12830327
44	12830327	2	40	421751437	32.87	33	38	39	6	24	40	3390084	3012687	3131713	3291207	4636	12830327
45	12830327	2	40	418884123	32.65	33	38	39	6	24	40	3409348	3030224	3023939	3362555	4261	12830327
46	12830327	2	40	412506354	32.15	32	37	39	7	22	40	3430825	3012655	3061785	3320996	4066	12830327
47	12830327	2	40	409202446	31.89	31	37	39	8	19	40	3434200	2948107	3133560	3312539	1921	12830327
48	12830327	2	40	407720162	31.78	31	37	39	8	19	40	3426224	2949057	3115286	3337836	1924	12830327
49	12830327	2	40	404795039	31.55	31	36	39	8	19	40	3384213	2971015	3133115	3340297	1687	12830327
50	12830327	2	40	401503962	31.29	30	36	38	8	18	40	3470368	2939305	3108180	3310306	2168	12830327
51	12830327	2	40	392606641	30.6	29	36	38	9	16	40	3421143	3022370	3024908	3359367	2539	12830327
52	12830327	2	40	388655217	30.29	29	36	38	9	16	40	3400141	3008922	3107689	3310476	3099	12830327
53	12830327	2	40	385740524	30.06	28	35	38	10	13	40	3390388	3022317	3113395	3301779	2448	12830327
54	12830327	2	40	382515928	29.81	28	35	38	10	13	40	3422601	2981553	3052765	3370792	2616	12830327
55	12830327	2	40	378877653	29.53	27	35	38	11	11	40	3420545	2970659	3087983	3349485	1655	12830327
56	12830327	2	40	370738361	28.9	26	35	38	12	8	40	3380025	2951610	3186885	3309646	2161	12830327
57	12830327	2	40	366843767	28.59	25	35	38	13	6	40	3347403	3032564	3122616	3326185	1559	12830327
58	12830327	2	40	363495029	28.33	25	34	38	13	6	40	3335090	3035887	3161117	3296332	1901	12830327
59	12830327	2	40	360555423	28.1	23	34	38	15	2	40	3374108	2967651	3215426	3270919	2223	12830327
60	12830327	2	40	356157289	27.76	23	33	38	15	2	40	3360801	3061239	3153904	3252697	1686	12830327
61	12830327	2	40	347408945	27.08	20	33	38	18	2	40	3293466	3072899	3205081	3257898	983	12830327
62	12830327	2	40	342561596	26.7	19	33	38	19	2	40	3381005	3015639	3190311	3242642	730	12830327
63	12830327	2	40	338971171	26.42	18	33	38	20	2	40	3342114	3053968	3130027	3302976	1242	12830327
64	12830327	2	40	335355738	26.14	18	33	37	19	2	40	3279887	3034139	3265306	3249230	1765	12830327
65	12830327	2	40	330336004	25.75	17	32	37	20	2	40	3354240	3028422	3256486	3189969	1210	12830327
66	12830327	2	40	311998004	24.32	9	30	36	27	2	40	3343544	3018129	3156904	3310451	1299	12830327
67	12830327	2	40	308360532	24.03	9	30	36	27	2	40	3347544	3067234	3185975	3228596	978	12830327
68	12830327	2	40	304933920	23.77	9	30	35	26	2	40	3365906	3029261	3195316	3238724	1120	12830327
69	12830327	2	40	301636445	23.51	8	29	35	27	2	40	3303486	3058715	3145422	3321424	1280	12830327
70	12830327	2	40	295514059	23.03	2	28	35	33	2	40	3277562	3117897	3220140	3212813	1915	12830327
71	12830327	2	40	303285580	23.64	2	30	36	34	2	40	3339589	3006543	3177956	3304640	1599	12830327
72	12830327	2	40	303132165	23.63	2	30	36	34	2	40	3310129	3098962	3131400	3287913	1923	12830327
73	12830327	2	40	300245779	23.4	2	30	35	33	2	40	3284433	3054438	3232228	3257141	2087	12830327
74	12830327	2	40	297686117	23.2	2	29	35	33	2	40	3305858	3024431	3179427	3318397	2214	12830327
75	12830327	2	40	294088596	22.92	2	29	35	33	2	40	3311208	3056685	3136976	3324170	1288	12830327
76	12830327	2	40	297343120	23.18	2	30	36	34	2	40	3284617	3037609	3190484	3317143	474	12830327
77	12830327	2	40	292918275	22.83	2	30	36	34	2	40	3270066	3117440	3192338	3249926	557	12830327
78	12830327	2	40	289172430	22.54	2	29	35	33	2	40	3288785	3114501	3089552	3337377	112	12830327
79	12830327	2	40	284916871	22.21	2	28	35	33	2	40	3236944	3094728	3189257	3309153	245	12830327
80	12830327	2	40	278972029	21.74	2	28	35	33	2	40	3335824	3016577	3228724	3249180	22	12830327
81	12830327	2	40	268779088	20.95	2	28	35	33	2	40	3280487	3052035	3180949	3316856	0	12830327
82	12830327	2	40	264124223	20.59	2	27	35	33	2	40	3266470	3079545	3218420	3265649	243	12830327
83	12830327	2	40	259710526	20.24	2	26	35	33	2	40	3376816	3015406	3212709	3224188	1208	12830327
84	12830327	2	40	254500537	19.84	2	25	34	32	2	40	3302254	3107969	3109790	3307423	2891	12830327
85	12830327	2	40	247270345	19.27	2	25	33	31	2	40	3306316	3131581	3157903	3230639	3888	12830327
86	12830327	2	40	230029362	17.93	2	20	33	31	2	40	3319657	3079074	3146895	3281218	3483	12830327
87	12830327	2	40	225121096	17.55	2	19	33	31	2	40	3260262	3131888	3195350	3239697	3130	12830327
88	12830327	2	40	220275251	17.17	2	18	33	31	2	40	3310526	3164684	3101983	3250292	2842	12830327
89	12830327	2	40	215770068	16.82	2	16	33	31	2	40	3252312	3167231	3192556	3214878	3350	12830327
90	12830327	2	40	208239628	16.23	2	2	33	31	2	40	3216758	3214542	3121485	3275051	2491	12830327
91	12830327	2	40	196057247	15.28	2	2	33	31	2	40	3214068	3203679	3149748	3262176	656	12830327
92	12830327	2	40	191099614	14.89	2	2	32	30	2	40	3261597	3190166	3106688	3271141	735	12830327
93	12830327	2	40	186278283	14.52	2	2	31	29	2	40	3207022	3227773	3074368	3319957	1207	12830327
94	12830327	2	40	181353686	14.13	2	2	31	29	2	40	3197022	3210691	3173067	3249405	142	12830327
column = column number (1 to 36 for a 36-cycles read solexa file)
count = number of bases found in this column.
min = Lowest quality score value found in this column.
max = Highest quality score value found in this column.
sum = Sum of quality score values for this column.
mean = Mean quality score value for this column.
Q1= 1st quartile quality score.
med = Median quality score.
Q3= 3rd quartile quality score.
IQR= Inter-Quartile range (Q3-Q1).
lW= 'Left-Whisker' value (for boxplotting).
rW= 'Right-Whisker' value (for boxplotting).
A_Count = Count of 'A' nucleotides found in this column.
C_Count = Count of 'C' nucleotides found in this column.
G_Count = Count of 'G' nucleotides found in this column.
T_Count= Count of 'T' nucleotides found in this column.
N_Count = Count of 'N' nucleotides found in this column.
max-count = max. number of bases (in all cycles)

## Sheet: C3-read 2
column	count	min	max	sum	mean	Q1	med	Q3	IQR	lW	rW	A_Count	C_Count	G_Count	T_Count	N_Count	Max_count
1	12830327	2	40	490284904	38.21	39	40	40	1	38	40	2153060	3617250	4922190	2132046	5781	12830327
2	12830327	2	40	487734918	38.01	38	40	40	2	35	40	2700602	2744268	3510681	3866711	8065	12830327
3	12830327	2	40	488330155	38.06	38	40	40	2	35	40	2645224	3741824	3330572	3104773	7934	12830327
4	12830327	2	40	487669429	38.01	38	40	40	2	35	40	3021745	3173591	3430429	3193347	11215	12830327
5	12830327	2	40	486577025	37.92	38	40	40	2	35	40	3119104	2788166	3359632	3552486	10939	12830327
6	12830327	2	40	482849333	37.63	38	40	40	2	35	40	3511167	2765852	3042728	3500594	9986	12830327
7	12830327	2	40	481985816	37.57	38	39	40	2	35	40	2742708	2697771	2884353	4497771	7724	12830327
8	12830327	2	40	480464279	37.45	38	39	40	2	35	40	3071370	2894805	2991416	3864098	8638	12830327
9	12830327	2	40	479219262	37.35	38	39	40	2	35	40	2961814	2989852	2956180	3912670	9811	12830327
10	12830327	2	40	479998109	37.41	38	39	40	2	35	40	3851762	2506745	2889589	3572007	10224	12830327
11	12830327	2	40	478596529	37.3	38	39	40	2	35	40	3262131	2964845	3314356	3277342	11653	12830327
12	12830327	2	40	477131729	37.19	38	39	40	2	35	40	3123237	3074187	2922700	3698123	12080	12830327
13	12830327	2	40	476066737	37.1	38	39	40	2	35	40	3212428	2788024	3099484	3721283	9108	12830327
14	12830327	2	40	474910407	37.01	38	39	40	2	35	40	3284491	2839765	2966370	3728435	11266	12830327
15	12830327	2	40	473535937	36.91	38	39	40	2	35	40	3192159	2889193	2957117	3778740	13118	12830327
16	12830327	2	40	471389322	36.74	38	39	40	2	35	40	3258699	2942978	3084432	3530739	13479	12830327
17	12830327	2	40	469579775	36.6	38	39	40	2	35	40	3217100	2931065	3058336	3614565	9261	12830327
18	12830327	2	40	469899313	36.62	38	39	40	2	35	40	3239348	2934728	3011991	3634757	9503	12830327
19	12830327	2	40	468569017	36.52	38	39	40	2	35	40	3192853	2953348	3108573	3566844	8709	12830327
20	12830327	2	40	467416428	36.43	37	39	40	3	33	40	3211042	2901952	3062703	3645432	9198	12830327
21	12830327	2	40	465155655	36.25	37	39	40	3	33	40	3234912	2966040	2955075	3668843	5457	12830327
22	12830327	2	40	463314583	36.11	37	39	40	3	33	40	3181338	2965841	3121701	3553005	8442	12830327
23	12830327	2	40	461567097	35.97	36	39	40	4	30	40	3214939	2998626	3076413	3531918	8431	12830327
24	12830327	2	40	460167985	35.87	36	39	40	4	30	40	3243066	3067915	2919617	3588419	11310	12830327
25	12830327	2	40	458382709	35.73	36	39	40	4	30	40	3199706	2923577	3125934	3572677	8433	12830327
26	12830327	2	40	454269953	35.41	36	39	40	4	30	40	3244472	2894734	3054907	3627114	9100	12830327
27	12830327	2	40	451936715	35.22	35	39	40	5	28	40	3198983	2957606	3067741	3595424	10573	12830327
28	12830327	2	40	450491198	35.11	35	39	40	5	28	40	3219958	2979755	3044441	3575234	10939	12830327
29	12830327	2	40	448500113	34.96	35	38	40	5	28	40	3255466	2983870	3033683	3547938	9370	12830327
30	12830327	2	40	446011668	34.76	35	38	40	5	28	40	3201578	3001377	3013878	3603770	9724	12830327
31	12830327	2	40	442108092	34.46	35	38	40	5	28	40	3206521	2971211	3109331	3534447	8817	12830327
32	12830327	2	40	439758612	34.27	35	38	40	5	28	40	3254325	2969034	3034318	3563843	8807	12830327
33	12830327	2	40	437653412	34.11	34	38	40	6	25	40	3282475	3008234	2985077	3547087	7454	12830327
34	12830327	2	40	435969277	33.98	34	38	40	6	25	40	3181246	3003337	3112056	3523644	10044	12830327
35	12830327	2	40	433486660	33.79	33	38	40	7	23	40	3183049	3027060	3135299	3476506	8413	12830327
36	12830327	2	40	429270963	33.46	33	38	40	7	23	40	3143361	3104064	3027094	3544456	11352	12830327
37	12830327	2	40	426376502	33.23	33	38	40	7	23	40	3169832	3082445	3092243	3475464	10343	12830327
38	12830327	2	40	424171733	33.06	33	38	40	7	23	40	3243810	3020840	3038749	3520041	6887	12830327
39	12830327	2	40	422007738	32.89	33	38	40	7	23	40	3148897	3097813	3022127	3551009	10481	12830327
40	12830327	2	40	419547856	32.7	33	38	40	7	23	40	3187551	3115757	3081354	3435588	10077	12830327
41	12830327	2	40	410045962	31.96	31	38	39	8	19	40	3176946	3000301	3026666	3615001	11413	12830327
42	12830327	2	40	407409285	31.75	31	37	39	8	19	40	3149327	3110517	3021217	3538300	10966	12830327
43	12830327	2	40	404617988	31.54	30	36	38	8	18	40	3168587	3061766	3066571	3524336	9067	12830327
44	12830327	2	40	402602405	31.38	30	36	38	8	18	40	3194866	3101069	3017028	3508979	8385	12830327
45	12830327	2	40	399626331	31.15	30	36	38	8	18	40	3217151	3105190	2959158	3541315	7513	12830327
46	12830327	2	40	407076990	31.73	31	37	38	7	21	40	3260970	3069957	2976957	3515216	7227	12830327
47	12830327	2	40	405150286	31.58	31	37	38	7	21	40	3214740	3010768	3069651	3525009	10159	12830327
48	12830327	2	40	403464600	31.45	31	37	38	7	21	40	3235901	2992270	3027969	3564037	10150	12830327
49	12830327	2	40	401645717	31.3	30	37	38	8	18	40	3179820	3065174	3063470	3509817	12046	12830327
50	12830327	2	40	399240454	31.12	30	36	38	8	18	40	3277155	3020871	3005216	3515316	11769	12830327
51	12830327	2	40	401492476	31.29	31	37	39	8	19	40	3231795	3072345	2943916	3569842	12429	12830327
52	12830327	2	40	398593357	31.07	30	37	39	9	17	40	3213531	3103353	3033403	3467228	12812	12830327
53	12830327	2	40	396098099	30.87	30	36	38	8	18	40	3246026	3054769	3033280	3482431	13821	12830327
54	12830327	2	40	393663976	30.68	30	36	38	8	18	40	3235677	3059687	2964387	3556787	13789	12830327
55	12830327	2	40	390468705	30.43	29	36	38	9	16	40	3258626	3008159	3024199	3527007	12336	12830327
56	12830327	2	40	386128908	30.1	28	36	38	10	13	40	3193028	3003166	3069219	3555063	9851	12830327
57	12830327	2	40	382973157	29.85	28	36	38	10	13	40	3149659	3095228	3032400	3541492	11548	12830327
58	12830327	2	40	380208194	29.63	28	36	38	10	13	40	3181757	3070643	3072723	3494402	10802	12830327
59	12830327	2	40	377108554	29.39	27	35	38	11	11	40	3229430	3000178	3116563	3470067	14089	12830327
60	12830327	2	40	373771514	29.13	27	35	38	11	11	40	3158375	3138952	3041242	3477497	14261	12830327
61	12830327	2	40	366601499	28.57	25	35	38	13	6	40	3110540	3129957	3100253	3477640	11937	12830327
62	12830327	2	40	362614955	28.26	24	35	38	14	3	40	3156194	3065596	3087285	3509970	11282	12830327
63	12830327	2	40	359463943	28.02	23	35	38	15	2	40	3093591	3124808	3020806	3581027	10095	12830327
64	12830327	2	40	355626801	27.72	23	35	38	15	2	40	3087375	3067726	3166221	3497821	11184	12830327
65	12830327	2	40	351469992	27.39	21	34	38	17	2	40	3125450	3055899	3143303	3497491	8184	12830327
66	12830327	2	40	343670807	26.79	17	33	38	21	2	40	3130746	3072211	3031430	3586837	9103	12830327
67	12830327	2	40	339765211	26.48	17	33	38	21	2	40	3151421	3110942	3098441	3461168	8355	12830327
68	12830327	2	40	335952963	26.18	15	33	38	23	2	40	3160231	3080419	3065658	3515646	8373	12830327
69	12830327	2	40	332482795	25.91	12	33	38	26	2	40	3066835	3089241	3069754	3594645	9852	12830327
70	12830327	2	40	327811619	25.55	8	33	38	30	2	40	3071965	3163313	3116771	3468995	9283	12830327
71	12830327	2	40	317585371	24.75	2	33	38	36	2	40	3166651	3077521	3132925	3444759	8471	12830327
72	12830327	2	40	313264300	24.42	2	32	37	35	2	40	3081024	3185756	3099569	3454363	9615	12830327
73	12830327	2	40	309001917	24.08	2	31	37	35	2	40	3117032	3123855	3171399	3409220	8821	12830327
74	12830327	2	40	304840823	23.76	2	31	36	34	2	40	3132390	3067956	3081459	3541379	7143	12830327
75	12830327	2	40	299523329	23.34	2	30	36	34	2	40	3115029	3113084	3063794	3530172	8248	12830327
76	12830327	2	40	289039174	22.53	2	30	36	34	2	40	3122954	3102117	3141958	3452748	10550	12830327
77	12830327	2	40	284506633	22.17	2	29	36	34	2	40	3069778	3191176	3156072	3402820	10481	12830327
78	12830327	2	40	281574598	21.95	2	29	36	34	2	40	3093938	3234164	3022208	3468278	11739	12830327
79	12830327	2	40	276962366	21.59	2	28	35	33	2	40	3088817	3160933	3129860	3437960	12757	12830327
80	12830327	2	40	270621123	21.09	2	28	35	33	2	40	3155236	3054999	3171097	3437744	11251	12830327
81	12830327	2	40	257359020	20.06	2	26	35	33	2	40	3081274	3097712	3144011	3496942	10388	12830327
82	12830327	2	40	253010658	19.72	2	25	35	33	2	40	3038041	3110016	3245136	3426938	10196	12830327
83	12830327	2	40	248269123	19.35	2	24	35	33	2	40	3171255	3049474	3206226	3393271	10101	12830327
84	12830327	2	40	243229181	18.96	2	23	34	32	2	40	3049750	3152936	3123047	3494862	9732	12830327
85	12830327	2	40	235954588	18.39	2	22	33	31	2	40	3115625	3191835	3147827	3364483	10557	12830327
86	12830327	2	40	222059365	17.31	2	15	33	31	2	40	3108971	3108168	3105562	3497815	9811	12830327
87	12830327	2	40	217299287	16.94	2	12	33	31	2	40	3044274	3210570	3167944	3397234	10305	12830327
88	12830327	2	40	212481712	16.56	2	10	33	31	2	40	3120025	3198644	3078832	3424566	8260	12830327
89	12830327	2	40	206804562	16.12	2	2	33	31	2	40	3046904	3194110	3153086	3428502	7725	12830327
90	12830327	2	40	198724046	15.49	2	2	33	31	2	40	3003697	3257787	3075391	3483941	9511	12830327
91	12830327	2	40	184282402	14.36	2	2	32	30	2	40	3049229	3243917	3119932	3409422	7827	12830327
92	12830327	2	40	179337617	13.98	2	2	31	29	2	40	3095826	3199461	3072560	3453121	9359	12830327
93	12830327	2	40	175501040	13.68	2	2	30	28	2	40	3026552	3244696	3041241	3506754	11084	12830327
94	12830327	2	40	170602981	13.3	2	2	30	28	2	40	3028878	3250066	3128411	3411172	11800	12830327
column = column number (1 to 36 for a 36-cycles read solexa file)
count = number of bases found in this column.
min = Lowest quality score value found in this column.
max = Highest quality score value found in this column.
sum = Sum of quality score values for this column.
mean = Mean quality score value for this column.
Q1= 1st quartile quality score.
med = Median quality score.
Q3= 3rd quartile quality score.
IQR= Inter-Quartile range (Q3-Q1).
lW= 'Left-Whisker' value (for boxplotting).
rW= 'Right-Whisker' value (for boxplotting).
A_Count = Count of 'A' nucleotides found in this column.
C_Count = Count of 'C' nucleotides found in this column.
G_Count = Count of 'G' nucleotides found in this column.
T_Count= Count of 'T' nucleotides found in this column.
N_Count = Count of 'N' nucleotides found in this column.
max-count = max. number of bases (in all cycles)

## Sheet: V1-read 1
column	count	min	max	sum	mean	Q1	med	Q3	IQR	lW	rW	A_Count	C_Count	G_Count	T_Count	N_Count	Max_count
1	8153156	2	40	298619447	36.63	37	39	39	2	34	40	1429493	2443559	3000373	1279731	0	8153156
2	8153156	2	40	307465701	37.71	38	39	39	1	37	40	1715732	1898794	2087656	2450974	0	8153156
3	8153156	2	40	308383286	37.82	38	39	39	1	37	40	1732959	2527916	1841926	2050355	0	8153156
4	8153156	2	40	308239322	37.81	38	39	39	1	37	40	1937389	2186055	1939992	2089720	0	8153156
5	8153156	2	40	307836942	37.76	38	39	39	1	37	40	2038419	1861065	2042414	2211258	0	8153156
6	8153156	2	40	307249711	37.68	38	39	39	1	37	40	2310313	1739597	1872045	2231201	0	8153156
7	8153156	2	40	309240217	37.93	38	39	39	1	37	40	1914898	1649719	1766833	2821706	0	8153156
8	8153156	2	40	309056660	37.91	38	39	39	1	37	40	2164587	1780288	1796631	2411650	0	8153156
9	8153156	2	40	308883997	37.89	38	39	39	1	37	40	2055826	1826162	1730409	2540759	0	8153156
10	8153156	2	40	308555366	37.84	38	39	39	1	37	40	2554389	1570663	1727718	2300386	0	8153156
11	8153156	2	40	308569245	37.85	38	39	39	1	37	40	2296760	1797656	1965318	2093386	36	8153156
12	8153156	2	40	308191017	37.8	38	39	39	1	37	40	2206183	1845271	1765174	2336528	0	8153156
13	8153156	2	40	307805017	37.75	38	39	39	1	37	40	2262451	1747593	1828106	2315006	0	8153156
14	8153156	2	40	307500240	37.72	38	39	39	1	37	40	2252608	1756316	1809998	2334234	0	8153156
15	8153156	2	40	307192337	37.68	38	39	39	1	37	40	2246802	1796266	1783837	2326251	0	8153156
16	8153156	2	40	306895087	37.64	37	39	39	2	34	40	2266621	1790066	1834009	2262460	0	8153156
17	8153156	2	40	306469963	37.59	37	39	39	2	34	40	2268663	1785374	1834561	2264558	0	8153156
18	8153156	2	40	305882268	37.52	37	39	39	2	34	40	2247530	1817912	1805203	2282508	3	8153156
19	8153156	2	40	305407716	37.46	37	39	39	2	34	40	2209940	1806035	1860205	2276971	5	8153156
20	8153156	2	40	304992822	37.41	37	39	39	2	34	40	2215682	1805858	1849582	2282034	0	8153156
21	8153156	2	40	304569927	37.36	37	39	39	2	34	40	2209342	1831480	1830503	2281831	0	8153156
22	8153156	2	40	303379091	37.21	37	39	39	2	34	40	2209322	1812303	1853309	2278213	9	8153156
23	8153156	2	40	302844065	37.14	37	39	39	2	34	40	2218181	1829153	1872781	2232995	46	8153156
24	8153156	2	40	302183589	37.06	37	39	39	2	34	40	2222393	1841098	1792944	2296554	167	8153156
25	8153156	2	40	301678378	37	37	39	39	2	34	40	2193055	1849468	1859575	2250997	61	8153156
26	8153156	2	40	302224071	37.07	37	39	39	2	34	40	2193415	1838095	1846457	2275189	0	8153156
27	8153156	2	40	301926488	37.03	37	39	39	2	34	40	2189760	1835645	1818347	2309404	0	8153156
28	8153156	2	40	301221985	36.95	37	39	39	2	34	40	2153672	1859805	1829481	2310198	0	8153156
29	8153156	2	40	300728989	36.88	37	39	39	2	34	40	2199427	1837383	1845252	2271080	14	8153156
30	8153156	2	40	300230414	36.82	37	39	39	2	34	40	2188128	1846969	1819797	2298121	141	8153156
31	8153156	2	40	300791088	36.89	37	39	39	2	34	40	2181020	1841070	1856298	2274579	189	8153156
32	8153156	2	40	301482169	36.98	37	39	39	2	34	40	2192265	1844949	1854153	2261778	11	8153156
33	8153156	2	40	300736604	36.89	37	39	39	2	34	40	2185328	1873843	1820302	2273683	0	8153156
34	8153156	2	40	300211858	36.82	37	39	39	2	34	40	2160467	1880221	1848897	2263571	0	8153156
35	8153156	2	40	299563839	36.74	37	39	39	2	34	40	2201450	1852143	1859468	2240093	2	8153156
36	8153156	2	40	299005251	36.67	37	39	39	2	34	40	2175692	1889155	1810966	2277163	180	8153156
37	8153156	2	40	298748197	36.64	37	39	39	2	34	40	2179916	1862937	1856892	2253257	154	8153156
38	8153156	2	40	297850173	36.53	36	39	39	3	32	40	2214056	1847993	1815599	2275359	149	8153156
39	8153156	2	40	297021119	36.43	36	39	39	3	32	40	2174379	1857693	1813690	2307254	140	8153156
40	8153156	2	40	296506753	36.37	36	39	39	3	32	40	2173595	1907408	1854618	2217372	163	8153156
41	8153156	2	40	295616728	36.26	36	39	39	3	32	40	2220903	1844865	1853008	2234373	7	8153156
42	8153156	2	40	294790326	36.16	36	39	39	3	32	40	2174954	1892971	1821155	2264076	0	8153156
43	8153156	2	40	293863038	36.04	36	38	39	3	32	40	2171943	1872168	1851430	2257615	0	8153156
44	8153156	2	40	293058644	35.94	36	38	39	3	32	40	2189162	1855935	1862140	2245887	32	8153156
45	8153156	2	40	292267398	35.85	36	38	39	3	32	40	2158891	1869101	1813998	2311138	28	8153156
46	8153156	2	40	291600169	35.77	36	38	39	3	32	40	2141987	1878125	1868541	2264485	18	8153156
47	8153156	2	40	290690828	35.65	36	38	39	3	32	40	2158467	1844323	1853573	2296793	0	8153156
48	8153156	2	40	289641411	35.53	35	37	39	4	29	40	2152584	1858016	1841720	2300825	11	8153156
49	8153156	2	40	288675669	35.41	35	37	39	4	29	40	2130349	1873441	1880837	2268078	451	8153156
50	8153156	2	40	287726217	35.29	35	37	39	4	29	40	2192030	1853216	1848009	2259174	727	8153156
51	8153156	2	40	287159951	35.22	35	37	39	4	29	40	2181327	1880228	1830253	2260310	1038	8153156
52	8153156	2	40	285930183	35.07	35	37	39	4	29	40	2159195	1884784	1865026	2243760	391	8153156
53	8153156	2	40	284727310	34.92	35	37	39	4	29	40	2181713	1857355	1868645	2245443	0	8153156
54	8153156	2	40	283562494	34.78	34	37	39	5	27	40	2168165	1878635	1837557	2268799	0	8153156
55	8153156	2	40	282492768	34.65	34	37	39	5	27	40	2189812	1857441	1859926	2245977	0	8153156
56	8153156	2	40	281326390	34.51	34	37	39	5	27	40	2166184	1835862	1909275	2241834	1	8153156
57	8153156	2	40	280233779	34.37	34	37	39	5	27	40	2146095	1870577	1883536	2252948	0	8153156
58	8153156	2	40	278779524	34.19	34	37	39	5	27	40	2179679	1874694	1884529	2214254	0	8153156
59	8153156	2	40	277491604	34.03	34	37	39	5	27	40	2184132	1836577	1908821	2223574	52	8153156
60	8153156	2	40	276439270	33.91	33	37	39	6	24	40	2169703	1869795	1893394	2219322	942	8153156
61	8153156	2	40	275168085	33.75	33	37	39	6	24	40	2167773	1890942	1906709	2186720	1012	8153156
62	8153156	2	40	273398217	33.53	33	37	39	6	24	40	2193946	1867840	1882612	2207890	868	8153156
63	8153156	2	40	271861520	33.34	33	36	39	6	24	40	2161757	1898404	1873862	2219100	33	8153156
64	8153156	2	40	270694498	33.2	33	36	39	6	24	40	2147644	1897465	1896181	2211850	16	8153156
65	8153156	2	40	269376125	33.04	33	36	39	6	24	40	2179560	1869580	1900338	2203617	61	8153156
66	8153156	2	40	267832834	32.85	32	36	39	7	22	40	2157848	1909940	1858567	2226499	302	8153156
67	8153156	2	40	263460542	32.31	32	36	37	5	25	40	2174008	1904639	1872415	2201680	414	8153156
68	8153156	2	40	261805606	32.11	31	36	37	6	22	40	2207088	1842862	1885761	2217423	22	8153156
69	8153156	2	40	260318381	31.93	31	36	37	6	22	40	2155959	1893909	1845974	2256543	771	8153156
70	8153156	2	40	259083799	31.78	31	35	37	6	22	40	2156639	1900659	1871866	2221905	2087	8153156
71	8153156	2	40	257571415	31.59	30	35	37	7	20	40	2179153	1877400	1896397	2198360	1846	8153156
72	8153156	2	40	271750460	33.33	34	37	39	5	27	40	2169149	1863797	1866396	2253459	355	8153156
73	8153156	2	40	270723822	33.2	33	37	39	6	24	40	2146456	1891257	1927691	2186316	1436	8153156
74	8153156	2	40	269580736	33.06	33	37	38	5	26	40	2190704	1844015	1909402	2208201	834	8153156
75	8153156	2	40	268650286	32.95	33	37	38	5	26	40	2205105	1855590	1881008	2211437	16	8153156
76	8153156	2	40	267505615	32.81	33	37	38	5	26	40	2172559	1855597	1923315	2201031	654	8153156
77	8153156	2	40	270876731	33.22	33	37	39	6	24	40	2183339	1872670	1921280	2174615	1252	8153156
78	8153156	2	40	269179971	33.02	33	37	39	6	24	40	2178995	1890118	1873740	2208988	1315	8153156
79	8153156	2	40	267764005	32.84	33	37	39	6	24	40	2178851	1903516	1899218	2169994	1577	8153156
80	8153156	2	40	266436642	32.68	33	37	39	6	24	40	2186930	1855850	1904636	2204987	753	8153156
81	8153156	2	40	264915196	32.49	33	37	39	6	24	40	2154272	1894787	1886609	2215310	2178	8153156
82	8153156	2	40	262331577	32.18	32	37	39	7	22	40	2184428	1887472	1911594	2168752	910	8153156
83	8153156	2	40	260513029	31.95	32	37	39	7	22	40	2213131	1848778	1919237	2171457	553	8153156
84	8153156	2	40	258902658	31.75	31	36	39	8	19	40	2193054	1888352	1879808	2191602	340	8153156
85	8153156	2	40	257271216	31.55	31	36	39	8	19	40	2191014	1891306	1919011	2151825	0	8153156
86	8153156	2	40	255104391	31.29	31	36	38	7	21	40	2182037	1852337	1930886	2187194	702	8153156
87	8153156	2	40	251874106	30.89	30	36	38	8	18	40	2169832	1863490	1933685	2184994	1155	8153156
88	8153156	2	40	249435570	30.59	30	36	38	8	18	40	2195829	1896520	1918058	2141285	1464	8153156
89	8153156	2	40	247307268	30.33	30	36	38	8	18	40	2201932	1849878	1916654	2182602	2090	8153156
90	8153156	2	40	245032440	30.05	29	36	38	9	16	40	2186624	1879772	1905396	2179388	1976	8153156
91	8153156	2	40	242471663	29.74	29	36	38	9	16	40	2163013	1885487	1904025	2198173	2458	8153156
92	8153156	2	40	238084075	29.2	28	35	38	10	13	40	2192206	1874587	1906040	2177104	3219	8153156
93	8153156	2	40	234749904	28.79	27	35	37	10	12	40	2193996	1903220	1877574	2174156	4210	8153156
94	8153156	2	40	232055661	28.46	26	35	37	11	10	40	2181754	1898797	1919959	2151231	1415	8153156
95	8153156	2	40	229393430	28.14	26	35	37	11	10	40	2207791	1860754	1904724	2178283	1604	8153156
column = column number (1 to 36 for a 36-cycles read solexa file)
count = number of bases found in this column.
min = Lowest quality score value found in this column.
max = Highest quality score value found in this column.
sum = Sum of quality score values for this column.
mean = Mean quality score value for this column.
Q1= 1st quartile quality score.
med = Median quality score.
Q3= 3rd quartile quality score.
IQR= Inter-Quartile range (Q3-Q1).
lW= 'Left-Whisker' value (for boxplotting).
rW= 'Right-Whisker' value (for boxplotting).
A_Count = Count of 'A' nucleotides found in this column.
C_Count = Count of 'C' nucleotides found in this column.
G_Count = Count of 'G' nucleotides found in this column.
T_Count= Count of 'T' nucleotides found in this column.
N_Count = Count of 'N' nucleotides found in this column.
max-count = max. number of bases (in all cycles)

## Sheet: V1-read 2
column	count	min	max	sum	mean	Q1	med	Q3	IQR	lW	rW	A_Count	C_Count	G_Count	T_Count	N_Count	Max_count
1	8153156	2	40	295300427	36.22	37	39	39	2	34	40	1436508	2395328	3005492	1314704	1124	8153156
2	8153156	2	40	302745614	37.13	37	39	39	2	34	40	1786215	1849839	2123118	2393048	936	8153156
3	8153156	2	40	303308375	37.2	37	39	39	2	34	40	1796445	2445238	1889771	2020853	849	8153156
4	8153156	2	40	302867926	37.15	37	39	39	2	34	40	1952486	2135599	1997524	2066467	1080	8153156
5	8153156	2	40	302438579	37.09	37	39	39	2	34	40	2069120	1804736	2086454	2191498	1348	8153156
6	8153156	2	40	301486229	36.98	37	39	39	2	34	40	2341824	1725986	1918033	2165036	2277	8153156
7	8153156	2	40	302620870	37.12	37	39	39	2	34	40	1930130	1624048	1809864	2786300	2814	8153156
8	8153156	2	40	302206701	37.07	37	39	39	2	34	40	2191720	1750961	1852296	2354394	3785	8153156
9	8153156	2	40	301701666	37	37	39	39	2	34	40	2083107	1803132	1768016	2493346	5555	8153156
10	8153156	2	40	301297092	36.95	37	39	39	2	34	40	2575599	1561346	1760326	2250617	5268	8153156
11	8153156	2	40	301163051	36.94	37	39	39	2	34	40	2314928	1774830	2000352	2059139	3907	8153156
12	8153156	2	40	300202901	36.82	37	39	39	2	34	40	2221435	1835383	1799026	2294788	2524	8153156
13	8153156	2	40	299598301	36.75	37	39	39	2	34	40	2275146	1732108	1849203	2293603	3096	8153156
14	8153156	2	40	299126899	36.69	37	39	39	2	34	40	2266140	1742229	1840513	2300681	3593	8153156
15	8153156	2	40	298527780	36.61	37	39	39	2	34	40	2263136	1779230	1805189	2302529	3072	8153156
16	8153156	2	40	298034436	36.55	37	39	39	2	34	40	2272702	1778806	1861025	2238430	2193	8153156
17	8153156	2	40	297394138	36.48	37	39	39	2	34	40	2277328	1772819	1858837	2242745	1427	8153156
18	8153156	2	40	296600837	36.38	36	39	39	3	32	40	2258276	1803392	1830536	2260185	767	8153156
19	8153156	2	40	295871980	36.29	36	39	39	3	32	40	2217394	1790412	1882658	2262108	584	8153156
20	8153156	2	40	295299497	36.22	36	39	39	3	32	40	2225946	1792208	1871960	2260845	2197	8153156
21	8153156	2	40	294725570	36.15	36	39	39	3	32	40	2221025	1813383	1846434	2270563	1751	8153156
22	8153156	2	40	293850119	36.04	36	39	39	3	32	40	2218882	1800635	1876954	2254920	1765	8153156
23	8153156	2	40	292868265	35.92	36	38	39	3	32	40	2228765	1813331	1889718	2219750	1592	8153156
24	8153156	2	40	293418563	35.99	36	39	39	3	32	40	2230916	1829430	1812760	2278045	2005	8153156
25	8153156	2	40	292914023	35.93	36	39	39	3	32	40	2203022	1827917	1873852	2245607	2758	8153156
26	8153156	2	40	292527857	35.88	36	39	39	3	32	40	2198974	1827304	1868476	2255204	3198	8153156
27	8153156	2	40	292259498	35.85	36	39	39	3	32	40	2202639	1820267	1836325	2292578	1347	8153156
28	8153156	2	40	291269906	35.72	36	38	39	3	32	40	2164366	1843352	1850621	2293321	1496	8153156
29	8153156	2	40	290415480	35.62	36	38	39	3	32	40	2207968	1828340	1863358	2252736	754	8153156
30	8153156	2	40	290734829	35.66	36	38	39	3	32	40	2199594	1837946	1833499	2281949	168	8153156
31	8153156	2	40	290068255	35.58	36	38	39	3	32	40	2188561	1827363	1872644	2263597	991	8153156
32	8153156	2	40	290646368	35.65	36	39	39	3	32	40	2198752	1833707	1872451	2246861	1385	8153156
33	8153156	2	40	289700626	35.53	36	38	39	3	32	40	2195962	1857312	1836319	2262280	1283	8153156
34	8153156	2	40	288855765	35.43	36	38	39	3	32	40	2168928	1863177	1871348	2249471	232	8153156
35	8153156	2	40	288298262	35.36	35	38	39	4	29	40	2211588	1839536	1879689	2222287	56	8153156
36	8153156	2	40	287602738	35.28	35	38	39	4	29	40	2184532	1869852	1832263	2264788	1721	8153156
37	8153156	2	40	287019448	35.2	35	38	39	4	29	40	2187694	1845483	1876692	2238387	4900	8153156
38	8153156	2	40	285903631	35.07	35	38	39	4	29	40	2218473	1828002	1839684	2261533	5464	8153156
39	8153156	2	40	284956064	34.95	35	38	39	4	29	40	2185514	1842809	1828643	2292780	3410	8153156
40	8153156	2	40	284094624	34.84	35	37	39	4	29	40	2184853	1887946	1872893	2201530	5934	8153156
41	8153156	2	40	283239416	34.74	35	37	39	4	29	40	2233051	1827091	1869377	2218834	4803	8153156
42	8153156	2	40	280291891	34.38	34	37	39	5	27	40	2183108	1872256	1841563	2251712	4517	8153156
43	8153156	2	40	278956796	34.21	34	37	39	5	27	40	2178679	1859483	1869327	2243129	2538	8153156
44	8153156	2	40	278125957	34.11	34	37	39	5	27	40	2193585	1843261	1884168	2230916	1226	8153156
45	8153156	2	40	277127159	33.99	34	37	39	5	27	40	2170261	1850178	1835290	2294575	2852	8153156
46	8153156	2	40	276223530	33.88	33	37	39	6	24	40	2148084	1860519	1893795	2246834	3924	8153156
47	8153156	2	40	282547042	34.65	35	38	39	4	29	40	2168573	1828439	1868601	2282009	5534	8153156
48	8153156	2	40	281950419	34.58	35	38	39	4	29	40	2161374	1841606	1850983	2294234	4959	8153156
49	8153156	2	40	281480589	34.52	35	38	39	4	29	40	2139529	1852308	1900630	2256937	3752	8153156
50	8153156	2	40	281025128	34.47	35	38	39	4	29	40	2200518	1832696	1868160	2245915	5867	8153156
51	8153156	2	40	280544880	34.41	35	38	39	4	29	40	2195603	1859531	1842168	2248843	7011	8153156
52	8153156	2	40	284027732	34.84	36	38	39	3	32	40	2167059	1865167	1887007	2231538	2385	8153156
53	8153156	2	40	283146970	34.73	35	38	39	4	29	40	2190550	1838909	1887018	2234362	2317	8153156
54	8153156	2	40	282391694	34.64	35	38	39	4	29	40	2177634	1861174	1855263	2256111	2974	8153156
55	8153156	2	40	281618606	34.54	35	38	39	4	29	40	2196155	1843058	1875364	2234669	3910	8153156
56	8153156	2	40	280771263	34.44	35	38	39	4	29	40	2173907	1821565	1924489	2229913	3282	8153156
57	8153156	2	40	279434789	34.27	35	38	39	4	29	40	2154454	1852981	1897319	2243972	4430	8153156
58	8153156	2	40	277964854	34.09	35	38	39	4	29	40	2183887	1857811	1900638	2206074	4746	8153156
59	8153156	2	40	276735428	33.94	34	38	39	5	27	40	2190376	1820613	1923514	2215458	3195	8153156
60	8153156	2	40	275748811	33.82	34	38	39	5	27	40	2177230	1854815	1912143	2208866	102	8153156
61	8153156	2	40	275053255	33.74	34	38	39	5	27	40	2176001	1874693	1923358	2178800	304	8153156
62	8153156	2	40	273702101	33.57	34	38	39	5	27	40	2203749	1850466	1902642	2195313	986	8153156
63	8153156	2	40	272236393	33.39	33	38	39	6	24	40	2177743	1879737	1889659	2204291	1726	8153156
64	8153156	2	40	271306314	33.28	33	37	39	6	24	40	2153984	1882877	1915280	2199910	1105	8153156
65	8153156	2	40	270336730	33.16	33	37	39	6	24	40	2186507	1846464	1918480	2199950	1755	8153156
66	8153156	2	40	269202369	33.02	33	37	39	6	24	40	2165170	1887439	1879061	2218224	3262	8153156
67	8153156	2	40	267213708	32.77	33	37	39	6	24	40	2176326	1886789	1891717	2194117	4207	8153156
68	8153156	2	40	265719245	32.59	33	37	39	6	24	40	2214526	1825930	1907107	2201083	4510	8153156
69	8153156	2	40	264380931	32.43	32	37	39	7	22	40	2166994	1875603	1858127	2247138	5294	8153156
70	8153156	2	40	263212836	32.28	32	37	39	7	22	40	2163605	1887288	1887268	2210435	4560	8153156
71	8153156	2	40	261589695	32.08	32	37	39	7	22	40	2191755	1857439	1913485	2186831	3646	8153156
72	8153156	2	40	259250662	31.8	31	37	39	8	19	40	2175592	1843825	1891876	2237524	4339	8153156
73	8153156	2	40	257495924	31.58	31	37	39	8	19	40	2150491	1873331	1950262	2175837	3235	8153156
74	8153156	2	40	255758299	31.37	31	36	39	8	19	40	2194217	1830840	1934382	2190752	2965	8153156
75	8153156	2	40	254086683	31.16	30	36	39	9	17	40	2212583	1837568	1906222	2193645	3138	8153156
76	8153156	2	40	252367135	30.95	30	36	39	9	17	40	2173540	1837520	1953483	2185651	2962	8153156
77	8153156	2	40	249501042	30.6	30	36	39	9	17	40	2190777	1859029	1947873	2152128	3349	8153156
78	8153156	2	40	247266731	30.33	29	36	38	9	16	40	2190879	1869484	1902726	2186570	3497	8153156
79	8153156	2	40	245308942	30.09	29	36	38	9	16	40	2183138	1889129	1927263	2150929	2697	8153156
80	8153156	2	40	243534641	29.87	28	36	38	10	13	40	2191474	1843209	1933783	2181107	3583	8153156
81	8153156	2	40	241298895	29.6	28	36	38	10	13	40	2163450	1877640	1913735	2194938	3393	8153156
82	8153156	2	40	237392700	29.12	27	35	38	11	11	40	2184661	1874396	1938789	2150441	4869	8153156
83	8153156	2	40	234992138	28.82	26	35	38	12	8	40	2216248	1832299	1945517	2156354	2738	8153156
84	8153156	2	40	232725649	28.54	25	35	38	13	6	40	2198102	1868529	1903053	2172023	11449	8153156
85	8153156	2	40	230285652	28.24	25	35	38	13	6	40	2186015	1872598	1943610	2137842	13091	8153156
86	8153156	2	40	227167571	27.86	24	35	37	13	5	40	2173488	1835741	1957976	2171846	14105	8153156
87	8153156	2	40	222847252	27.33	21	34	37	16	2	40	2169361	1848567	1963188	2164184	7856	8153156
88	8153156	2	40	220015962	26.99	20	34	37	17	2	40	2192147	1882867	1947902	2122107	8133	8153156
89	8153156	2	40	218046550	26.74	20	34	37	17	2	40	2199100	1833878	1942319	2162857	15002	8153156
90	8153156	2	40	215210978	26.4	17	33	37	20	2	40	2181286	1867058	1933167	2154411	17234	8153156
91	8153156	2	40	212025732	26.01	13	33	37	24	2	40	2156356	1869128	1930599	2176729	20344	8153156
92	8153156	2	40	206835859	25.37	2	33	37	35	2	40	2182042	1861878	1935351	2154039	19846	8153156
93	8153156	2	40	203373406	24.94	2	33	37	35	2	40	2193626	1886122	1900976	2151747	20685	8153156
94	8153156	2	40	200215694	24.56	2	32	37	35	2	40	2169966	1886832	1947607	2131874	16877	8153156
95	8153156	2	40	197302587	24.2	2	32	36	34	2	40	2198250	1847574	1934252	2154684	18396	8153156
column = column number (1 to 36 for a 36-cycles read solexa file)
count = number of bases found in this column.
min = Lowest quality score value found in this column.
max = Highest quality score value found in this column.
sum = Sum of quality score values for this column.
mean = Mean quality score value for this column.
Q1= 1st quartile quality score.
med = Median quality score.
Q3= 3rd quartile quality score.
IQR= Inter-Quartile range (Q3-Q1).
lW= 'Left-Whisker' value (for boxplotting).
rW= 'Right-Whisker' value (for boxplotting).
A_Count = Count of 'A' nucleotides found in this column.
C_Count = Count of 'C' nucleotides found in this column.
G_Count = Count of 'G' nucleotides found in this column.
T_Count= Count of 'T' nucleotides found in this column.
N_Count = Count of 'N' nucleotides found in this column.
max-count = max. number of bases (in all cycles)

## Sheet: V2-read 1
column	count	min	max	sum	mean	Q1	med	Q3	IQR	lW	rW	A_Count	C_Count	G_Count	T_Count	N_Count	Max_count
1	7794924	2	40	296437595	38.03	38	39	39	1	37	40	1390445	2610170	2587269	1207040	0	7794924
2	7794924	2	40	296681285	38.06	38	39	39	1	37	40	1737059	1622911	1944108	2490846	0	7794924
3	7794924	2	40	296678705	38.06	38	39	39	1	37	40	1661071	2433624	1783244	1916985	0	7794924
4	7794924	2	40	296431402	38.03	38	39	39	1	37	40	1997543	1997030	1832276	1968075	0	7794924
5	7794924	2	40	296120815	37.99	38	39	39	1	37	40	2060938	1674184	1937252	2122550	0	7794924
6	7794924	2	40	295794153	37.95	38	39	39	1	37	40	2323702	1634124	1735678	2101420	0	7794924
7	7794924	2	40	295538411	37.91	38	39	39	1	37	40	1747577	1641667	1622528	2783152	0	7794924
8	7794924	2	40	295415498	37.9	38	39	39	1	37	40	2009161	1783195	1713659	2288909	0	7794924
9	7794924	2	40	295213393	37.87	38	39	39	1	37	40	1919558	1806144	1668717	2400505	0	7794924
10	7794924	2	40	294921359	37.84	38	39	39	1	37	40	2544821	1486548	1658734	2104821	0	7794924
11	7794924	2	40	294925727	37.84	38	39	39	1	37	40	2168051	1783113	1927719	1916041	0	7794924
12	7794924	2	40	294276320	37.75	38	39	39	1	37	40	2077191	1810227	1704858	2202648	0	7794924
13	7794924	2	40	294030905	37.72	38	39	39	1	37	40	2140110	1691991	1745148	2217675	0	7794924
14	7794924	2	40	293795825	37.69	38	39	39	1	37	40	2145142	1701202	1719690	2228890	0	7794924
15	7794924	2	40	293497199	37.65	38	39	39	1	37	40	2138252	1736624	1708099	2211949	0	7794924
16	7794924	2	40	293106789	37.6	37	39	39	2	34	40	2166203	1735849	1759144	2133728	0	7794924
17	7794924	2	40	292561651	37.53	37	39	39	2	34	40	2149700	1724053	1751121	2170046	4	7794924
18	7794924	2	40	292093107	37.47	37	39	39	2	34	40	2131629	1752428	1745250	2165613	4	7794924
19	7794924	2	40	291666062	37.42	37	39	39	2	34	40	2096931	1743440	1768100	2186453	0	7794924
20	7794924	2	40	291305447	37.37	37	39	39	2	34	40	2113640	1719033	1781246	2181005	0	7794924
21	7794924	2	40	290234537	37.23	37	39	39	2	34	40	2099916	1768584	1753811	2172613	0	7794924
22	7794924	2	40	289629954	37.16	37	39	39	2	34	40	2108576	1745458	1773350	2167540	0	7794924
23	7794924	2	40	289205748	37.1	37	39	39	2	34	40	2110831	1753464	1796514	2134109	6	7794924
24	7794924	2	40	288556897	37.02	37	39	39	2	34	40	2126293	1771772	1724078	2172781	0	7794924
25	7794924	2	40	289015281	37.08	37	39	39	2	34	40	2066046	1779135	1790121	2159622	0	7794924
26	7794924	2	40	288757843	37.04	37	39	39	2	34	40	2086707	1769012	1767049	2172156	0	7794924
27	7794924	2	40	287972797	36.94	37	39	39	2	34	40	2077016	1766100	1752975	2198833	0	7794924
28	7794924	2	40	287604705	36.9	37	39	39	2	34	40	2038798	1800424	1754959	2200733	10	7794924
29	7794924	2	40	286978377	36.82	37	39	39	2	34	40	2091478	1769392	1756231	2177710	113	7794924
30	7794924	2	40	287580464	36.89	37	39	39	2	34	40	2066016	1779233	1766527	2182977	171	7794924
31	7794924	2	40	288084561	36.96	37	39	39	2	34	40	2048599	1780582	1789135	2176598	10	7794924
32	7794924	2	40	287353922	36.86	37	39	39	2	34	40	2086381	1768617	1779145	2160781	0	7794924
33	7794924	2	40	286814391	36.8	37	39	39	2	34	40	2056161	1813043	1758469	2167251	0	7794924
34	7794924	2	40	286229010	36.72	37	39	39	2	34	40	2048905	1822882	1759439	2163698	0	7794924
35	7794924	2	40	285722494	36.65	36	39	39	3	32	40	2086257	1789609	1765009	2154049	0	7794924
36	7794924	2	40	285443695	36.62	37	39	39	2	34	40	2040731	1841790	1737011	2175392	0	7794924
37	7794924	2	40	284655220	36.52	36	39	39	3	32	40	2069986	1808177	1765877	2150884	0	7794924
38	7794924	2	40	283765685	36.4	36	39	39	3	32	40	2102657	1794000	1728179	2170088	0	7794924
39	7794924	2	40	283096504	36.32	36	39	39	3	32	40	2047803	1790876	1754663	2201582	0	7794924
40	7794924	2	40	282501061	36.24	36	39	39	3	32	40	2046962	1850769	1788960	2108233	0	7794924
41	7794924	2	40	281473073	36.11	36	38	39	3	32	40	2091860	1777737	1764392	2160935	0	7794924
42	7794924	2	40	280599666	36	36	38	39	3	32	40	2036197	1845769	1755534	2157424	0	7794924
43	7794924	2	40	279809528	35.9	36	38	39	3	32	40	2046993	1808936	1763327	2175668	0	7794924
44	7794924	2	40	279179351	35.82	36	38	39	3	32	40	2045406	1797943	1790770	2160805	0	7794924
45	7794924	2	40	278115839	35.68	36	38	39	3	32	40	2037580	1801163	1747863	2208318	0	7794924
46	7794924	2	40	277618277	35.62	35	38	39	4	29	40	2025101	1821667	1791998	2156158	0	7794924
47	7794924	2	40	276470684	35.47	35	37	39	4	29	40	2044402	1768247	1782220	2200054	1	7794924
48	7794924	2	40	275440535	35.34	35	37	39	4	29	40	2036409	1788811	1781595	2187684	425	7794924
49	7794924	2	40	274558677	35.22	35	37	39	4	29	40	2012800	1814244	1796101	2171071	708	7794924
50	7794924	2	40	273995693	35.15	35	37	39	4	29	40	2083719	1787621	1764419	2158191	974	7794924
51	7794924	2	40	272841954	35	35	37	39	4	29	40	2064218	1812509	1758164	2159641	392	7794924
52	7794924	2	40	271646860	34.85	35	37	39	4	29	40	2044072	1818069	1784408	2148375	0	7794924
53	7794924	2	40	270524595	34.71	34	37	39	5	27	40	2061588	1795961	1792194	2145181	0	7794924
54	7794924	2	40	269408081	34.56	34	37	39	5	27	40	2038170	1808537	1775231	2172986	0	7794924
55	7794924	2	40	268248210	34.41	34	37	39	5	27	40	2062219	1786951	1786685	2159069	0	7794924
56	7794924	2	40	267225089	34.28	34	37	39	5	27	40	2034592	1766337	1844828	2149167	0	7794924
57	7794924	2	40	265856765	34.11	34	37	39	5	27	40	2019196	1801789	1823328	2150611	0	7794924
58	7794924	2	40	264434013	33.92	33	37	39	6	24	40	2051013	1813971	1806894	2123046	0	7794924
59	7794924	2	40	263458822	33.8	33	37	39	6	24	40	2056755	1765944	1839461	2132764	0	7794924
60	7794924	2	40	262122710	33.63	33	37	39	6	24	40	2049991	1802485	1834476	2107972	0	7794924
61	7794924	2	40	260643106	33.44	33	36	39	6	24	40	2039612	1835740	1836043	2083529	0	7794924
62	7794924	2	40	258695236	33.19	33	36	39	6	24	40	2072696	1793598	1812450	2116180	0	7794924
63	7794924	2	40	257661376	33.06	33	36	39	6	24	40	2036664	1827464	1794725	2136045	26	7794924
64	7794924	2	40	256399092	32.89	32	36	39	7	22	40	2006363	1837925	1829802	2120769	65	7794924
65	7794924	2	40	254864363	32.7	32	36	38	6	23	40	2060153	1803956	1812911	2117607	297	7794924
66	7794924	2	40	250537447	32.14	31	36	37	6	22	40	2034942	1848359	1788978	2122293	352	7794924
67	7794924	2	40	248913272	31.93	31	36	37	6	22	40	2065498	1840763	1790871	2097766	26	7794924
68	7794924	2	40	247453183	31.75	31	35	37	6	22	40	2075728	1779240	1815958	2123233	765	7794924
69	7794924	2	40	246245753	31.59	30	35	37	7	20	40	2036198	1832409	1772581	2151742	1994	7794924
70	7794924	2	40	244888443	31.42	30	35	37	7	20	40	2033712	1838963	1792199	2128346	1704	7794924
71	7794924	2	40	259040990	33.23	33	37	39	6	24	40	2068980	1802405	1815480	2107722	337	7794924
72	7794924	2	40	258026115	33.1	33	37	38	5	26	40	2049051	1799882	1801233	2143407	1351	7794924
73	7794924	2	40	256997138	32.97	33	37	38	5	26	40	2035231	1819231	1853823	2086207	432	7794924
74	7794924	2	40	255916853	32.83	33	37	38	5	26	40	2085719	1784254	1828739	2096207	5	7794924
75	7794924	2	40	254747880	32.68	33	37	38	5	26	40	2082305	1782392	1816028	2114195	4	7794924
76	7794924	2	40	258241298	33.13	33	37	39	6	24	40	2046935	1787934	1866532	2093386	137	7794924
77	7794924	2	40	256523123	32.91	33	37	39	6	24	40	2080455	1811728	1831520	2071005	216	7794924
78	7794924	2	40	255201988	32.74	33	37	39	6	24	40	2062507	1825335	1797224	2109312	546	7794924
79	7794924	2	40	253862704	32.57	33	37	39	6	24	40	2059578	1830358	1829165	2075744	79	7794924
80	7794924	2	40	252326043	32.37	32	37	39	7	22	40	2071033	1773841	1841190	2107799	1061	7794924
81	7794924	2	40	249874831	32.06	32	37	39	7	22	40	2030400	1839340	1809638	2115546	0	7794924
82	7794924	2	40	247973504	31.81	31	36	39	8	19	40	2078919	1806472	1847424	2062109	0	7794924
83	7794924	2	40	246406256	31.61	31	36	39	8	19	40	2106381	1783712	1846814	2058017	0	7794924
84	7794924	2	40	244775289	31.4	31	36	38	7	21	40	2094802	1819611	1802357	2078154	0	7794924
85	7794924	2	40	242707260	31.14	31	36	38	7	21	40	2091552	1812128	1844778	2045770	696	7794924
86	7794924	2	40	239655672	30.75	30	36	38	8	18	40	2076159	1770837	1872258	2074529	1141	7794924
87	7794924	2	40	237196751	30.43	30	36	38	8	18	40	2069742	1782025	1880345	2061373	1439	7794924
88	7794924	2	40	234903414	30.14	29	36	38	9	16	40	2103072	1823402	1824799	2041632	2019	7794924
89	7794924	2	40	232752358	29.86	29	35	38	9	16	40	2097042	1765895	1846521	2083531	1935	7794924
90	7794924	2	40	230100740	29.52	28	35	38	10	13	40	2061751	1823112	1833418	2074301	2342	7794924
91	7794924	2	40	226054097	29	28	35	38	10	13	40	2054249	1825609	1820995	2091032	3039	7794924
92	7794924	2	40	222669846	28.57	27	35	37	10	12	40	2082340	1818589	1817147	2072870	3978	7794924
93	7794924	2	40	219965973	28.22	26	35	37	11	10	40	2074463	1830457	1820157	2068452	1395	7794924
94	7794924	2	40	217502353	27.9	25	34	37	12	7	40	2075833	1829896	1837368	2050445	1382	7794924
column = column number (1 to 36 for a 36-cycles read solexa file)
count = number of bases found in this column.
min = Lowest quality score value found in this column.
max = Highest quality score value found in this column.
sum = Sum of quality score values for this column.
mean = Mean quality score value for this column.
Q1= 1st quartile quality score.
med = Median quality score.
Q3= 3rd quartile quality score.
IQR= Inter-Quartile range (Q3-Q1).
lW= 'Left-Whisker' value (for boxplotting).
rW= 'Right-Whisker' value (for boxplotting).
A_Count = Count of 'A' nucleotides found in this column.
C_Count = Count of 'C' nucleotides found in this column.
G_Count = Count of 'G' nucleotides found in this column.
T_Count= Count of 'T' nucleotides found in this column.
N_Count = Count of 'N' nucleotides found in this column.
max-count = max. number of bases (in all cycles)

[truncated: 3 more sheets: V2-read 2, V3-read 1, V3-read 2]
