# Supplementary material for: RNA-seq liver transcriptome analysis reveals an activated MHC-I pathway and an inhibited MHC-II pathway at the early stage of vaccine immunization in zebrafish
Source: BMC Genomics. 2012 Jul 17;13:319. doi: 10.1186/1471-2164-13-319 (PMC3583171; doi:10.1186/1471-2164-13-319)
Supplement: Additional file 2: — Annotation results of 4565 differentially expressed genes. Transcription level of each gene was deduced by determining the total number of reads mapped to each gene using Picard tools. Differentially expressed genes were identified by the DESeq package in R software using two-fold change (log2 (fold-change) ≥1 or ≤-1) and p-value <0.05 (cut-off at 5% false discovery rate (FDR)) as the threshold. “baseMean”, the base mean of counts divided by the size factors. “baseMean A”, the base mean for the counts of PBS-mock condition. “baseMean B”, the base mean for the counts of WED-immunized condition. “rpkm_avg_c”, the expression level of PBS-mock group. “rpkm_avg_v”, the expression level of WED-immunized group. “ZF-Annotation”, annotation of the differentially expressed genes through BLASTN similarity searches against the Ensembl zebrafish RefSeq mRNA database. [file 1471-2164-13-319-S2.xlsx]

## Sheet: Sheet2
Additional file 2. transcriptome analysis and annotation results of 4565 diferentially expressed genes
gene	transcript	baseMean	baseMeanA	Log10(baseMeanA)	rpkm_avg_c	Log10(rpkm_c)	baseMeanB	Log10(baseMeanB)	rpkm_avg_v	Log10(rpkm_v)	foldChange	log2FoldChange	pval	padj	resVarA	resVarB	rpkm_avg_c	rpkm_avg_v	ZF-Annotation
ENSDARG00000092419	ENSDART00000138378	12527	23660.6	4.37403	520.856	2.71672	1393.36	3.14406	46.7202	1.6695	0.058889413124	-4.0858478937	6.34816e-196	4.76188e-192	32.9891	0.00230723	520.856	46.7202	vitellogenin 7 [Source:ZFIN;Acc:ZDB-GENE-001201-6]
ENSDARG00000009612	ENSDART00000067817	1188.33	2326.15	3.36664	154.554	2.18908	50.5117	1.70339	4.00158	0.602231	0.021714755083	-5.5251805088	2.70098e-128	1.12559e-124	0.104138	0.0515467	154.554	4.00158	"chitinase, acidic.3 [Source:ZFIN;Acc:ZDB-GENE-040426-2891]"
ENSDARG00000069018	ENSDART00000145188	232.223	462.755	2.66535	27.9456	1.44631	1.69145	0.228259	0.122068	-0.913397	0.0036551713251	-8.0958452549	1.40754e-70	3.77079e-67	2.19522	0.00359792	27.9456	0.122068	"cytochrome P450, family 7, subfamily A, polypeptide 1a [Source:ZFIN;Acc:ZDB-GENE-040426-1296]"
ENSDARG00000041294	ENSDART00000090370	1503.18	57.3632	1.75863	2.1392	0.330251	2948.99	3.46967	145.766	2.16366	51.409165209	5.6839536804	1.69215e-66	4.23105e-63	0.00522737	6.26478	2.1392	145.766	NADPH oxidase organizer 1a [Source:ZFIN;Acc:ZDB-GENE-030131-9700]
ENSDARG00000045999	ENSDART00000067629	2859.22	6.46829	0.810789	1.24333	0.0945863	5711.98	3.75679	1248.94	3.09654	883.07364196	9.786389943	2.56227e-66	6.00628e-63	7.14904e-06	2.872	1.24333	1248.94	serum amyloid A [Source:ZFIN;Acc:ZDB-GENE-040927-15]
ENSDARG00000054842	ENSDART00000077111	1321	65.8351	1.81846	3.76152	0.575364	2576.16	3.41097	165.832	2.21967	39.130480642	5.290220926	4.01831e-66	8.86534e-63	0.00576785	2.6877	3.76152	165.832	hydroxysteroid (17-beta) dehydrogenase 14 [Source:ZFIN;Acc:ZDB-GENE-040801-24]
ENSDARG00000086539	ENSDART00000130415	1145.46	38.0064	1.57986	2.3143	0.36442	2252.9	3.35274	175.901	2.24527	59.276936987	5.8893989962	2.07886e-65	4.33165e-62	0.00190952	1.34782	2.3143	175.901	SH2 domain containing 3A [Source:HGNC Symbol;Acc:16885]
ENSDARG00000037873	ENSDART00000130130	1005.56	11.1067	1.04558	0.502603	-0.298775	2000.02	3.30103	124.78	2.09615	180.07413895	7.4924471956	1.26255e-64	2.49227e-61	0.00104884	11.4225	0.502603	124.78	"cytochrome P450, family 3, subfamily c, polypeptide 1 like, 2 [Source:ZFIN;Acc:ZDB-GENE-041114-102]"
ENSDARG00000071672	ENSDART00000106142	944.028	6.35198	0.802909	0.769092	-0.114022	1881.7	3.27455	217.953	2.33836	296.23880227	8.2106168114	2.62259e-64	4.68395e-61	0.00157612	12.8455	0.769092	217.953	"gamma-glutamyl hydrolase (conjugase, folylpolygammaglutamyl hydrolase) [Source:HGNC Symbol;Acc:4248]"
ENSDARG00000094857	ENSDART00000146276	1610.07	3075.7	3.48794	186.037	2.2696	144.433	2.15967	9.18815	0.963228	0.046959486796	-4.4124395479	5.19576e-64	8.85783e-61	26.7607	0.142535	186.037	9.18815	"deiodinase, iodothyronine, type II [Source:ZFIN;Acc:ZDB-GENE-030327-4]"
ENSDARG00000090046	ENSDART00000122537	921.441	33.1168	1.52005	5.30098	0.724356	1809.76	3.25762	432.461	2.63595	54.647926208	5.7720948441	5.94009e-64	9.68648e-61	0.0260773	28.3031	5.30098	432.461	leucine-rich alpha-2-glycoprotein 1 [Source:HGNC Symbol;Acc:29480]
ENSDARG00000093303	ENSDART00000132223	1138.34	81.1351	1.90921	12.9895	1.11359	2195.55	3.34154	438.601	2.64207	27.060427728	4.7581127382	2.19851e-63	3.43572e-60	0.00284805	1.30331	12.9895	438.601	interferon induced transmembrane protein 1 (9-27) [Source:HGNC Symbol;Acc:5412]
ENSDARG00000090557	ENSDART00000100195	4838.8	210.144	2.32252	43.9427	1.64289	9467.45	3.97623	2546.39	3.40592	45.052204079	5.4935257833	1.49412e-62	2.15533e-59	0.00253629	0.00509073	43.9427	2546.39	microfibrillar-associated protein 4 [Source:HGNC Symbol;Acc:7035]
ENSDARG00000052322	ENSDART00000074153	998.791	53.4025	1.72756	2.16974	0.336408	1944.18	3.28874	98.9997	1.99563	36.406119081	5.1861090515	7.92688e-62	1.06504e-58	0.00148506	23.7782	2.16974	98.9997	toll-like receptor 5b [Source:ZFIN;Acc:ZDB-GENE-040219-15]
ENSDARG00000090352	ENSDART00000138216	5361.62	264.592	2.42258	31.9729	1.50478	10458.6	4.01948	1569.99	3.1959	39.527458304	5.3047832848	1.5678e-61	1.96006e-58	0.000846721	1.51886	31.9729	1569.99	si:dkey-97i18.5 [Source:ZFIN;Acc:ZDB-GENE-100922-198]
ENSDARG00000075034	ENSDART00000111837	665.392	10.477	1.02024	0.197605	-0.704201	1320.31	3.12067	27.4277	1.43819	126.01897145	6.9774971295	2.75943e-61	3.33855e-58	0.0012034	5.42651	0.197605	27.4277	"ribonucleoprotein, PTB-binding 2 [Source:ZFIN;Acc:ZDB-GENE-090713-1]"
ENSDARG00000013926	ENSDART00000125462	650.165	17.1392	1.23399	0.747046	-0.126653	1283.19	3.10829	70.6508	1.84912	74.868904704	6.2262947436	5.5012e-61	6.25237e-58	0.000703886	5.4537	0.747046	70.6508	"solute carrier family 16 (monocarboxylic acid transporters), member 9a [Source:ZFIN;Acc:ZDB-GENE-040426-1364]"
ENSDARG00000063177	ENSDART00000092082	767.393	96.0272	1.98239	10.4379	1.01861	1438.76	3.15799	181.836	2.25968	14.982838392	3.9052390528	1.23977e-60	1.32853e-57	0.00989055	0.103453	10.4379	181.836	mesencephalic astrocyte-derived neurotrophic factor [Source:ZFIN;Acc:ZDB-GENE-060929-640]
ENSDARG00000089075	ENSDART00000122579	3253.98	97.0925	1.98719	2.61892	0.418122	6410.87	3.80692	206.688	2.31531	66.02840722	6.0450149396	1.43797e-60	1.49812e-57	1.13872e-05	0.111947	2.61892	206.688	Uncharacterized protein [Source:UniProtKB/TrEMBL;Acc:E7FGB9]
ENSDARG00000038682	ENSDART00000056494	613.535	38.4127	1.58448	6.49604	0.812649	1188.66	3.07506	228.561	2.359	30.944338175	4.9516035614	2.32737e-60	2.3592e-57	0.0069744	0.00926927	6.49604	228.561	microfibrillar-associated protein 4 [Source:HGNC Symbol;Acc:7035]
ENSDARG00000036237	ENSDART00000052638	2720.33	4826.49	3.68363	228.208	2.35833	614.157	2.78828	35.1723	1.5462	0.12724704515	-2.9742959396	2.57468e-60	2.54121e-57	0.1168	0.0486868	228.208	35.1723	"solute carrier family 27 (fatty acid transporter), member 2 [Source:ZFIN;Acc:ZDB-GENE-050706-104]"
ENSDARG00000062132	ENSDART00000089480	1793.35	3227.33	3.50884	145.976	2.16428	359.369	2.55554	20.0155	1.30137	0.11135167414	-3.1668048461	3.69271e-60	3.50282e-57	1.33204	0.277976	145.976	20.0155	"cytochrome P450, family 4, subfamily V, polypeptide 2 [Source:ZFIN;Acc:ZDB-GENE-061103-601]"
ENSDARG00000086869	ENSDART00000130650	6168.46	13.7306	1.13769	3.07191	0.487408	12323.2	4.09072	3091.52	3.49017	897.49948862	9.8097673067	3.73574e-60	3.50282e-57	7.49994e-06	0.1845	3.07191	3091.52	hypothetical protein LOC100003647 [Source:RefSeq peptide;Acc:NP_001165779]
ENSDARG00000079009	ENSDART00000051556	583.653	13.3336	1.12495	0.204655	-0.688979	1153.97	3.0622	19.9663	1.3003	86.546342284	6.435400943	6.573e-60	6.01285e-57	0.00121733	0.185927	0.204655	19.9663	"ATP-binding cassette, sub-family A (ABC1), member 1B [Source:ZFIN;Acc:ZDB-GENE-030131-9826]"
ENSDARG00000015653	ENSDART00000020961	584.026	26.1926	1.41818	1.48822	0.172667	1141.86	3.05761	71.9524	1.85705	43.59472599	5.4460817058	7.33119e-60	6.3945e-57	0.00990326	39.8235	1.48822	71.9524	TNFAIP3 interacting protein 1 [Source:ZFIN;Acc:ZDB-GENE-070112-1502]
ENSDARG00000086654	ENSDART00000128855	6287.32	319.699	2.50474	56.2303	1.74997	12254.9	4.08831	2694.02	3.4304	38.332806587	5.2605077257	1.00296e-59	8.54932e-57	0.000964996	1.15906	56.2303	2694.02	Uncharacterized protein [Source:UniProtKB/TrEMBL;Acc:E7F5I8]
ENSDARG00000089667	ENSDART00000130791	544.44	22.7747	1.35745	3.60208	0.556553	1066.11	3.0278	204.431	2.31055	46.81097328	5.5487748563	5.07028e-59	4.13404e-56	3.71748e-05	0.785745	3.60208	204.431	microfibrillar-associated protein 4 [Source:HGNC Symbol;Acc:7035]
ENSDARG00000088772	ENSDART00000124905	784.33	1416.96	3.15136	45.7951	1.66082	151.697	2.18098	5.57866	0.74653	0.10705774906	-3.2235388701	9.69982e-59	7.74046e-56	4.10911	0.144861	45.7951	5.57866	Uncharacterized protein [Source:UniProtKB/TrEMBL;Acc:E7EZU9]
ENSDARG00000002021	ENSDART00000022830	615.901	62.1272	1.79328	2.36494	0.37382	1169.68	3.06807	57.4834	1.75954	18.827107178	4.2347394389	1.60029e-58	1.22491e-55	0.0203926	15.9579	2.36494	57.4834	"phosphorylase, glycogen; brain [Source:ZFIN;Acc:ZDB-GENE-040928-2]"
ENSDARG00000059741	ENSDART00000101799	779.18	62.2823	1.79436	1.09936	0.0411389	1496.08	3.17495	35.0791	1.54505	24.020921956	4.5862196196	7.75257e-58	5.70133e-55	0.0259812	11.4843	1.09936	35.0791	alpha-kinase 1 [Source:HGNC Symbol;Acc:20917]
ENSDARG00000076953	ENSDART00000113272	909.37	1632.77	3.21293	96.4685	1.98439	185.968	2.26944	13.7257	1.13754	0.11389712034	-3.134196823	2.70276e-57	1.94942e-54	2.02924	0.00440736	96.4685	13.7257	Uncharacterized protein [Source:UniProtKB/TrEMBL;Acc:E7FAV2]
ENSDARG00000033227	ENSDART00000032547	6837.7	61.0913	1.78598	8.75284	0.942149	13614.3	4.134	2597.52	3.41456	222.85200042	7.7999421011	8.91834e-56	6.31116e-53	0.000205743	0.15429	8.75284	2597.52	leukocyte cell-derived chemotaxin 2 like [Source:ZFIN;Acc:ZDB-GENE-070127-4]
ENSDARG00000090870	ENSDART00000125534	575.84	1062.28	3.02624	34.6237	1.53937	89.3981	1.95133	3.34453	0.524335	0.084156689098	-3.5707782427	9.93353e-56	6.89939e-53	4.08057	0.00173536	34.6237	3.34453	wu:fd14g04 [Source:ZFIN;Acc:ZDB-GENE-030131-5362]
ENSDARG00000042620	ENSDART00000062518	1801.91	3105.9	3.49219	189.664	2.27799	497.928	2.69717	36.2996	1.5599	0.16031688677	-2.641001697	1.12786e-55	7.69118e-53	0.0588679	0.00564608	189.664	36.2996	zgc:162356 [Source:ZFIN;Acc:ZDB-GENE-090507-1]
ENSDARG00000016448	ENSDART00000103418	1620.68	2958.11	3.47101	157.819	2.19816	283.244	2.45216	21.9576	1.34159	0.095751586388	-3.3845598003	1.44115e-55	9.65209e-53	44.9205	0.0425427	157.819	21.9576	"vitellogenin 3, phosvitinless [Source:ZFIN;Acc:ZDB-GENE-991019-2]"
ENSDARG00000092049	ENSDART00000137129	798.295	46.5372	1.6678	5.75056	0.75971	1550.05	3.19035	241.464	2.38285	33.307798088	5.0577880784	2.97454e-54	1.9235e-51	0.00397457	1.75625	5.75056	241.464	si:dkey-70n11.1 [Source:ZFIN;Acc:ZDB-GENE-091118-133]
ENSDARG00000020239	ENSDART00000104257	380.421	671.524	2.82706	32.3475	1.50984	89.3185	1.95094	4.34985	0.638474	0.13300866999	-2.9104078059	4.65783e-54	2.96096e-51	51.2638	0.303954	32.3475	4.34985	lipin 1 [Source:HGNC Symbol;Acc:13345]
ENSDARG00000055252	ENSDART00000077581	364.905	4.08629	0.61133	0.548805	-0.260582	725.723	2.86077	124.691	2.09584	177.59922143	7.4724814469	5.30791e-54	3.31797e-51	0.000239715	0.198855	0.548805	124.691	"synaptosomal-associated protein, 23kDa [Source:HGNC Symbol;Acc:11131]"
ENSDARG00000068182	ENSDART00000089358	375.915	53.4894	1.72827	7.25906	0.86088	698.34	2.84407	110.391	2.04293	13.055685658	3.706606322	7.80209e-54	4.71976e-51	0.0127048	0.383015	7.25906	110.391	crumbs homolog 3b [Source:ZFIN;Acc:ZDB-GENE-060610-3]
ENSDARG00000053131	ENSDART00000067131	362.703	15.0766	1.1783	0.783815	-0.105787	710.33	2.85146	45.8544	1.66138	47.114612761	5.558102681	7.97729e-54	4.74914e-51	0.000728748	4.01299	0.783815	45.8544	interleukin-1 receptor-associated kinase 3 [Source:ZFIN;Acc:ZDB-GENE-060503-710]
ENSDARG00000088745	ENSDART00000100197	361.89	24.1208	1.38239	3.59234	0.555377	699.66	2.84489	134.214	2.1278	29.006529158	4.8583057718	1.08176e-53	6.33947e-51	0.0100698	1.08942	3.59234	134.214	microfibrillar-associated protein 4 [Source:HGNC Symbol;Acc:7035]
ENSDARG00000089040	ENSDART00000130214	361.777	29.4756	1.46946	3.59455	0.555645	694.079	2.84141	109.366	2.03888	23.547580889	4.5575069501	1.1839e-53	6.83127e-51	0.022878	36.0536	3.59455	109.366	leucine-rich alpha-2-glycoprotein 1 [Source:HGNC Symbol;Acc:29480]
ENSDARG00000093936	ENSDART00000136313	355.446	25.3118	1.40332	1.66682	0.221889	685.581	2.83606	56.0673	1.74871	27.085474156	4.7594474416	1.7358e-53	9.71684e-51	0.00662852	95.8063	1.66682	56.0673	si:dkeyp-1h4.6 [Source:ZFIN;Acc:ZDB-GENE-060503-841]
ENSDARG00000011809	ENSDART00000037315	354.528	43.1286	1.63477	0.48384	-0.315298	665.927	2.82343	9.16251	0.962015	15.440481936	3.9486458784	3.65025e-53	1.98415e-50	0.00103342	18.2722	0.48384	9.16251	"microtubule associated monoxygenase, calponin and LIM domain containing 1 [Source:ZFIN;Acc:ZDB-GENE-081022-3]"
ENSDARG00000090783	ENSDART00000100199	340.011	26.2314	1.41882	4.50844	0.654026	653.79	2.81544	125.597	2.09898	24.923955766	4.6394611565	6.54011e-53	3.45484e-50	0.0208279	3.29129	4.50844	125.597	microfibrillar-associated protein 4 [Source:ZFIN;Acc:ZDB-GENE-040426-2246]
ENSDARG00000018351	ENSDART00000020472	30646.4	55295.7	4.74269	3456.3	3.53861	5997.09	3.77794	470.153	2.67224	0.10845481208	-3.2048340288	1.82203e-52	9.49126e-50	0.669995	0.00220648	3456.3	470.153	4-hydroxyphenylpyruvate dioxygenase a [Source:ZFIN;Acc:ZDB-GENE-040426-986]
ENSDARG00000074570	ENSDART00000125576	432.392	802.001	2.90417	85.4681	1.9318	62.782	1.79783	7.65514	0.883953	0.078281635423	-3.6751822934	2.70613e-52	1.35328e-49	3.3957	0.0913359	85.4681	7.65514	Uncharacterized protein [Source:UniProtKB/TrEMBL;Acc:F1QK23]
ENSDARG00000008100	ENSDART00000075782	322.038	13.4111	1.12746	0.529837	-0.275857	630.665	2.7998	30.0547	1.47791	47.025571499	5.5553735717	3.86196e-52	1.85701e-49	2.80862e-06	5.98222	0.529837	30.0547	"solute carrier family 7, (neutral amino acid transporter, y+ system) member 10 [Source:ZFIN;Acc:ZDB-GENE-080116-1]"
ENSDARG00000092885	ENSDART00000138576	397.348	717.563	2.85586	35.2007	1.54655	77.1327	1.88724	4.22633	0.625963	0.10749261274	-3.2176905786	4.76348e-52	2.26151e-49	8.75829	0.0477495	35.2007	4.22633	zgc:171977 [Source:ZFIN;Acc:ZDB-GENE-070822-24]
ENSDARG00000020364	ENSDART00000051313	7394.73	12612.4	4.1008	1014.88	3.00641	2177.03	3.33787	215.301	2.33305	0.17261033267	-2.5344092662	8.88051e-52	4.11201e-49	0.409133	0.0249691	1014.88	215.301	"fructose-1,6-bisphosphatase 1b [Source:ZFIN;Acc:ZDB-GENE-021206-11]"
ENSDARG00000077505	ENSDART00000109588	5749.49	10595	4.0251	1048.34	3.0205	903.997	2.95617	120.828	2.08217	0.085323130917	-3.5509192837	9.32223e-52	4.2639e-49	12.2321	0.000171754	1048.34	120.828	"retinol binding protein 4, plasma [Source:ZFIN;Acc:ZDB-GENE-000210-19]"
ENSDARG00000069844	ENSDART00000101982	309.478	1.62676	0.211325	0.161555	-0.79168	617.329	2.79052	74.7363	1.87353	379.48288167	8.5678909975	1.21466e-51	5.42348e-49	6.07806e-07	14.9463	0.161555	74.7363	immunoresponsive gene 1 [Source:ZFIN;Acc:ZDB-GENE-081104-428]
ENSDARG00000069251	ENSDART00000100620	391.915	697.8	2.84373	30.8191	1.48882	86.0297	1.93465	4.26711	0.630134	0.12328709256	-3.019906329	1.4912e-51	6.57989e-49	8.43262	0.00914118	30.8191	4.26711	si:dkeyp-50f7.2 [Source:ZFIN;Acc:ZDB-GENE-030131-5968]
ENSDARG00000095281	ENSDART00000137794	381.378	702.486	2.84664	34.5033	1.53786	60.2689	1.78009	3.29751	0.518186	0.085793736625	-3.5429838622	1.68664e-51	7.3557e-49	9.63004	0.0440785	34.5033	3.29751	zgc:152652 [Source:ZFIN;Acc:ZDB-GENE-060818-27]
ENSDARG00000037618	ENSDART00000054788	328.732	35.75	1.55328	3.0721	0.487435	621.713	2.79359	63.6806	1.80401	17.390556737	4.1202322144	3.29094e-51	1.40261e-48	0.000213035	3.29546	3.0721	63.6806	DNA-damage-inducible transcript 4 [Source:HGNC Symbol;Acc:24944]
ENSDARG00000016825	ENSDART00000143443	32941.6	61855.9	4.79138	1309.03	3.11695	4027.2	3.605	132.777	2.12312	0.06510613345	-3.9410627281	4.4008e-51	1.85457e-48	20.9095	0.0056812	1309.03	132.777	si:rp71-23d18.1 [Source:ZFIN;Acc:ZDB-GENE-091118-131]
ENSDARG00000044142	ENSDART00000044328	1693.37	156.073	2.19333	6.20098	0.792461	3230.66	3.50929	163.571	2.21371	20.699641136	4.3715338512	1.0382e-50	4.23245e-48	0.012355	0.694631	6.20098	163.571	acyl-CoA synthetase short-chain family member 1 [Source:ZFIN;Acc:ZDB-GENE-050320-139]
ENSDARG00000069293	ENSDART00000100725	3826.57	7057.04	3.84862	554.803	2.74414	596.097	2.77532	55.8084	1.7467	0.084468448826	-3.5654436321	7.25628e-50	2.80571e-47	0.0794557	0.0095939	554.803	55.8084	alpha-2-HS-glycoprotein [Source:HGNC Symbol;Acc:349]
ENSDARG00000007449	ENSDART00000014021	424.253	781.042	2.89267	42.5142	1.62853	67.4648	1.82908	4.5648	0.659422	0.086377944583	-3.5331932026	1.00276e-49	3.83771e-47	1.77114	1.48248e-05	42.5142	4.5648	"solute carrier family 25, member 39 [Source:ZFIN;Acc:ZDB-GENE-040426-1250]"
ENSDARG00000007823	ENSDART00000022060	401.482	60.868	1.78439	2.66303	0.425376	742.096	2.87046	38.3429	1.58369	12.191898214	3.6078508583	2.37008e-49	8.97903e-47	0.00424716	0.00547906	2.66303	38.3429	activating transcription factor 3 [Source:ZFIN;Acc:ZDB-GENE-040426-728]
ENSDARG00000093216	ENSDART00000136274	441.69	772.06	2.88765	34.8467	1.54216	111.319	2.04657	5.72658	0.757895	0.14418480911	-2.7940089205	4.64954e-49	1.72659e-46	4.79717	0.000493846	34.8467	5.72658	si:ch211-146l10.7 [Source:ZFIN;Acc:ZDB-GENE-091112-4]
ENSDARG00000087832	ENSDART00000130641	246.823	4.76399	0.677971	0.375863	-0.424971	488.883	2.6892	36.8216	1.5661	102.62051667	6.6811753841	3.03795e-48	1.09559e-45	0.0144255	3.82736	0.375863	36.8216	B-cell CLL/lymphoma 3 [Source:ZFIN;Acc:ZDB-GENE-061013-1]
ENSDARG00000038681	ENSDART00000100203	516.121	32.0995	1.5065	5.06574	0.704643	1000.14	3.00006	189.125	2.27675	31.157533209	4.9615091124	4.33834e-48	1.53503e-45	2.91182e-05	0.00757327	5.06574	189.125	microfibrillar-associated protein 4 [Source:HGNC Symbol;Acc:7035]
ENSDARG00000086370	ENSDART00000123090	337.429	638.214	2.80497	69.4464	1.84165	36.6442	1.564	4.75292	0.67696	0.057416722016	-4.1223852219	8.73135e-48	3.06054e-45	0.00278605	0.117205	69.4464	4.75292	apolipoprotein Ea [Source:ZFIN;Acc:ZDB-GENE-010724-18]
ENSDARG00000009544	ENSDART00000021664	237.814	6.03252	0.780499	0.709829	-0.148846	469.595	2.67172	60.2931	1.78027	77.843892164	6.282511941	1.34904e-47	4.68491e-45	0.0049912	59.1177	0.709829	60.2931	claudin b [Source:ZFIN;Acc:ZDB-GENE-010328-2]
ENSDARG00000079546	ENSDART00000112721	270.685	495.81	2.69531	26.8298	1.42862	45.5605	1.65859	2.68205	0.428467	0.091891057515	-3.443931719	1.55456e-47	5.30049e-45	20.1882	0.0550519	26.8298	2.68205	Uncharacterized protein [Source:UniProtKB/TrEMBL;Acc:F1Q4V2]
ENSDARG00000016607	ENSDART00000014721	405.071	21.8644	1.33974	1.86719	0.271188	788.277	2.89668	77.8443	1.89123	36.053012301	5.1720478994	2.20851e-47	7.46238e-45	0.00292646	2.026	1.86719	77.8443	enoyl CoA hydratase domain containing 2 [Source:ZFIN;Acc:ZDB-GENE-030219-147]
ENSDARG00000055901	ENSDART00000145198	15476.9	616.12	2.78967	17.0658	1.23213	30337.8	4.48198	1072.96	3.03058	49.240005674	5.621759023	3.88981e-46	1.29107e-43	0.00095789	0.157718	17.0658	1072.96	STEAP family member 4 [Source:HGNC Symbol;Acc:21923]
ENSDARG00000059120	ENSDART00000082124	858.169	135.176	2.1309	6.35787	0.803312	1581.16	3.19898	90.712	1.95766	11.697015791	3.5480686031	5.01858e-46	1.65111e-43	0.00452415	9.11862	6.35787	90.712	pim-1 oncogene [Source:ZFIN;Acc:ZDB-GENE-061013-139]
ENSDARG00000086455	ENSDART00000124966	413.909	67.6945	1.83055	11.9886	1.07877	760.124	2.88088	157.787	2.19807	11.228745968	3.4891249108	1.25522e-45	4.09377e-43	0.0132725	4.2118	11.9886	157.787	ClpX caseinolytic peptidase X homolog (E. coli) [Source:HGNC Symbol;Acc:2088]
ENSDARG00000077396	ENSDART00000112079	861.554	61.0044	1.78536	1.27477	0.105433	1662.1	3.22066	50.1182	1.7	27.245634154	4.7679531655	2.1355e-45	6.90465e-43	0.0602121	72.5779	1.27477	50.1182	TLC domain containing 2 [Source:ZFIN;Acc:ZDB-GENE-080204-81]
ENSDARG00000020103	ENSDART00000025570	7313.88	829.395	2.91876	23.6121	1.37313	13798.4	4.13983	458.953	2.66177	16.636646565	4.0562927549	2.23743e-45	7.17239e-43	0.00308157	0.00960741	23.6121	458.953	calreticulin like [Source:ZFIN;Acc:ZDB-GENE-030131-9907]
ENSDARG00000071012	ENSDART00000104730	413.363	24.2852	1.38534	2.26566	0.355195	802.44	2.90441	87.7905	1.94345	33.042421135	5.0462474969	3.98974e-45	1.26813e-42	0.0041301	131.271	2.26566	87.7905	Uncharacterized protein [Source:UniProtKB/TrEMBL;Acc:E7FA13]
ENSDARG00000095751	ENSDART00000002242	3259.41	5806.28	3.7639	481.077	2.68221	712.544	2.85281	71.8661	1.85652	0.1227194849	-3.0265637624	5.59506e-45	1.76343e-42	0.180294	0.00211654	481.077	71.8661	chromosome 6 open reading frame 58 [Source:HGNC Symbol;Acc:20960]
ENSDARG00000045015	ENSDART00000066178	289.646	556.926	2.7458	41.3888	1.61688	22.3658	1.34958	2.06847	0.315649	0.040159448819	-4.6381167211	6.25403e-45	1.9547e-42	1.20874	0.0335686	41.3888	2.06847	"cytochrome P450, family 27, subfamily B, polypeptide 1 [Source:HGNC Symbol;Acc:2606]"
ENSDARG00000078429	ENSDART00000114647	133054	231233	5.36405	5301.8	3.72442	34875.1	4.54252	1185.98	3.07408	0.15082216574	-2.7290796235	3.14993e-44	9.60498e-42	4.22164	0.0783221	5301.8	1185.98	vitellogenin 4 [Source:ZFIN;Acc:ZDB-GENE-001201-3]
ENSDARG00000003757	ENSDART00000020792	419.994	77.5714	1.8897	7.52385	0.87644	762.418	2.88219	88.2439	1.94568	9.8285941667	3.2969850754	3.52475e-44	1.06612e-41	0.001479	0.221101	7.52385	88.2439	canopy1 [Source:ZFIN;Acc:ZDB-GENE-060315-3]
ENSDARG00000025522	ENSDART00000145621	192.464	15.9482	1.20271	2.16077	0.334609	368.981	2.567	64.5161	1.80967	23.136233331	4.5320821021	5.22531e-44	1.56784e-41	0.0168055	0.20795	2.16077	64.5161	serum/glucocorticoid regulated kinase 1 [Source:ZFIN;Acc:ZDB-GENE-030131-2860]
ENSDARG00000007836	ENSDART00000012361	1816.08	249.931	2.39782	20.9173	1.32051	3382.22	3.5292	340.424	2.53202	13.532640284	3.7583714385	1.9782e-43	5.79645e-41	2.88547e-05	0.97089	20.9173	340.424	"cathepsin L, 1 a [Source:ZFIN;Acc:ZDB-GENE-030131-106]"
ENSDARG00000058389	ENSDART00000099611	261.687	16.6646	1.2218	2.03784	0.309171	506.709	2.70476	74.3611	1.87135	30.406220117	4.9262945769	2.4765e-43	7.20028e-41	4.89529e-08	1.32863	2.03784	74.3611	si:ch211-89f7.4 [Source:ZFIN;Acc:ZDB-GENE-060526-181]
ENSDARG00000009001	ENSDART00000020252	1783.1	356.193	2.55169	20.253	1.30649	3210	3.50651	218.233	2.33892	9.0119721214	3.1718428506	3.47209e-43	1.00172e-40	0.00125748	1.98698	20.253	218.233	protein disulfide isomerase-related protein (provisional) [Source:ZFIN;Acc:ZDB-GENE-030131-879]
ENSDARG00000058005	ENSDART00000080487	2041.33	3531.36	3.54794	247.719	2.39396	551.298	2.74139	46.824	1.67047	0.15611502142	-2.6793187345	1.11013e-42	3.17836e-40	0.13348	0.11838	247.719	46.824	"homogentisate 1,2-dioxygenase [Source:ZFIN;Acc:ZDB-GENE-020802-5]"
ENSDARG00000088333	ENSDART00000124699	174.519	5.23852	0.719209	1.31445	0.118743	343.8	2.53631	93.9427	1.97286	65.629222668	6.0362664404	1.21608e-42	3.45531e-40	0.00455812	13.6696	1.31445	93.9427	"Rho-associated, coiled-coil containing protein kinase 2 [Source:HGNC Symbol;Acc:10252]"
ENSDARG00000042953	ENSDART00000063058	1051.12	1927.4	3.28497	141.541	2.15088	174.838	2.24264	16.0311	1.20496	0.090711958264	-3.4625634407	1.72207e-42	4.85623e-40	3.12996	0.187755	141.541	16.0311	"cytochrome P450, family 2, subfamily N, polypeptide 13 [Source:ZFIN;Acc:ZDB-GENE-041001-158]"
ENSDARG00000058332	ENSDART00000081193	254.405	488.147	2.68855	36.3389	1.56037	20.6623	1.31518	1.94068	0.287954	0.042328036647	-4.5622426179	4.8473e-42	1.35674e-39	3.75972	0.000242524	36.3389	1.94068	keratin 18 [Source:HGNC Symbol;Acc:6430]
ENSDARG00000029071	ENSDART00000048383	205.322	31.625	1.50003	2.50578	0.398943	379.018	2.57866	35.1095	1.54543	11.984780258	3.5831315522	5.18617e-42	1.40368e-39	0.00989398	0.319885	2.50578	35.1095	cysteine-rich with EGF-like domains 2 [Source:ZFIN;Acc:ZDB-GENE-040426-1626]
ENSDARG00000078394	ENSDART00000058425	208.596	375.432	2.57453	35.3658	1.54858	41.7595	1.62076	4.51391	0.654553	0.11123061286	-3.1683741941	5.20216e-42	1.40368e-39	4.16314	0.0467568	35.3658	4.51391	zgc:173990 [Source:ZFIN;Acc:ZDB-GENE-080218-1]
ENSDARG00000093343	ENSDART00000131327	203.856	4.95783	0.695292	0.86561	-0.0626778	402.755	2.60504	102.303	2.00989	81.236100749	6.3440490883	5.34525e-42	1.43199e-39	0.0105204	17.5535	0.86561	102.303	"Rho-associated, coiled-coil containing protein kinase 2 [Source:HGNC Symbol;Acc:10252]"
ENSDARG00000006427	ENSDART00000027973	221.763	422.019	2.62533	46.2902	1.66549	21.508	1.3326	2.82089	0.450386	0.050964610421	-4.2943603955	5.74662e-42	1.5286e-39	0.102063	0.00237965	46.2902	2.82089	"fatty acid binding protein 2, intestinal [Source:ZFIN;Acc:ZDB-GENE-991019-5]"
ENSDARG00000012513	ENSDART00000020810	1888.87	323.106	2.50934	15.1727	1.18106	3454.64	3.5384	192.959	2.28546	10.691983787	3.4184576499	6.0673e-42	1.59133e-39	0.00283872	4.66119	15.1727	192.959	syndecan binding protein (syntenin) 2 [Source:ZFIN;Acc:ZDB-GENE-030131-3727]
ENSDARG00000056874	ENSDART00000079452	1847.33	87.197	1.9405	11.8539	1.07386	3607.46	3.5572	641.711	2.80734	41.371371442	5.3705608779	1.70273e-41	4.4349e-39	0.00604807	1.19422	11.8539	641.711	lysozyme g-like 1 [Source:ZFIN;Acc:ZDB-GENE-040718-461]
ENSDARG00000037533	ENSDART00000099846	90.4757	176.737	2.24733	8.20232	0.913937	4.21414	0.624709	0.252161	-0.598321	0.023844077307	-5.3902252339	2.27368e-41	5.88116e-39	7.24844	0.00475317	8.20232	0.252161	"meprin A, beta [Source:ZFIN;Acc:ZDB-GENE-041014-209]"
ENSDARG00000076476	ENSDART00000109306	472.529	844.344	2.92652	65.5506	1.81658	100.714	2.00309	8.75699	0.942355	0.11928085561	-3.0675655835	3.17697e-41	8.16134e-39	7.42625	0.145499	65.5506	8.75699	zgc:173770 [Source:ZFIN;Acc:ZDB-GENE-070822-29]
ENSDARG00000032639	ENSDART00000050753	84.3225	162.754	2.21153	9.92851	0.996884	5.8911	0.770197	0.428832	-0.367713	0.036196370863	-4.7880111333	5.8747e-41	1.47877e-38	0.178532	0.136055	9.92851	0.428832	CD36 antigen [Source:ZFIN;Acc:ZDB-GENE-040718-55]
ENSDARG00000044528	ENSDART00000047896	82.7703	159.229	2.20202	7.09175	0.850753	6.31155	0.800136	0.328995	-0.482811	0.039638186332	-4.6569652371	7.09797e-41	1.77478e-38	0.0679864	0.169654	7.09175	0.328995	"solute carrier family 15 (oligopeptide transporter), member 1b [Source:ZFIN;Acc:ZDB-GENE-030131-4661]"
ENSDARG00000056781	ENSDART00000079322	85.462	166.715	2.22197	2.82072	0.45036	4.20931	0.624211	0.0870061	-1.06045	0.025248592272	-5.3076532367	7.70806e-41	1.91456e-38	1.34729	0.0481052	2.82072	0.0870061	Uncharacterized protein [Source:UniProtKB/TrEMBL;Acc:F1QS73]
ENSDARG00000041524	ENSDART00000133100	153.728	0	#NUM!	0	#NUM!	307.455	2.48778	93.9051	1.97269	Inf	Inf	1.45685e-40	3.59477e-38	0	1.18477	0	93.9051	si:ch211-9d9.1 [Source:ZFIN;Acc:ZDB-GENE-030131-2657]
ENSDARG00000076949	ENSDART00000112276	325.489	577.236	2.76135	54.3747	1.7354	73.7426	1.86772	7.76813	0.890317	0.12775111826	-2.9685921751	3.96408e-40	9.59206e-38	7.52039	0.171163	54.3747	7.76813	zgc:173837 [Source:ZFIN;Acc:ZDB-GENE-080213-12]
ENSDARG00000038213	ENSDART00000055722	436.643	88.0097	1.94453	4.72217	0.674142	785.276	2.89502	49.5803	1.69531	8.9226149501	3.1574665826	4.32694e-40	1.0403e-37	0.0129012	1.04893	4.72217	49.5803	"solute carrier family 35, member B1 [Source:ZFIN;Acc:ZDB-GENE-040912-148]"
ENSDARG00000075118	ENSDART00000110351	268.945	508.811	2.70656	10.312	1.01334	29.0785	1.46357	0.743651	-0.128631	0.057149912435	-4.1291049018	5.96839e-40	1.41678e-37	4.63633	0.0274514	10.312	0.743651	sucrase-isomaltase (alpha-glucosidase) [Source:HGNC Symbol;Acc:10856]
ENSDARG00000013012	ENSDART00000015199	254.369	475.421	2.67708	142.998	2.15533	33.3168	1.52266	12.0378	1.08055	0.07007842514	-3.8348858359	1.09029e-39	2.57185e-37	0.0172975	0.00506235	142.998	12.0378	ribosomal protein L36 [Source:ZFIN;Acc:ZDB-GENE-040622-2]
ENSDARG00000052109	ENSDART00000073892	249.71	449.694	2.65292	33.5479	1.52567	49.7263	1.69659	4.49965	0.653178	0.11057814783	-3.1768617829	1.29454e-39	3.0157e-37	0.29669	0.106444	33.5479	4.49965	zgc:114041 [Source:ZFIN;Acc:ZDB-GENE-050706-122]
ENSDARG00000093425	ENSDART00000137221	12659.8	23503.2	4.37113	607.069	2.78324	1816.4	3.25921	69.0272	1.83902	0.077282832064	-3.6937082264	1.50256e-39	3.47871e-37	24.6498	0.0492213	607.069	69.0272	si:rp71-23d18.2 [Source:ZFIN;Acc:ZDB-GENE-091111-1]
ENSDARG00000040253	ENSDART00000121764	509.138	866.453	2.93774	22.7405	1.3568	151.822	2.18134	4.67265	0.669563	0.17522290857	-2.5127366903	1.93465e-39	4.4516e-37	1.11589	0.0263314	22.7405	4.67265	"one cut domain, family member, like [Source:ZFIN;Acc:ZDB-GENE-020531-1]"
ENSDARG00000030872	ENSDART00000046891	1605.61	2826.13	3.45119	178.604	2.25189	385.098	2.58557	29.8275	1.47462	0.13626348598	-2.8755290746	2.21405e-39	5.03274e-37	0.895796	0.324859	178.604	29.8275	"cholesteryl ester transfer protein, plasma [Source:ZFIN;Acc:ZDB-GENE-041114-54]"
ENSDARG00000017444	ENSDART00000025928	531.817	933.01	2.96989	52.573	1.72076	130.624	2.11602	9.21837	0.964654	0.14000247902	-2.8364757217	5.02846e-39	1.12933e-36	3.25016	0.24541	52.573	9.21837	histidine ammonia-lyase [Source:ZFIN;Acc:ZDB-GENE-070410-5]
ENSDARG00000070714	ENSDART00000104107	283.959	528.72	2.72323	31.2828	1.49531	39.1982	1.59327	2.40539	0.381185	0.074137939276	-3.7536441749	6.9389e-39	1.53994e-36	41.1585	0.0244333	31.2828	2.40539	zgc:173544 [Source:ZFIN;Acc:ZDB-GENE-030131-6229]
ENSDARG00000040623	ENSDART00000128482	274.676	19.4436	1.28878	0.435994	-0.36052	529.908	2.7242	13.7439	1.13811	27.253558691	4.76837272	7.78674e-39	1.71794e-36	0.00397832	1.04912	0.435994	13.7439	fos-like antigen 2 [Source:ZFIN;Acc:ZDB-GENE-070209-164]
ENSDARG00000052879	ENSDART00000124492	480.959	855.207	2.93207	40.7708	1.61035	106.711	2.02821	5.66085	0.752882	0.12477839538	-3.002559933	1.25414e-38	2.75074e-36	11.3453	0.0427015	40.7708	5.66085	zgc:111868 [Source:ZFIN;Acc:ZDB-GENE-050809-138]
ENSDARG00000035909	ENSDART00000047461	999.731	1696.64	3.22959	63.8364	1.80507	302.826	2.48119	12.8249	1.10805	0.1784858634	-2.4861182817	1.45878e-38	3.18099e-36	7.01633	0.06045	63.8364	12.8249	major facilitator superfamily domain containing 2ab [Source:ZFIN;Acc:ZDB-GENE-040801-89]
ENSDARG00000086649	ENSDART00000078593	218.607	6.62336	0.821078	0.988492	-0.00502695	430.591	2.63407	96.0553	1.98252	65.010973827	6.02261136	1.73895e-38	3.77e-36	0.0204686	14.9739	0.988492	96.0553	"Rho-associated, coiled-coil containing protein kinase 2 [Source:HGNC Symbol;Acc:10252]"
ENSDARG00000025428	ENSDART00000033716	459.284	46.9436	1.67158	2.95205	0.470123	871.625	2.94033	62.9213	1.7988	18.567513702	4.2147087378	2.24353e-38	4.83597e-36	0.0133862	0.185912	2.95205	62.9213	suppressor of cytokine signaling 3a [Source:ZFIN;Acc:ZDB-GENE-030131-7349]
ENSDARG00000095050	ENSDART00000137962	4070.49	417.32	2.62047	72.8548	1.86246	7723.66	3.88782	1503.25	3.17703	18.507758407	4.2100582666	2.35385e-38	5.04477e-36	0.0223474	0.0141108	72.8548	1503.25	si:dkey-7f3.14 [Source:ZFIN;Acc:ZDB-GENE-100922-186]
ENSDARG00000013670	ENSDART00000100032	1993.56	311.098	2.4929	9.7521	0.989098	3676.02	3.56538	133.861	2.12665	11.816277661	3.5627037272	3.55774e-38	7.57729e-36	0.014924	1.99543	9.7521	133.861	hypoxia up-regulated 1 [Source:ZFIN;Acc:ZDB-GENE-030131-5344]
ENSDARG00000056875	ENSDART00000079448	132.963	1.588	0.200849	0.221096	-0.65542	264.338	2.42216	34.9572	1.54354	166.46006552	7.3790322999	3.57591e-38	7.57729e-36	0.00532861	0.415643	0.221096	34.9572	regulator of G-protein signaling 2 [Source:ZFIN;Acc:ZDB-GENE-040718-410]
ENSDARG00000015955	ENSDART00000002341	941.902	184.781	2.26666	12.895	1.11042	1699.02	3.2302	128.949	2.11042	9.1947828214	3.2008154989	3.66505e-38	7.72255e-36	0.219191	0.358206	12.895	128.949	claudin c [Source:ZFIN;Acc:ZDB-GENE-010328-3]
ENSDARG00000004355	ENSDART00000011128	131.79	1.66553	0.221553	0.195725	-0.708355	261.914	2.41816	50.4799	1.70312	157.25554106	7.2969670427	5.9558e-38	1.24792e-35	0.00596025	1.39518	0.195725	50.4799	"nuclear receptor subfamily 0, group B, member 2b [Source:ZFIN;Acc:ZDB-GENE-080403-9]"
ENSDARG00000019024	ENSDART00000003968	130.131	0	#NUM!	0	#NUM!	260.262	2.41541	15.2188	1.18238	Inf	Inf	7.33645e-38	1.52023e-35	0	165.636	0	15.2188	"transglutaminase 1 (K polypeptide epidermal type I, protein-glutamine-gamma-glutamyltransferase) [Source:HGNC Symbol;Acc:11777]"
ENSDARG00000091111	ENSDART00000129919	217.73	15.5124	1.19068	2.94445	0.469003	419.947	2.62319	100.67	2.0029	27.071660525	4.7587114774	1.02414e-37	2.08757e-35	0.00639473	0.0446369	2.94445	100.67	TRAF-interacting protein with forkhead-associated domain [Source:HGNC Symbol;Acc:19075]
ENSDARG00000059690	ENSDART00000083241	128.248	5.31606	0.72559	0.25419	-0.594842	251.181	2.39999	15.4125	1.18787	47.249454301	5.5622257622	1.84028e-37	3.691e-35	0.0040817	4.74588	0.25419	15.4125	"solute carrier family 29 (nucleoside transporters), member 4 [Source:ZFIN;Acc:ZDB-GENE-070112-1932]"
ENSDARG00000033871	ENSDART00000043251	462.894	71.2969	1.85307	4.6285	0.66544	854.49	2.93171	68.6764	1.83681	11.984954597	3.5831525385	3.37926e-37	6.63573e-35	0.00859284	1.82992	4.6285	68.6764	"Der1-like domain family, member 3 [Source:ZFIN;Acc:ZDB-GENE-040426-1324]"
ENSDARG00000092126	ENSDART00000134511	1308.82	2317.48	3.36502	267.853	2.4279	300.153	2.47734	51.4273	1.71119	0.12951724698	-2.9487838697	3.68243e-37	7.19339e-35	51.944	0.0223664	267.853	51.4273	vitellogenin 5 [Source:ZFIN;Acc:ZDB-GENE-001201-4]
ENSDARG00000007097	ENSDART00000109394	123.773	2.02376	0.30616	0.16109	-0.79293	245.522	2.39009	22.5619	1.35338	121.31930394	6.9226653156	6.07314e-37	1.1802e-34	0.00031023	4.73893	0.16109	22.5619	hairy-related 13 [Source:ZFIN;Acc:ZDB-GENE-050228-1]
ENSDARG00000090999	ENSDART00000128578	123.424	2.06253	0.314401	0.395177	-0.403208	244.785	2.38878	66.8758	1.82527	118.68177753	6.8909546295	6.93793e-37	1.34131e-34	0.00391062	12.4728	0.395177	66.8758	"Rho-associated, coiled-coil containing protein kinase 2 [Source:HGNC Symbol;Acc:10252]"
ENSDARG00000045627	ENSDART00000113943	1169.49	2067.44	3.31543	113.025	2.05317	271.541	2.43384	18.7331	1.27261	0.13134166968	-2.9286033942	3.76268e-36	7.20017e-34	3.20196	4.78467e-05	113.025	18.7331	"cytochrome P450, family 3, subfamily A, polypeptide 65 [Source:ZFIN;Acc:ZDB-GENE-050604-1]"
ENSDARG00000057121	ENSDART00000132741	4134.79	129.181	2.1112	6.37631	0.804569	8140.4	3.91065	435.85	2.63934	63.015312413	5.9776305339	4.13302e-36	7.86868e-34	0.00410808	1.62044	6.37631	435.85	complement component 7 [Source:HGNC Symbol;Acc:1346]
ENSDARG00000076174	ENSDART00000113551	227.059	43.8063	1.64154	1.80767	0.25712	410.313	2.61311	19.9272	1.29945	9.3665154027	3.2275124261	5.31127e-36	1.00608e-33	0.0108592	0.262569	1.80767	19.9272	tripartite motif-containing 2b [Source:ZFIN;Acc:ZDB-GENE-090312-70]
ENSDARG00000069100	ENSDART00000137838	546.291	930.684	2.9688	52.4662	1.71988	161.899	2.20924	11.1709	1.04809	0.17395657929	-2.5232008501	6.36795e-36	1.19627e-33	0.480137	0.00723983	52.4662	11.1709	"aldehyde dehydrogenase 9 family, member A1a [Source:ZFIN;Acc:ZDB-GENE-030131-1257]"
ENSDARG00000029524	ENSDART00000066975	227.816	38.374	1.58404	1.5121	0.17958	417.258	2.6204	18.4191	1.26527	10.873453455	3.4427383141	8.03829e-36	1.49992e-33	0.0744464	3.94951	1.5121	18.4191	inosine 5'-phosphate dehydrogenase 1b [Source:ZFIN;Acc:ZDB-GENE-030219-206]
ENSDARG00000091560	ENSDART00000121462	68.3863	135.932	2.13332	4.70867	0.672898	0.840896	-0.0752575	0.0345714	-1.46128	0.0061861673145	-7.3367384308	8.22919e-36	1.52496e-33	0.256045	0.00796644	4.70867	0.0345714	"solute carrier family 6 (neutral amino acid transporter), member 19 [Source:HGNC Symbol;Acc:27960]"
ENSDARG00000077308	ENSDART00000136835	115.394	0	#NUM!	0	#NUM!	230.789	2.36322	17.7864	1.25009	Inf	Inf	8.25379e-36	1.52496e-33	0	7.69666	0	17.7864	G protein-coupled receptor 84 [Source:HGNC Symbol;Acc:4535]
ENSDARG00000037748	ENSDART00000081835	557.285	1004.21	3.00182	31.7091	1.50118	110.363	2.04282	4.14477	0.6175	0.10990028753	-3.185732934	2.0648e-35	3.7962e-33	0.0048727	0.351161	31.7091	4.14477	"solute carrier family 43, member 1b [Source:ZFIN;Acc:ZDB-GENE-070209-173]"
ENSDARG00000079337	ENSDART00000108956	62.0829	121.223	2.08358	54.7873	1.73868	2.94314	0.468811	1.51342	0.179959	0.02427877874	-5.3641603361	1.84493e-34	3.29505e-32	0.937202	0.113259	54.7873	1.51342	chemokine CCL-CUj [Source:RefSeq peptide;Acc:NP_001135739]
ENSDARG00000075090	ENSDART00000127991	525.082	943.537	2.97476	19.0869	1.28074	106.627	2.02787	2.43538	0.386566	0.11300754758	-3.1455089639	1.87042e-34	3.32474e-32	5.96007	0.0842921	19.0869	2.43538	Uncharacterized protein [Source:UniProtKB/TrEMBL;Acc:E7F3R2]
ENSDARG00000017982	ENSDART00000005764	69.7384	139.477	2.1445	10.4183	1.0178	0	#NUM!	0	#NUM!	0	#NAME?	2.00591e-34	3.54876e-32	13.4237	0	10.4183	0	"cytochrome P450, family 39, subfamily A, polypeptide 1 [Source:ZFIN;Acc:ZDB-GENE-041014-339]"
ENSDARG00000076771	ENSDART00000046454	336.15	599.352	2.77768	16.5879	1.21979	72.9475	1.86301	2.25213	0.352593	0.12171070579	-3.0384720205	2.6082e-34	4.57117e-32	9.82942	0.000243284	16.5879	2.25213	zgc:171445 [Source:ZFIN;Acc:ZDB-GENE-080205-2]
ENSDARG00000005481	ENSDART00000013798	109.048	13.1304	1.11828	1.57884	0.198337	204.965	2.31168	33.1774	1.52084	15.609968444	3.9643957157	3.50493e-34	6.11423e-32	0.0811371	0.738096	1.57884	33.1774	"nuclear factor of kappa light polypeptide gene enhancer in B-cells inhibitor, alpha a [Source:ZFIN;Acc:ZDB-GENE-040426-2227]"
ENSDARG00000007377	ENSDART00000017510	1007.73	142.456	2.15368	8.788	0.94389	1873	3.27254	119.069	2.0758	13.147911331	3.7167617269	5.78081e-34	9.99147e-32	0.299939	14.6178	8.788	119.069	ornithine decarboxylase 1 [Source:ZFIN;Acc:ZDB-GENE-010816-1]
ENSDARG00000074378	ENSDART00000109640	143.342	5.55799	0.744917	0.934275	-0.0295255	281.127	2.4489	44.7712	1.651	50.580710612	5.6605154006	7.04749e-34	1.20696e-31	0.0563909	3.44659	0.934275	44.7712	jun B proto-oncogene [Source:ZFIN;Acc:ZDB-GENE-040426-2172]
ENSDARG00000026348	ENSDART00000024354	263.345	490.487	2.69063	29.5491	1.47054	36.202	1.55873	2.50642	0.399054	0.07380822114	-3.7600746697	1.00647e-33	1.71585e-31	1.53091	0.429661	29.5491	2.50642	cysteine sulfinic acid decarboxylase [Source:ZFIN;Acc:ZDB-GENE-041114-36]
ENSDARG00000092924	ENSDART00000124341	541.581	960.872	2.98267	42.9248	1.63271	122.29	2.08739	6.33874	0.802003	0.12726944738	-2.974041971	1.23238e-33	2.09147e-31	2.24094	0.00346378	42.9248	6.33874	si:ch211-146l10.5 [Source:ZFIN;Acc:ZDB-GENE-091112-14]
ENSDARG00000088130	ENSDART00000052803	111.622	14.9603	1.17494	0.862576	-0.0642028	208.283	2.31865	13.6405	1.13483	13.922352769	3.7993311309	1.61067e-33	2.70896e-31	0.0313753	0.0638955	0.862576	13.6405	si:dkey-30c15.10 [Source:ZFIN;Acc:ZDB-GENE-060503-826]
ENSDARG00000023712	ENSDART00000028225	1186.77	2076.43	3.31732	52.191	1.7176	297.111	2.47292	9.33595	0.970158	0.14308780102	-2.8050274148	1.8921e-33	3.154e-31	2.57927	0.161159	52.191	9.33595	monoamine oxidase [Source:ZFIN;Acc:ZDB-GENE-040329-3]
ENSDARG00000087746	ENSDART00000122591	111.593	2.06253	0.314401	0.454319	-0.342639	221.124	2.34464	69.249	1.84041	107.20997101	6.744295279	3.1268e-33	5.16624e-31	0.00472153	22.6892	0.454319	69.249	"Rho-associated, coiled-coil containing protein kinase 2 [Source:HGNC Symbol;Acc:10252]"
ENSDARG00000003523	ENSDART00000003040	35637.3	548.153	2.7389	52.9752	1.72407	70726.5	4.84958	8467.16	3.92774	129.02692737	7.0115283712	3.95371e-33	6.4473e-31	2.21868e-05	0.214932	52.9752	8467.16	intelectin 3 [Source:ZFIN;Acc:ZDB-GENE-090527-4]
ENSDARG00000079681	ENSDART00000108871	122.567	218.14	2.33874	21.1652	1.32562	26.9932	1.43125	2.95583	0.47068	0.12374241641	-3.0145879829	5.07426e-33	8.20324e-31	6.22679	0.0262398	21.1652	2.95583	Uncharacterized protein [Source:UniProtKB/TrEMBL;Acc:E7FAI6]
ENSDARG00000015088	ENSDART00000013282	507.768	62.9693	1.79913	3.42392	0.534523	952.566	2.9789	61.989	1.79231	15.127473522	3.9190991544	1.18755e-32	1.89532e-30	0.00026318	0.0927188	3.42392	61.989	"DnaJ (Hsp40) homolog, subfamily B, member 11 [Source:ZFIN;Acc:ZDB-GENE-031113-9]"
ENSDARG00000036239	ENSDART00000052641	529.065	944.994	2.97543	73.1909	1.86446	113.136	2.0536	9.39941	0.973101	0.11972177013	-3.0622425801	1.24113e-32	1.97246e-30	28.912	0.570058	73.1909	9.39941	glycine amidinotransferase (L-arginine:glycine amidinotransferase) [Source:ZFIN;Acc:ZDB-GENE-021015-1]
ENSDARG00000012903	ENSDART00000024328	57.4798	112.014	2.04927	5.05347	0.70359	2.94555	0.469167	0.15415	-0.812057	0.026296249649	-5.2489991317	1.36911e-32	2.16667e-30	0.31385	0.065412	5.05347	0.15415	"solute carrier family 34 (sodium phosphate), member 2a [Source:ZFIN;Acc:ZDB-GENE-000524-1]"
ENSDARG00000032868	ENSDART00000028612	1004.24	252.545	2.40234	6.23521	0.794851	1755.93	3.24451	52.5065	1.72021	6.9529121207	2.7976173551	1.4089e-32	2.22026e-30	0.00107161	0.25463	6.23521	52.5065	"phosphodiesterase 4B, cAMP-specific [Source:HGNC Symbol;Acc:8781]"
ENSDARG00000059906	ENSDART00000083830	2168.13	479.461	2.68075	23.1097	1.36379	3856.79	3.58623	233.468	2.36823	8.0440122917	3.0079152862	1.44032e-32	2.26028e-30	0.0382043	0.47186	23.1097	233.468	syndecan 4 [Source:ZFIN;Acc:ZDB-GENE-061111-1]
ENSDARG00000075045	ENSDART00000111598	1069.02	141.19	2.14981	21.7573	1.33761	1996.84	3.30034	400.256	2.60234	14.142908154	3.8220069016	2.04241e-32	3.19178e-30	0.0484726	0.078357	21.7573	400.256	si:ch73-6k14.1 [Source:ZFIN;Acc:ZDB-GENE-090313-165]
ENSDARG00000075931	ENSDART00000043887	145.364	275.565	2.44022	8.97141	0.95286	15.1627	1.18078	0.675685	-0.170256	0.055023980415	-4.1837956823	2.62068e-32	4.06162e-30	26.4454	0.100436	8.97141	0.675685	acyl-CoA synthetase long-chain family member 5 [Source:ZFIN;Acc:ZDB-GENE-040912-169]
ENSDARG00000078638	ENSDART00000106244	172.686	312.075	2.49426	15.1404	1.18014	33.2975	1.52241	1.80022	0.255325	0.10669697806	-3.228408779	4.75793e-32	7.34367e-30	8.44657	0.0434632	15.1404	1.80022	zgc:171750 [Source:ZFIN;Acc:ZDB-GENE-071004-30]
ENSDARG00000092807	ENSDART00000143291	1862.76	3236.89	3.51013	756.057	2.87855	488.637	2.68899	147.777	2.16961	0.15095865135	-2.7277746557	8.09925e-32	1.23988e-29	6.68217	0.00948543	756.057	147.777	si:dkey-151g10.6 [Source:ZFIN;Acc:ZDB-GENE-030131-7528]
ENSDARG00000089904	ENSDART00000109528	243.832	54.0027	1.73242	1.40178	0.14668	433.662	2.63715	13.3212	1.12454	8.0303834695	3.0054688814	1.34767e-31	2.03814e-29	0.00360341	5.3012	1.40178	13.3212	CD97 molecule [Source:HGNC Symbol;Acc:1711]
ENSDARG00000077651	ENSDART00000111519	55.0873	107.647	2.032	1.81679	0.259304	2.52752	0.402694	0.0505107	-1.29662	0.023479648702	-5.4124453665	1.63974e-31	2.46989e-29	0.0491092	0.0111474	1.81679	0.0505107	Uncharacterized protein [Source:UniProtKB/TrEMBL;Acc:E7F2S9]
ENSDARG00000041232	ENSDART00000060444	202.794	374.815	2.57382	122.448	2.08795	30.7724	1.48816	12.3819	1.09279	0.082100205472	-3.6064703571	1.68009e-31	2.52053e-29	1.06712	0.0129697	122.448	12.3819	ribosomal protein S29 [Source:ZFIN;Acc:ZDB-GENE-040622-5]
ENSDARG00000094673	ENSDART00000124300	117.233	15.8706	1.20059	1.18089	0.0722107	218.596	2.33964	19.9815	1.30063	13.773604579	3.7838342599	4.33668e-31	6.45443e-29	0.00161794	11.8234	1.18089	19.9815	"ras homolog gene family, member Ab [Source:ZFIN;Acc:ZDB-GENE-040322-2]"
ENSDARG00000039436	ENSDART00000057613	115.95	3.61176	0.557719	0.391225	-0.407574	228.288	2.35848	26.2226	1.41868	63.206869564	5.9820094594	4.88357e-31	7.23965e-29	0.010326	11.0418	0.391225	26.2226	"interleukin 13 receptor, alpha 2 [Source:ZFIN;Acc:ZDB-GENE-030521-10]"
ENSDARG00000035578	ENSDART00000051586	113.919	7.22352	0.858749	0.459999	-0.337243	220.614	2.34363	14.8474	1.17165	30.541033711	4.9326769882	5.18939e-31	7.66273e-29	0.0424702	3.02968	0.459999	14.8474	heparan sulfate (glucosamine) 3-O-sulfotransferase 1-like 2 [Source:ZFIN;Acc:ZDB-GENE-070202-3]
ENSDARG00000088620	ENSDART00000122163	85.655	3.6893	0.566943	0.769683	-0.113688	167.621	2.22433	45.8995	1.66181	45.434364641	5.5057119991	8.17909e-31	1.1983e-28	0.00809761	22.0357	0.769683	45.8995	"Rho-associated, coiled-coil containing protein kinase 2 [Source:HGNC Symbol;Acc:10252]"
ENSDARG00000041110	ENSDART00000060246	1087.74	254.695	2.40602	15.3843	1.18708	1920.79	3.28348	138.741	2.14221	7.5415532952	2.9148616986	9.5567e-31	1.39468e-28	0.00122054	0.225952	15.3843	138.741	"DnaJ (Hsp40) homolog, subfamily C, member 3 [Source:ZFIN;Acc:ZDB-GENE-030131-1264]"
ENSDARG00000018491	ENSDART00000126435	250.691	20.3539	1.30865	2.73157	0.436412	481.028	2.68217	78.8672	1.8969	23.633148626	4.5627399461	1.20167e-30	1.74015e-28	0.00103332	0.623886	2.73157	78.8672	protein disulfide isomerase associated 4 [Source:ZFIN;Acc:ZDB-GENE-030131-5493]
ENSDARG00000051890	ENSDART00000073598	19708.9	101.518	2.00654	14.3599	1.15715	39316.3	4.59457	7332.05	3.86523	387.28192347	8.5972403544	1.96505e-30	2.83466e-28	2.59392e-05	40.0389	14.3599	7332.05	haptoglobin [Source:ZFIN;Acc:ZDB-GENE-030131-1259]
ENSDARG00000016290	ENSDART00000047531	57.2544	111.986	2.04916	4.28162	0.631608	2.52269	0.401864	0.125583	-0.901069	0.022526793398	-5.4722142237	2.29822e-30	3.28997e-28	11.5608	0.0953168	4.28162	0.125583	chloride channel accessory 2 [Source:HGNC Symbol;Acc:2016]
ENSDARG00000040466	ENSDART00000059228	112.695	214.434	2.33129	7.20921	0.857887	10.9558	1.03964	0.465425	-0.33215	0.051091778942	-4.2907650206	3.29099e-30	4.69322e-28	4.21754	0.0288032	7.20921	0.465425	villin 1 like [Source:ZFIN;Acc:ZDB-GENE-040426-799]
ENSDARG00000075975	ENSDART00000113894	81.4091	0.793998	-0.100181	0.0448316	-1.34842	162.024	2.20958	8.75778	0.942394	204.06118982	7.6728580136	4.09174e-30	5.81306e-28	0.003294	7.37042	0.0448316	8.75778	"solute carrier family 45, member 3 [Source:ZFIN;Acc:ZDB-GENE-070509-3]"
ENSDARG00000016981	ENSDART00000138855	150.216	7.30105	0.863386	0.321864	-0.492328	293.131	2.46706	15.234	1.18281	40.149151585	5.3272975965	6.35391e-30	8.99281e-28	0.000680715	1.68748	0.321864	15.234	breast cancer anti-estrogen resistance 3 [Source:ZFIN;Acc:ZDB-GENE-080513-4]
ENSDARG00000087392	ENSDART00000123007	269.771	474.226	2.67599	9.92208	0.996603	65.3167	1.81502	1.46338	0.165357	0.13773331272	-2.8600505574	6.40163e-30	9.0263e-28	20.7553	0.173562	9.92208	1.46338	Uncharacterized protein [Source:UniProtKB/TrEMBL;Acc:E7F017]
ENSDARG00000092028	ENSDART00000147643	65.6258	130.831	2.11671	2.57887	0.41143	0.420448	-0.376287	0.012715	-1.89569	0.0032136706749	-8.2815621901	7.25393e-30	1.01897e-27	70.2105	0.00214059	2.57887	0.012715	si:dkey-4c23.3 [Source:ZFIN;Acc:ZDB-GENE-050208-668]
ENSDARG00000042956	ENSDART00000063064	99.9265	189.741	2.27816	14.9522	1.1747	10.1125	1.00486	0.947869	-0.0232515	0.053296356336	-4.2298192849	9.71373e-30	1.34935e-27	0.0275621	0.0356026	14.9522	0.947869	"cytochrome P450, family 2, subfamily AD, polypeptide 6 [Source:ZFIN;Acc:ZDB-GENE-041001-157]"
ENSDARG00000086277	ENSDART00000127328	132.858	243.374	2.38627	81.786	1.91268	22.3417	1.34912	8.49876	0.929355	0.091799728295	-3.4453663062	2.2226e-29	3.05351e-27	5.12887	0.0141605	81.786	8.49876	Uncharacterized protein [Source:UniProtKB/TrEMBL;Acc:E7FA80]
ENSDARG00000089352	ENSDART00000074173	283.28	478.005	2.67943	42.4819	1.6282	88.5548	1.94721	9.04956	0.956627	0.18525913141	-2.4323834403	3.32299e-29	4.54862e-27	3.12648	0.00645956	42.4819	9.04956	zona pellucida glycoprotein 3.2 [Source:ZFIN;Acc:ZDB-GENE-050626-121]
ENSDARG00000035631	ENSDART00000143364	308.067	32.9323	1.51762	2.51789	0.401037	583.201	2.76582	53.8509	1.73119	17.709094149	4.1464185125	3.844e-29	5.22367e-27	5.80601e-05	0.238237	2.51789	53.8509	stromal cell-derived factor 2-like 1 [Source:ZFIN;Acc:ZDB-GENE-040808-46]
ENSDARG00000059233	ENSDART00000130609	76.7422	2.42076	0.383952	0.0456307	-1.34074	151.064	2.17916	3.18648	0.503312	62.403303762	5.9635505053	3.90163e-29	5.26856e-27	0.00329386	8.4004	0.0456307	3.18648	runt-related transcription factor 2b [Source:ZFIN;Acc:ZDB-GENE-040629-4]
ENSDARG00000058462	ENSDART00000104074	107.819	205.099	2.31196	11.4306	1.05807	10.5378	1.02275	0.764787	-0.11646	0.051378776958	-4.2826836416	3.98164e-29	5.35252e-27	8.94586	0.00760394	11.4306	0.764787	zgc:158846 [Source:ZFIN;Acc:ZDB-GENE-070209-50]
ENSDARG00000079543	ENSDART00000114795	817.679	1398.12	3.14554	58.872	1.76991	237.241	2.37519	11.9732	1.07821	0.16968615097	-2.5590592715	4.97973e-29	6.67034e-27	0.00813718	0.309397	58.872	11.9732	dihydropyrimidinase [Source:ZFIN;Acc:ZDB-GENE-070508-1]
ENSDARG00000077076	ENSDART00000111700	86.7391	158.299	2.19948	11.3349	1.05442	15.1796	1.18126	1.21914	0.0860542	0.095892081516	-3.3824445031	5.91405e-29	7.86569e-27	6.41842	1.34195e-05	11.3349	1.21914	"zgc:152652 (zgc:152652), mRNA [Source:RefSeq DNA;Acc:NM_001045340]"
ENSDARG00000055365	ENSDART00000077715	75.6252	5.71306	0.756869	0.377903	-0.422619	145.537	2.16297	12.1668	1.08518	25.474512635	4.6709826406	8.78268e-29	1.15987e-26	0.00528591	3.13613	0.377903	12.1668	si:dkey-25e12.3 [Source:ZFIN;Acc:ZDB-GENE-041001-132]
ENSDARG00000060723	ENSDART00000085865	260.323	59.1156	1.7717	1.62429	0.210664	461.53	2.6642	15.8644	1.20042	7.8072416833	2.9648129309	8.99834e-29	1.18418e-26	0.0317163	5.91806	1.62429	15.8644	stromal interaction molecule 1a [Source:ZFIN;Acc:ZDB-GENE-060503-914]
ENSDARG00000087448	ENSDART00000127474	81.8898	153.67	2.18659	6.96443	0.842886	10.1101	1.00475	0.489614	-0.310146	0.065790954328	-3.9259669499	9.61265e-29	1.2606e-26	16.6662	0.0891454	6.96443	0.489614	Uncharacterized protein [Source:UniProtKB/TrEMBL;Acc:F1QTK9]
ENSDARG00000060374	ENSDART00000111269	73.344	2.85653	0.455839	0.13777	-0.860844	143.831	2.15785	8.75644	0.942328	50.351821349	5.6539720599	2.23772e-28	2.89617e-26	0.00140602	1.65697	0.13777	8.75644	"tubulin tyrosine ligase-like family, member 11 [Source:ZFIN;Acc:ZDB-GENE-061013-747]"
ENSDARG00000080010	ENSDART00000108825	1318.11	2197.78	3.34198	192.651	2.28477	438.432	2.6419	47.4224	1.67598	0.19948843042	-2.3256230169	2.86739e-28	3.69568e-26	0.926379	0.0410906	192.651	47.4224	alcohol dehydrogenase 5 [Source:ZFIN;Acc:ZDB-GENE-011003-1]
ENSDARG00000068006	ENSDART00000085559	326.936	61.6728	1.79009	4.01194	0.603354	592.199	2.77247	58.505	1.76719	9.6022717015	3.2633757584	4.64303e-28	5.88316e-26	0.777002	26.0328	4.01194	58.505	"glucokinase (hexokinase 4, maturity onset diabetes of the young 2) [Source:ZFIN;Acc:ZDB-GENE-060825-204]"
ENSDARG00000013856	ENSDART00000003035	2809.26	4674.41	3.66973	317.775	2.50212	944.118	2.97503	82.0274	1.91396	0.20197587107	-2.3077451424	6.20745e-28	7.83894e-26	3.14334	0.271089	317.775	82.0274	"amylase, alpha 2A; pancreatic [Source:ZFIN;Acc:ZDB-GENE-040426-2393]"
ENSDARG00000078882	ENSDART00000112483	569.934	95.2425	1.97883	3.6686	0.5645	1044.63	3.01896	44.5687	1.64903	10.968058659	3.4552362869	6.35221e-28	7.96809e-26	0.0935195	10.5765	3.6686	44.5687	Uncharacterized protein [Source:UniProtKB/TrEMBL;Acc:E7FF19]
ENSDARG00000093353	ENSDART00000136392	368.958	644.31	2.8091	87.1412	1.94022	93.605	1.9713	14.1525	1.15083	0.14527937828	-2.7830981611	1.0634e-27	1.31196e-25	8.84007	0.000169607	87.1412	14.1525	si:ch211-263m18.4 [Source:ZFIN;Acc:ZDB-GENE-030131-5341]
ENSDARG00000089108	ENSDART00000106252	140.988	252.863	2.40289	21.6098	1.33465	29.1123	1.46408	2.81533	0.44953	0.11513055548	-3.1186573215	1.14337e-27	1.40601e-25	6.72068	0.124142	21.6098	2.81533
ENSDARG00000037960	ENSDART00000055317	210.525	369.218	2.56728	13.4487	1.12868	51.831	1.71459	2.32506	0.366434	0.14038042985	-2.8325862684	1.23843e-27	1.51793e-25	1.23182	0.183716	13.4487	2.32506	leucine rich repeat containing 17 [Source:ZFIN;Acc:ZDB-GENE-030131-9774]
ENSDARG00000091211	ENSDART00000102295	93.0131	177.182	2.24842	33.8324	1.52933	8.84389	0.946644	2.1107	0.324427	0.04991408404	-4.3244092378	1.33209e-27	1.6274e-25	3.22127	0.0917902	33.8324	2.1107	alcohol dehydrogenase 8a [Source:ZFIN;Acc:ZDB-GENE-030529-3]
ENSDARG00000089131	ENSDART00000130410	69.3723	1.191	0.0759107	0.130625	-0.883974	137.554	2.13847	14.4442	1.15969	115.49458008	6.8516813403	1.38275e-27	1.68381e-25	0.00981334	6.95385	0.130625	14.4442	interleukin 17 receptor E-like [Source:HGNC Symbol;Acc:33808]
ENSDARG00000053500	ENSDART00000053932	1273.03	2077.14	3.31747	87.2348	1.94069	468.929	2.67111	22.8324	1.35855	0.22575722537	-2.1471559329	1.42618e-27	1.73107e-25	1.08618	0.813692	87.2348	22.8324	cystathionine-beta-synthase a [Source:ZFIN;Acc:ZDB-GENE-050417-367]
ENSDARG00000075794	ENSDART00000136241	1352.37	2289.22	3.35969	178.104	2.25067	415.513	2.61858	39.8625	1.60056	0.18150853723	-2.4618906881	1.75736e-27	2.12618e-25	1.15721	0.295564	178.104	39.8625	si:ch211-288g17.6 [Source:ZFIN;Acc:ZDB-GENE-070705-177]
ENSDARG00000090237	ENSDART00000074085	628.462	1043.16	3.01835	95.6961	1.98089	213.768	2.32994	22.0924	1.34424	0.20492451673	-2.2868354993	2.28111e-27	2.75097e-25	6.26965	0.00189938	95.6961	22.0924	zona pellucida glycoprotein 2.3 [Source:ZFIN;Acc:ZDB-GENE-010622-2]
ENSDARG00000054304	ENSDART00000042100	561.907	64.2859	1.80812	3.73125	0.571854	1059.53	3.02511	69.8041	1.84388	16.481514037	4.0427768734	2.76463e-27	3.30223e-25	0.0241595	0.171877	3.73125	69.8041	homeodomain leucine zipper gene [Source:ZFIN;Acc:ZDB-GENE-030616-592]
ENSDARG00000052859	ENSDART00000074791	267.853	33.3293	1.52283	2.41739	0.383347	502.376	2.70103	43.9822	1.64328	15.073108328	3.9139050505	3.30281e-27	3.93255e-25	1.86114e-07	3.37122	2.41739	43.9822	calcium binding protein P22 [Source:ZFIN;Acc:ZDB-GENE-030131-4086]
ENSDARG00000092858	ENSDART00000148171	584.359	139.747	2.14534	21.9254	1.34095	1028.97	3.0124	193.29	2.28621	7.3631190029	2.8803170186	3.51135e-27	4.16761e-25	0.00108811	0.480192	21.9254	193.29	si:ch1073-126c3.2 [Source:ZFIN;Acc:ZDB-GENE-030131-4602]
ENSDARG00000034457	ENSDART00000132657	216.036	384.808	2.58524	37.3872	1.57272	47.264	1.67453	5.75172	0.759798	0.12282486121	-3.025325486	4.96608e-27	5.85717e-25	1.54948	0.258822	37.3872	5.75172	chromosome 1 open reading frame 194 [Source:HGNC Symbol;Acc:32331]
ENSDARG00000094965	ENSDART00000146106	159.368	19.5212	1.29051	0.519692	-0.284254	299.215	2.47598	9.72436	0.987861	15.327736717	3.9380727803	5.37718e-27	6.32215e-25	0.000319479	15.6499	0.519692	9.72436	si:dkey-52h23.1 [Source:ZFIN;Acc:ZDB-GENE-030131-7677]
ENSDARG00000020645	ENSDART00000043727	271.254	65.9514	1.81922	1.80416	0.256275	476.557	2.67811	14.9511	1.17467	7.2258817586	2.8531736473	9.21323e-27	1.07648e-24	0.0830002	0.772723	1.80416	14.9511	"solute carrier family 7 (cationic amino acid transporter, y+ system), member 3 [Source:ZFIN;Acc:ZDB-GENE-041114-206]"
ENSDARG00000077717	ENSDART00000111140	114.217	208.198	2.31848	71.3318	1.85328	20.237	1.30615	8.95745	0.952185	0.097200953314	-3.3628857264	9.66659e-27	1.12595e-24	6.58035	0.00272322	71.3318	8.95745	ribosomal protein L29 [Source:HGNC Symbol;Acc:10331]
ENSDARG00000044281	ENSDART00000087680	158.263	18.5721	1.26886	0.556097	-0.254849	297.954	2.47415	9.9358	0.997203	16.043122402	4.0038830494	1.23981e-26	1.43964e-24	0.0412216	5.31457	0.556097	9.9358	erbb2 interacting protein [Source:HGNC Symbol;Acc:15842]
ENSDARG00000007024	ENSDART00000146940	1398.67	2375.43	3.37574	240.096	2.38038	421.902	2.62521	51.4095	1.71104	0.17761039208	-2.4932120978	1.28249e-26	1.4846e-24	0.0483461	0.146908	240.096	51.4095	urate oxidase [Source:ZFIN;Acc:ZDB-GENE-030826-24]
ENSDARG00000052462	ENSDART00000022866	596.597	102.012	2.00865	4.76833	0.678366	1091.18	3.0379	61.2612	1.78719	10.696655651	3.419087898	1.63256e-26	1.87824e-24	1.77834e-05	0.0610769	4.76833	61.2612	phosphatidylserine decarboxylase [Source:ZFIN;Acc:ZDB-GENE-061215-46]
ENSDARG00000053466	ENSDART00000075502	579.278	84.553	1.92713	9.00631	0.954547	1074	3.03101	138.366	2.14103	12.702122169	3.666997646	1.76126e-26	2.02012e-24	1.67222e-05	5.53985	9.00631	138.366	chromosome 3 open reading frame 1 [Source:HGNC Symbol;Acc:1321]
ENSDARG00000075737	ENSDART00000114289	148.651	263.167	2.42023	7.29537	0.863048	34.136	1.53321	1.08534	0.0355647	0.12971228132	-2.9466130127	1.79197e-26	2.04908e-24	2.62125	0.106163	7.29537	1.08534	zgc:165518 [Source:ZFIN;Acc:ZDB-GENE-070720-15]
ENSDARG00000045414	ENSDART00000066781	5810.77	10086.8	4.00375	301.342	2.47906	1534.72	3.18603	55.6047	1.74511	0.15215085598	-2.7164256446	2.70129e-26	3.07947e-24	0.114885	0.0774409	301.342	55.6047	"elongation of very long chain fatty acids (FEN1/Elo2, SUR4/Elo3, yeast)-like 2 [Source:ZFIN;Acc:ZDB-GENE-060421-5612]"
ENSDARG00000042816	ENSDART00000062845	80.8494	6.98159	0.843954	0.257659	-0.588954	154.717	2.18954	7.7401	0.888747	22.160740133	4.4699341608	3.68227e-26	4.18507e-24	0.0472027	0.522635	0.257659	7.7401	matrix metalloproteinase 9 [Source:ZFIN;Acc:ZDB-GENE-040426-2132]
ENSDARG00000013976	ENSDART00000013294	282.839	68.566	1.83611	2.2308	0.348461	497.113	2.69645	19.2164	1.28367	7.2501333554	2.8580075316	4.7837e-26	5.40414e-24	0.0132767	14.4523	2.2308	19.2164	annexin A13 [Source:ZFIN;Acc:ZDB-GENE-010406-1]
ENSDARG00000094963	ENSDART00000140139	62.6538	0	#NUM!	0	#NUM!	125.308	2.09798	28.1936	1.45015	Inf	Inf	5.1749e-26	5.82852e-24	0	5.22114	0	28.1936	interleukin 8 [Source:ZFIN;Acc:ZDB-GENE-081104-317]
ENSDARG00000014790	ENSDART00000046376	324.427	43.138	1.63486	1.431	0.15564	605.716	2.78227	22.2336	1.34701	14.041379843	3.8116128108	5.72123e-26	6.42456e-24	0.0801667	3.42827	1.431	22.2336	GTPase activating protein (SH3 domain) binding protein 2 [Source:ZFIN;Acc:ZDB-GENE-070112-1972]
ENSDARG00000015575	ENSDART00000018676	4883.6	1089.51	3.03723	64.2526	1.80789	8677.69	3.9384	626.72	2.79707	7.964782703	2.9936350023	6.48654e-26	7.2406e-24	0.0054864	0.230241	64.2526	626.72	"cytochrome P450, family 3, subfamily c, polypeptide 1 [Source:ZFIN;Acc:ZDB-GENE-030131-3060]"
ENSDARG00000040433	ENSDART00000015232	1338.81	2305.06	3.36268	160.287	2.2049	372.55	2.57118	29.5023	1.46986	0.16162226721	-2.6293021185	8.14286e-26	9.06249e-24	5.2942	0.290447	160.287	29.5023	"cytochrome P450, family 2, subfamily K, polypeptide 22 [Source:ZFIN;Acc:ZDB-GENE-040426-822]"
ENSDARG00000053853	ENSDART00000075958	144.878	250.995	2.39966	11.9267	1.07652	38.7609	1.58839	2.06883	0.315724	0.15442910454	-2.6949834186	1.13441e-25	1.25879e-23	5.18591	0.334904	11.9267	2.06883	"solute carrier family 13 (sodium-dependent dicarboxylate transporter), member 2 [Source:ZFIN;Acc:ZDB-GENE-040426-2389]"
ENSDARG00000035323	ENSDART00000051183	2953.45	4986.09	3.69776	385.37	2.58588	920.814	2.96417	86.1292	1.93515	0.18467633068	-2.4369291219	1.14385e-25	1.26552e-23	0.259142	0.968859	385.37	86.1292	"diablo, IAP-binding mitochondrial protein [Source:HGNC Symbol;Acc:21528]"
ENSDARG00000004665	ENSDART00000010079	9476.3	1473.93	3.16848	77.2172	1.88771	17478.7	4.24251	1043.33	3.01842	11.858569165	3.5678580422	1.18439e-25	1.30652e-23	0.0191037	0.881289	77.2172	1043.33	heat shock protein 5 [Source:ZFIN;Acc:ZDB-GENE-031001-11]
ENSDARG00000030465	ENSDART00000048206	282.071	77.8815	1.89143	3.61573	0.558196	486.261	2.68687	28.2039	1.45031	6.2436023234	2.64237865	1.21723e-25	1.33881e-23	0.0516715	0.825438	3.61573	28.2039	chromosome 12 open reading frame 23 [Source:HGNC Symbol;Acc:28281]
ENSDARG00000010445	ENSDART00000008035	611.862	130.043	2.11409	7.59753	0.880672	1093.68	3.03889	71.947	1.85701	8.4101200233	3.0721263897	1.56187e-25	1.71286e-23	0.121028	2.53515	7.59753	71.947	TraB domain containing [Source:ZFIN;Acc:ZDB-GENE-030131-1301]
ENSDARG00000027169	ENSDART00000036906	146.646	251.111	2.39987	17.6783	1.24744	42.18	1.62511	3.38904	0.530077	0.1679734783	-2.5736946342	2.40056e-25	2.60972e-23	4.28722	0.0743922	17.6783	3.38904	karyopherin alpha 7 (importin alpha 8) [Source:HGNC Symbol;Acc:21839]
ENSDARG00000088040	ENSDART00000127420	135.949	15.3961	1.18741	2.13882	0.330173	256.501	2.40909	41.6008	1.6191	16.660150638	4.0583295402	2.61743e-25	2.83727e-23	0.00857694	5.42117	2.13882	41.6008	magnesium-dependent phosphatase 1 [Source:HGNC Symbol;Acc:28781]
ENSDARG00000070775	ENSDART00000104216	171.132	313.202	2.49583	20.2348	1.3061	29.0616	1.46332	2.42924	0.38547	0.09278859952	-3.4299086304	3.46641e-25	3.73595e-23	9.75202	0.274582	20.2348	2.42924	"cytochrome P450, family 2, subfamily X, polypeptide 9 [Source:ZFIN;Acc:ZDB-GENE-061027-109]"
ENSDARG00000059452	ENSDART00000082630	900.912	1524.8	3.18321	56.1207	1.74912	277.021	2.44251	12.4631	1.09563	0.18167692251	-2.4605529218	3.86919e-25	4.15328e-23	0.35746	0.000164364	56.1207	12.4631	Uncharacterized protein [Source:UniProtKB/TrEMBL;Acc:E7F4G9]
ENSDARG00000061804	ENSDART00000137633	62.5602	6.07129	0.783281	0.185388	-0.731919	119.049	2.07573	4.2252	0.625847	19.608544207	4.2934105247	4.96275e-25	5.27288e-23	0.0093667	18.5201	0.185388	4.2252	si:ch211-194e15.5 [Source:ZFIN;Acc:ZDB-GENE-060503-393]
ENSDARG00000019417	ENSDART00000019937	596.668	170.733	2.23232	18.003	1.25535	1022.6	3.00971	129.993	2.11392	5.9895035203	2.5824364206	5.19093e-25	5.49975e-23	6.89704e-05	0.227486	18.003	129.993	"growth arrest and DNA-damage-inducible, gamma [Source:ZFIN;Acc:ZDB-GENE-040426-1882]"
ENSDARG00000058734	ENSDART00000081663	295.096	40.6691	1.60926	4.33777	0.637267	549.524	2.73999	71.6115	1.85498	13.512064169	3.7561761796	5.44165e-25	5.74914e-23	0.000414527	22.7809	4.33777	71.6115	peroxiredoxin 1 [Source:HGNC Symbol;Acc:9352]
ENSDARG00000037012	ENSDART00000053797	136.488	9.68305	0.986012	0.599769	-0.222016	263.294	2.42044	18.2416	1.26106	27.191210128	4.7650684539	5.71389e-25	6.01981e-23	0.0182031	9.53029	0.599769	18.2416	"solute carrier family 3 (activators of dibasic and neutral amino acid transport), member 2 [Source:HGNC Symbol;Acc:11026]"
ENSDARG00000055809	ENSDART00000078328	49603.7	87017.4	4.93961	2445.27	3.38833	12189.9	4.086	501.734	2.70047	0.14008639254	-2.8356112702	6.3354e-25	6.6373e-23	8.65411	0.178231	2445.27	501.734	vitellogenin 2 [Source:ZFIN;Acc:ZDB-GENE-001201-2]
ENSDARG00000043154	ENSDART00000063359	332.939	46.4302	1.6668	3.81447	0.581434	619.449	2.79201	56.9939	1.75583	13.341491112	3.7378480133	6.54802e-25	6.84094e-23	0.0595687	0.117318	3.81447	56.9939	uncoupling protein 2 [Source:ZFIN;Acc:ZDB-GENE-990708-8]
ENSDARG00000086374	ENSDART00000130554	289.854	44.7942	1.65122	10.7381	1.03093	534.914	2.72828	159.432	2.20258	11.941600912	3.5779243546	7.45308e-25	7.74336e-23	0.00561726	38.4581	10.7381	159.432	ISG15 ubiquitin-like modifier [Source:ZFIN;Acc:ZDB-GENE-021211-1]
ENSDARG00000068128	ENSDART00000098334	82.2113	6.11006	0.786045	0.291492	-0.535373	158.313	2.19952	9.41641	0.973885	25.9101571	4.6954458579	8.6788e-25	8.99191e-23	0.00154381	22.7349	0.291492	9.41641	"protein phosphatase 1, regulatory (inhibitor) subunit 15B [Source:HGNC Symbol;Acc:14951]"
ENSDARG00000014690	ENSDART00000133105	344.045	591.998	2.77232	91.2297	1.96014	96.0915	1.98268	18.2154	1.26044	0.16231729753	-2.6231113444	9.08998e-25	9.39198e-23	1.04394	0.144427	91.2297	18.2154	"ribosomal protein S4, X-linked [Source:ZFIN;Acc:ZDB-GENE-040927-19]"
ENSDARG00000030915	ENSDART00000005877	755.574	1260.56	3.10056	93.1132	1.96901	250.584	2.39895	23.7588	1.37583	0.19878710803	-2.3307038982	1.1117e-24	1.14547e-22	4.70148	0.243635	93.1132	23.7588	carboxypeptidase A1 (pancreatic) [Source:ZFIN;Acc:ZDB-GENE-050522-438]
ENSDARG00000024278	ENSDART00000042766	486.136	840.469	2.92452	60.404	1.78107	131.803	2.11993	11.9423	1.07709	0.15682076076	-2.6728115312	1.3107e-24	1.34315e-22	5.07091	1.12655	60.404	11.9423	alcohol dehydrogenase 8b [Source:ZFIN;Acc:ZDB-GENE-030529-2]
ENSDARG00000062552	ENSDART00000090624	137.033	27.4224	1.43811	3.22293	0.508251	246.643	2.39207	32.0244	1.50548	8.9942181767	3.1689978805	1.41055e-24	1.44153e-22	0.16117	0.156742	3.22293	32.0244	lysophosphatidic acid receptor 6 [Source:ZFIN;Acc:ZDB-GENE-061013-343]
ENSDARG00000079166	ENSDART00000114637	71.6906	134.963	2.13021	3.92953	0.59434	8.41862	0.925241	0.272207	-0.565101	0.062377458493	-4.002831417	1.91614e-24	1.9529e-22	5.06082	0.253699	3.92953	0.272207	angiotensin I converting enzyme (peptidyl-dipeptidase A) 1 [Source:HGNC Symbol;Acc:2707]
ENSDARG00000043581	ENSDART00000063996	64.4122	8.53082	0.930991	0.821853	-0.0852059	120.294	2.08024	13.9886	1.14577	14.101059331	3.817731643	2.2402e-24	2.27699e-22	0.000315626	13.1687	0.821853	13.9886	"growth arrest and DNA-damage-inducible, alpha, a [Source:ZFIN;Acc:ZDB-GENE-040426-1501]"
ENSDARG00000038352	ENSDART00000108769	1331.03	345.804	2.53883	13.0651	1.11611	2316.26	3.36479	109.657	2.04003	6.6981659242	2.7437661143	2.28753e-24	2.31881e-22	0.0411034	4.91833	13.0651	109.657	"solute carrier family 27 (fatty acid transporter), member 1b [Source:ZFIN;Acc:ZDB-GENE-061013-672]"
ENSDARG00000039943	ENSDART00000058424	339.237	54.7579	1.73845	1.89363	0.277296	623.716	2.79499	25.3947	1.40474	11.390427143	3.5097499443	2.51354e-24	2.54105e-22	0.00764175	0.547511	1.89363	25.3947	"family with sequence similarity 46, member Ba [Source:ZFIN;Acc:ZDB-GENE-061110-129]"
ENSDARG00000012632	ENSDART00000007202	70.587	125.163	2.09748	42.2896	1.62623	16.0108	1.20441	6.01296	0.779088	0.12791961543	-2.9666905882	2.57706e-24	2.59826e-22	5.88108	0.171806	42.2896	6.01296	zgc:92749 [Source:ZFIN;Acc:ZDB-GENE-040718-309]
ENSDARG00000053973	ENSDART00000076082	94235.2	159122	5.20173	10883	4.03675	29348.1	4.46758	2574.52	3.4107	0.18443702597	-2.4387997871	3.45539e-24	3.45594e-22	0.635425	0.166201	10883	2574.52	fetuin B [Source:ZFIN;Acc:ZDB-GENE-050208-4]
ENSDARG00000074547	ENSDART00000113628	729.158	1192.44	3.07644	257.738	2.41118	265.874	2.42468	72.9473	1.86301	0.22296647822	-2.1651012697	3.68626e-24	3.67704e-22	2.61488	0.944719	257.738	72.9473	si:ch211-240l19.8 [Source:ZFIN;Acc:ZDB-GENE-041210-330]
ENSDARG00000087209	ENSDART00000126234	338.932	590.154	2.77097	54.187	1.7339	87.7091	1.94304	9.1963	0.963613	0.14862063547	-2.7502936518	4.22365e-24	4.20192e-22	4.4424	0.00225328	54.187	9.1963	zona pellucida glycoprotein 3.2 [Source:ZFIN;Acc:ZDB-GENE-050626-121]
ENSDARG00000068386	ENSDART00000098879	57.6676	5.23852	0.719209	0.881514	-0.054771	110.097	2.04177	20.4069	1.30978	21.016730701	4.3934663604	5.02292e-24	4.98385e-22	0.0339525	2.0877	0.881514	20.4069	Uncharacterized protein [Source:UniProtKB/TrEMBL;Acc:F1QEE1]
ENSDARG00000019137	ENSDART00000004664	2589.84	706.946	2.84939	33.3661	1.5233	4472.73	3.65057	259.513	2.41416	6.3268345354	2.6614838658	5.87933e-24	5.81821e-22	0.0129125	0.108255	33.3661	259.513	translocating chain-associating membrane protein 1 [Source:ZFIN;Acc:ZDB-GENE-021011-1]
ENSDARG00000044220	ENSDART00000064924	2632.45	449.781	2.653	24.6834	1.39241	4815.12	3.68261	321.786	2.50757	10.705487171	3.4202785443	7.01114e-24	6.91999e-22	0.000391287	14.8116	24.6834	321.786	lysyl-tRNA synthetase [Source:ZFIN;Acc:ZDB-GENE-021115-8]
ENSDARG00000006546	ENSDART00000134370	172.012	301.455	2.47922	33.6044	1.5264	42.5691	1.62909	5.83045	0.765702	0.1412118246	-2.8240671948	8.81355e-24	8.67614e-22	0.867661	0.0808024	33.6044	5.83045	adenylate kinase 4 [Source:ZFIN;Acc:ZDB-GENE-040426-2505]
ENSDARG00000090889	ENSDART00000124159	143.409	19.8794	1.2984	3.5353	0.548427	266.938	2.42641	56.0079	1.74825	13.427861728	3.7471576811	1.26913e-23	1.23958e-21	0.00437318	0.278075	3.5353	56.0079	leukocyte cell-derived chemotaxin 2 [Source:HGNC Symbol;Acc:6550]
ENSDARG00000021339	ENSDART00000034377	1628.47	2702.25	3.43172	213.836	2.33008	554.702	2.74406	57.866	1.76242	0.20527434853	-2.2843747381	1.29807e-23	1.26456e-21	7.23164	1.57639	213.836	57.866	carboxypeptidase A5 [Source:ZFIN;Acc:ZDB-GENE-020514-1]
ENSDARG00000095767	ENSDART00000131982	141.798	11.91	1.07591	2.15773	0.333997	271.686	2.43407	47.0502	1.67256	22.81163434	4.5116979071	1.36337e-23	1.32473e-21	0.262757	5.42195	2.15773	47.0502	"deiodinase, iodothyronine type III [Source:ZFIN;Acc:ZDB-GENE-070705-53]"
ENSDARG00000009890	ENSDART00000009012	468.157	815.31	2.91132	48.26	1.68359	121.004	2.0828	8.74861	0.941939	0.14841495574	-2.7522916155	1.386e-23	1.34324e-21	0.390066	0.00389828	48.26	8.74861	si:dkey-266f7.7 [Source:ZFIN;Acc:ZDB-GENE-070705-438]
ENSDARG00000009087	ENSDART00000026021	928.201	1560.88	3.19337	155.854	2.19272	295.522	2.47059	35.3741	1.54869	0.18932996218	-2.4010253539	1.85141e-23	1.78506e-21	0.199917	2.50117	155.854	35.3741	invariant chain-like protein 1 [Source:ZFIN;Acc:ZDB-GENE-000901-1]
ENSDARG00000075318	ENSDART00000111591	384.956	650.661	2.81335	47.2877	1.67475	119.252	2.07647	11.1186	1.04605	0.18327890289	-2.4478873671	2.61098e-23	2.49815e-21	6.68136	0.323721	47.2877	11.1186	Uncharacterized protein [Source:UniProtKB/TrEMBL;Acc:E7F3X6]
ENSDARG00000071015	ENSDART00000138866	313.87	78.6461	1.89568	2.58035	0.411679	549.094	2.73965	21.093	1.32414	6.9818352278	2.8036063095	2.95189e-23	2.81714e-21	0.029264	0.778997	2.58035	21.093	pre-B-cell leukemia homeobox interacting protein 1a [Source:ZFIN;Acc:ZDB-GENE-060503-871]
ENSDARG00000036316	ENSDART00000146999	167.797	282.505	2.45103	42.0539	1.62381	53.0899	1.72501	9.44683	0.975286	0.1879256698	-2.411765949	3.84752e-23	3.66256e-21	0.000459788	0.385944	42.0539	9.44683	ribosomal protein L39 [Source:ZFIN;Acc:ZDB-GENE-040625-51]
ENSDARG00000029695	ENSDART00000039693	315.223	69.7276	1.8434	5.25599	0.720654	560.719	2.74875	46.7469	1.66975	8.0415648223	3.0074762653	4.1766e-23	3.96576e-21	0.235714	8.51025	5.25599	46.7469	phosphoglycolate phosphatase [Source:ZFIN;Acc:ZDB-GENE-030131-6240]
ENSDARG00000090722	ENSDART00000064419	3727.46	6187.43	3.79151	529.507	2.72387	1267.5	3.10295	129.24	2.1114	0.20485048303	-2.2873568003	4.32873e-23	4.09984e-21	0.090939	0.000118313	529.507	129.24	chromosome 6 open reading frame 58 [Source:HGNC Symbol;Acc:20960]
ENSDARG00000059805	ENSDART00000083532	146.705	22.1451	1.34528	1.89365	0.277299	271.265	2.43339	25.3691	1.4043	12.24946147	3.6146464195	6.35903e-23	5.97748e-21	0.133973	5.28005	1.89365	25.3691	"solute carrier family 25, member 38a [Source:ZFIN;Acc:ZDB-GENE-060929-320]"
ENSDARG00000012187	ENSDART00000015230	74.1252	135.204	2.13099	23.0271	1.36224	13.046	1.11548	2.43157	0.385886	0.096490635272	-3.3734672588	6.4627e-23	6.05975e-21	7.07123	0.720477	23.0271	2.43157	GTP cyclohydrolase I feedback regulator [Source:ZFIN;Acc:ZDB-GENE-040426-1731]
ENSDARG00000012395	ENSDART00000126444	87.3499	8.68589	0.938814	0.491078	-0.308849	166.014	2.22014	13.8814	1.14243	19.113042259	4.256485528	7.12355e-23	6.66274e-21	0.179761	7.66309	0.491078	13.8814	matrix metalloproteinase 13a [Source:ZFIN;Acc:ZDB-GENE-031202-2]
ENSDARG00000055912	ENSDART00000078316	319.222	57.1787	1.75723	4.24777	0.628161	581.266	2.76437	50.4833	1.70315	10.16577735	3.3456486334	8.16559e-23	7.59947e-21	0.0115659	2.58637	4.24777	50.4833	non imprinted in Prader-Willi/Angelman syndrome 2 (human) [Source:ZFIN;Acc:ZDB-GENE-040426-2134]
ENSDARG00000086826	ENSDART00000130131	680.941	169.629	2.2295	17.8702	1.25213	1192.25	3.07637	148.74	2.17243	7.0286177276	2.8132409918	9.21582e-23	8.53453e-21	0.0101726	1.09704	17.8702	148.74	"sulfotransferase family, cytosolic, 6b, member 1 [Source:ZFIN;Acc:ZDB-GENE-050417-228]"
ENSDARG00000040284	ENSDART00000113465	66.6275	7.97875	0.901935	1.39267	0.143847	125.276	2.09787	21.824	1.33893	15.701237269	3.9728063439	9.29055e-23	8.58255e-21	0.288512	1.73093	1.39267	21.824	Uncharacterized protein [Source:UniProtKB/TrEMBL;Acc:E7F2Z6]
ENSDARG00000053425	ENSDART00000136546	151.04	28.2846	1.45155	2.11676	0.325673	273.795	2.43743	27.3358	1.43673	9.6800156479	3.2750093796	1.18801e-22	1.09477e-20	0.16295	5.07053	2.11676	27.3358	"serine incorporator 2, like [Source:ZFIN;Acc:ZDB-GENE-100921-58]"
ENSDARG00000042807	ENSDART00000078656	318.819	70.289	1.84689	3.33469	0.523055	567.349	2.75385	28.6873	1.45769	8.0716716199	3.0128674824	1.24674e-22	1.14328e-20	0.468735	3.66817	3.33469	28.6873	"solute carrier family 16 (monocarboxylic acid transporters), member 4 [Source:ZFIN;Acc:ZDB-GENE-070112-602]"
ENSDARG00000045033	ENSDART00000125205	261.131	454.422	2.65746	14.6872	1.16694	67.8394	1.83148	2.87752	0.459019	0.14928713955	-2.7438382061	2.31718e-22	2.09923e-20	11.8713	0.257816	14.6872	2.87752	BCL2/adenovirus E1B interacting protein 3 [Source:ZFIN;Acc:ZDB-GENE-030131-8060]
ENSDARG00000079034	ENSDART00000111719	357.38	609.375	2.78488	30.0977	1.47853	105.385	2.02278	5.86397	0.768191	0.1729393124	-2.5316622366	2.42741e-22	2.19379e-20	6.19722	0.0522095	30.0977	5.86397	wu:fi38e01 [Source:ZFIN;Acc:ZDB-GENE-030131-6199]
ENSDARG00000094392	ENSDART00000142733	166.636	294.888	2.46966	40.9545	1.6123	38.3839	1.58415	6.01972	0.779576	0.13016434121	-2.9415938216	2.45112e-22	2.2099e-20	6.72367	0.0502884	40.9545	6.01972	si:dkey-229d11.5 [Source:ZFIN;Acc:ZDB-GENE-030131-5342]
ENSDARG00000013250	ENSDART00000051141	149.838	28.8941	1.46081	1.63993	0.214825	270.782	2.43262	16.226	1.21021	9.3715490318	3.228287532	2.49765e-22	2.24645e-20	0.398958	1.67435	1.63993	16.226	threonyl-tRNA synthetase [Source:ZFIN;Acc:ZDB-GENE-041010-218]
ENSDARG00000007127	ENSDART00000062541	328.726	82.2097	1.91492	5.22146	0.717792	575.242	2.75985	44.3488	1.64688	6.9972459608	2.8067872049	2.90572e-22	2.60723e-20	0.00682435	6.56224	5.22146	44.3488	acetyl-CoA acetyltransferase 2 [Source:ZFIN;Acc:ZDB-GENE-990714-22]
ENSDARG00000077291	ENSDART00000133878	88.7731	160.673	2.20594	49.9695	1.6987	16.8734	1.2272	6.77644	0.831002	0.10501744113	-3.2512991465	3.42874e-22	3.06186e-20	5.06115	0.0452144	49.9695	6.77644	ribosomal protein S2 [Source:ZFIN;Acc:ZDB-GENE-040426-2454]
ENSDARG00000019532	ENSDART00000023278	13668.5	23229.4	4.36604	1350.27	3.13042	4107.54	3.61358	303.111	2.4816	0.17682490967	-2.4996065706	4.59021e-22	4.07963e-20	1.76795	0.105306	1350.27	303.111	fatty acid desaturase 2 [Source:ZFIN;Acc:ZDB-GENE-011212-1]
ENSDARG00000045423	ENSDART00000111521	211.849	369.69	2.56784	18.8308	1.27487	54.0081	1.73246	3.12229	0.494473	0.14609028321	-2.7750678704	4.61949e-22	4.09594e-20	6.45389	0.235527	18.8308	3.12229	zgc:122991 [Source:ZFIN;Acc:ZDB-GENE-051113-316]
ENSDARG00000089543	ENSDART00000122768	70.9657	11.5037	1.06084	1.75082	0.243241	130.428	2.11537	27.3632	1.43717	11.337945718	3.503087362	5.50703e-22	4.85992e-20	0.170625	14.4743	1.75082	27.3632	Uncharacterized protein [Source:UniProtKB/TrEMBL;Acc:F1Q8K6]
ENSDARG00000070709	ENSDART00000103388	168.994	296.243	2.47165	34.9136	1.54299	41.7451	1.62061	5.48839	0.739445	0.14091479194	-2.8271050344	6.97981e-22	6.13079e-20	8.65575	0.000634935	34.9136	5.48839	wu:fi42e03 [Source:ZFIN;Acc:ZDB-GENE-030131-6284]
ENSDARG00000057173	ENSDART00000079778	157.13	36.099	1.55749	1.76156	0.245896	278.162	2.4443	18.3596	1.26386	7.7055291044	2.9458940236	7.33625e-22	6.42882e-20	0.287942	20.002	1.76156	18.3596	zgc:123282 [Source:ZFIN;Acc:ZDB-GENE-051127-17]
ENSDARG00000056379	ENSDART00000078858	3074.8	458.34	2.66119	49.4723	1.69436	5691.26	3.75521	721.917	2.85849	12.417131092	3.6342599804	7.94714e-22	6.94791e-20	0.00452751	0.0375822	49.4723	721.917	si:ch211-154o6.6 [Source:ZFIN;Acc:ZDB-GENE-060503-576]
ENSDARG00000094800	ENSDART00000133888	176.551	300.418	2.47773	29.2169	1.46563	52.684	1.72168	5.96851	0.775866	0.17536887726	-2.5115353597	8.85811e-22	7.72634e-20	1.08021	0.122697	29.2169	5.96851	Uncharacterized protein [Source:UniProtKB/TrEMBL;Acc:E9QJN0]
ENSDARG00000086352	ENSDART00000099360	373.967	635.772	2.8033	59.2786	1.7729	112.163	2.04985	12.0831	1.08218	0.17641970285	-2.5029164024	1.21424e-21	1.05176e-19	2.50463	0.000674311	59.2786	12.0831	zona pellucida glycoprotein 2 [Source:ZFIN;Acc:ZDB-GENE-991129-5]
ENSDARG00000010155	ENSDART00000127697	341.438	78.6848	1.89589	2.49586	0.397221	604.192	2.78117	22.5057	1.35229	7.6786321497	2.9408493361	1.36122e-21	1.17096e-19	0.0163407	0.0762495	2.49586	22.5057	abl-interactor 1a [Source:ZFIN;Acc:ZDB-GENE-040426-1701]
ENSDARG00000021573	ENSDART00000023099	813.43	1366.29	3.13554	78.1487	1.89292	260.571	2.41593	17.7285	1.24867	0.19071470961	-2.3905119735	1.46114e-21	1.25136e-19	0.0310016	2.61539	78.1487	17.7285	zgc:123207 [Source:ZFIN;Acc:ZDB-GENE-051113-248]
ENSDARG00000094072	ENSDART00000142186	46.3879	2.45953	0.390852	0.299321	-0.523863	90.3163	1.95577	14.7182	1.16785	36.720936642	5.198530953	1.46136e-21	1.25136e-19	0.0103342	9.1366	0.299321	14.7182	"tumor necrosis factor, alpha-induced protein 2 [Source:HGNC Symbol;Acc:11895]"
ENSDARG00000016918	ENSDART00000003712	85.1773	158.154	2.19908	6.40671	0.806635	12.2002	1.08637	0.583307	-0.234102	0.07714134288	-3.6963519291	1.70308e-21	1.44866e-19	0.0105394	0.691508	6.40671	0.583307	angiotensin I converting enzyme (peptidyl-dipeptidase A) 2 [Source:ZFIN;Acc:ZDB-GENE-041114-6]
ENSDARG00000086522	ENSDART00000024598	459.423	785.201	2.89498	73.4843	1.86619	133.644	2.12595	14.5074	1.16159	0.17020363788	-2.5546662218	1.70335e-21	1.44866e-19	1.87822	0.0155964	73.4843	14.5074	zona pellucida glycoprotein 2.5 [Source:ZFIN;Acc:ZDB-GENE-090306-1]
ENSDARG00000029063	ENSDART00000032899	721.61	178.547	2.25175	17.2745	1.23741	1264.67	3.10198	148.366	2.17133	7.0831340617	2.8243878483	1.7571e-21	1.49099e-19	0.00150289	0.319604	17.2745	148.366	ClpX caseinolytic peptidase X homolog (E. coli) [Source:HGNC Symbol;Acc:2088]
ENSDARG00000087084	ENSDART00000121736	45.6984	2.85653	0.455839	0.337457	-0.471782	88.5403	1.94714	13.1516	1.11898	30.995770587	4.9539994662	2.26177e-21	1.91058e-19	0.0031317	0.0578252	0.337457	13.1516	oxoeicosanoid (OXE) receptor 1 [Source:HGNC Symbol;Acc:24884]
ENSDARG00000037425	ENSDART00000054469	85.4938	152.838	2.18423	19.4534	1.289	18.1493	1.25886	2.80743	0.448309	0.11874819847	-3.0740224684	2.40297e-21	2.0253e-19	0.000535697	0.292872	19.4534	2.80743	S100 calcium binding protein A10a [Source:ZFIN;Acc:ZDB-GENE-041010-35]
ENSDARG00000053010	ENSDART00000128334	45.1407	0.793998	-0.100181	0.0592361	-1.22741	89.4874	1.95176	6.41595	0.807261	112.70485717	6.8164058815	2.67356e-21	2.2483e-19	0.00907927	12.9485	0.0592361	6.41595	lysophosphatidylcholine acyltransferase 2 [Source:HGNC Symbol;Acc:26032]
ENSDARG00000060368	ENSDART00000136578	49.2518	92.1921	1.96469	2.37718	0.376063	6.31155	0.800136	0.173315	-0.761164	0.068460847236	-3.8685770433	3.1521e-21	2.6448e-19	10.9968	0.393021	2.37718	0.173315	synapsin I [Source:ZFIN;Acc:ZDB-GENE-081105-93]
ENSDARG00000004148	ENSDART00000019920	410.42	697.787	2.84372	51.6222	1.71284	123.053	2.09009	11.3888	1.05648	0.17634788267	-2.5035038408	3.52237e-21	2.94888e-19	2.78627	0.242873	51.6222	11.3888	amyloid beta (A4) precursor-like protein [Source:ZFIN;Acc:ZDB-GENE-040319-1]
ENSDARG00000076924	ENSDART00000108524	334.394	113.332	2.05435	2.34456	0.370061	555.456	2.74465	15.6151	1.19355	4.9011309641	2.2931146978	4.07652e-21	3.40521e-19	0.788753	1.30389	2.34456	15.6151	amyotrophic lateral sclerosis 2b (juvenile) [Source:ZFIN;Acc:ZDB-GENE-080929-1]
ENSDARG00000024602	ENSDART00000032827	349.041	69.1181	1.83959	4.69974	0.672074	628.964	2.79863	51.8307	1.71459	9.0998476885	3.185842398	4.11808e-21	3.43229e-19	0.000218193	4.76646	4.69974	51.8307	zgc:162964 [Source:ZFIN;Acc:ZDB-GENE-030131-9798]
ENSDARG00000017882	ENSDART00000026210	837.54	1386.85	3.14203	137.646	2.13876	288.233	2.45974	34.7783	1.54131	0.20783369484	-2.2664985261	4.42556e-21	3.66413e-19	0.35704	0.413109	137.646	34.7783	retinol dehydrogenase 1 [Source:ZFIN;Acc:ZDB-GENE-030912-15]
ENSDARG00000025094	ENSDART00000147208	343.986	98.1579	1.99193	3.30964	0.51978	589.815	2.77072	24.4491	1.38826	6.0088335418	2.5870849565	4.93966e-21	4.0718e-19	0.022869	0.35936	3.30964	24.4491	"ER degradation enhancer, mannosidase alpha-like 1 [Source:ZFIN;Acc:ZDB-GENE-040426-808]"
ENSDARG00000091737	ENSDART00000047101	385.753	657.191	2.81769	59.4914	1.77445	114.316	2.05811	12.0722	1.08179	0.17394575212	-2.5232906471	5.00342e-21	4.11531e-19	1.82639	0.132074	59.4914	12.0722	zona pellucida glycoprotein 2.2 [Source:ZFIN;Acc:ZDB-GENE-010622-1]
ENSDARG00000021975	ENSDART00000032393	1502.04	408.115	2.61078	25.2664	1.40254	2595.97	3.4143	195.548	2.29125	6.3608957134	2.6692299338	5.17607e-21	4.248e-19	0.00469996	0.0756964	25.2664	195.548	chromosome 6 open reading frame 72 [Source:HGNC Symbol;Acc:21074]
ENSDARG00000016908	ENSDART00000076189	173.783	297.396	2.47333	27.2251	1.43497	50.1709	1.70045	5.10594	0.708076	0.1687010027	-2.5674595463	5.45521e-21	4.46732e-19	8.80479	0.00789925	27.2251	5.10594	zgc:171779 [Source:ZFIN;Acc:ZDB-GENE-071004-38]
ENSDARG00000070486	ENSDART00000103491	43.8549	0.396999	-0.401211	0.112469	-0.948969	87.3128	1.94108	23.6062	1.37303	219.93198233	7.7809136047	6.46057e-21	5.27909e-19	0.00238889	1.352	0.112469	23.6062	"retinol binding protein 7, cellular [Source:HGNC Symbol;Acc:30316]"
ENSDARG00000008363	ENSDART00000124232	716.514	202.057	2.30547	17.2795	1.23753	1230.97	3.09025	121.67	2.08518	6.0922047786	2.6069644363	6.71449e-21	5.47464e-19	0.0726136	0.485063	17.2795	121.67	myeloid cell leukemia sequence 1b [Source:ZFIN;Acc:ZDB-GENE-030825-1]
ENSDARG00000029874	ENSDART00000048440	88.1356	153.507	2.18613	12.4285	1.09442	22.7645	1.35726	2.25707	0.353545	0.14829679516	-2.7534406748	7.06423e-21	5.74731e-19	0.43611	0.0177372	12.4285	2.25707	ketohexokinase [Source:ZFIN;Acc:ZDB-GENE-040718-381]
ENSDARG00000031745	ENSDART00000048448	188.512	316.386	2.50022	17.7033	1.24805	60.6387	1.78275	4.05334	0.607813	0.19166028732	-2.3833766584	9.40695e-21	7.62024e-19	0.0418077	1.34416	17.7033	4.05334	si:dkeyp-2h4.2 [Source:ZFIN;Acc:ZDB-GENE-060503-89]
ENSDARG00000003902	ENSDART00000017756	54.4215	105.054	2.02141	7.42722	0.870826	3.78886	0.578509	0.414663	-0.382304	0.036065791352	-4.7932251101	9.63287e-21	7.76968e-19	58.9326	0.0708228	7.42722	0.414663	cathepsin L.1 [Source:ZFIN;Acc:ZDB-GENE-040718-61]
ENSDARG00000044635	ENSDART00000065586	418.759	710.646	2.85165	72.8506	1.86243	126.871	2.10336	16.2492	1.21083	0.17852922418	-2.4857678406	1.0796e-20	8.67056e-19	2.39682	0.104089	72.8506	16.2492	"protein tyrosine phosphatase, receptor type, D, a [Source:ZFIN;Acc:ZDB-GENE-101103-16]"
ENSDARG00000070140	ENSDART00000102690	202.844	342.92	2.53519	15.2388	1.18295	62.7675	1.79773	3.59377	0.55555	0.18303825644	-2.4497828802	1.27598e-20	1.02258e-18	7.56623	0.646861	15.2388	3.59377	"retinol saturase (all-trans-retinol 13,14-reductase) [Source:HGNC Symbol;Acc:25991]"
ENSDARG00000089478	ENSDART00000130767	83.8746	152.973	2.18462	23.0057	1.36183	14.776	1.16956	2.57937	0.411514	0.096592267051	-3.3719484949	1.48353e-20	1.18386e-18	2.83239	0.305023	23.0057	2.57937	si:dkey-241l7.4 [Source:ZFIN;Acc:ZDB-GENE-041014-238]
ENSDARG00000059630	ENSDART00000083068	739.71	203.412	2.30838	4.56425	0.659369	1276.01	3.10585	32.6172	1.51345	6.2730146405	2.6491589297	1.82498e-20	1.4471e-18	0.124185	0.127613	4.56425	32.6172	malectin [Source:ZFIN;Acc:ZDB-GENE-081105-187]
ENSDARG00000026611	ENSDART00000037904	761.271	201.119	2.30345	11.1886	1.04878	1321.42	3.12104	89.7621	1.95309	6.5703722363	2.715975107	2.23923e-20	1.76809e-18	0.011637	3.0694	11.1886	89.7621	suppressor of cytokine signaling 3b [Source:ZFIN;Acc:ZDB-GENE-040426-2528]
ENSDARG00000059972	ENSDART00000125950	47.6412	4.16383	0.619493	0.257234	-0.589672	91.1185	1.95961	9.24962	0.966124	21.883341737	4.4517611593	2.25305e-20	1.77527e-18	0.223227	2.26573	0.257234	9.24962	"RNA binding protein, autoantigenic (hnRNP-associated with lethal yellow homolog (mouse)) [Source:ZFIN;Acc:ZDB-GENE-041010-127]"
ENSDARG00000004952	ENSDART00000019617	355.078	59.0954	1.77155	4.74437	0.676178	651.06	2.81362	57.4027	1.75893	11.017095686	3.4616720474	2.36777e-20	1.86176e-18	0.228544	171.514	4.74437	57.4027	radical S-adenosyl methionine domain containing 2 [Source:ZFIN;Acc:ZDB-GENE-050913-129]
ENSDARG00000095463	ENSDART00000133572	81.5416	147.908	2.16999	14.3319	1.15631	15.1748	1.18112	1.61079	0.207039	0.10259561955	-3.2849589603	2.54791e-20	1.99503e-18	10.5693	0.0212423	14.3319	1.61079	si:ch73-90k17.1 [Source:ZFIN;Acc:ZDB-GENE-090312-218]
ENSDARG00000045424	ENSDART00000137250	179.456	305.335	2.48478	15.1611	1.18073	53.5755	1.72897	2.96109	0.471451	0.17546450448	-2.5107488843	2.61677e-20	2.04467e-18	9.83723	0.156464	15.1611	2.96109	zgc:173856 [Source:ZFIN;Acc:ZDB-GENE-030131-5358]
ENSDARG00000069464	ENSDART00000141388	87.7146	153.08	2.18492	25.957	1.41425	22.3489	1.34926	4.51044	0.654219	0.14599486813	-2.7760104371	2.67526e-20	2.08604e-18	0.14386	0.00160561	25.957	4.51044	cytochrome c oxidase subunit VIIa polypeptide 1 (muscle) [Source:HGNC Symbol;Acc:2287]
ENSDARG00000075668	ENSDART00000114882	337.076	102.176	2.00935	0.958707	-0.018314	571.977	2.75738	6.30649	0.799788	5.5979558119	2.4849000989	3.5776e-20	2.77808e-18	0.037376	3.04129	0.958707	6.30649	si:dkeyp-118h9.7 [Source:ZFIN;Acc:ZDB-GENE-091204-477]
ENSDARG00000092505	ENSDART00000133634	55.7213	99.6482	1.99847	7.26125	0.861011	11.7943	1.07167	0.945048	-0.0245459	0.1183590683	-3.0787578498	3.77179e-20	2.92282e-18	6.62748	0.255355	7.26125	0.945048	si:dkeyp-80d11.1 [Source:ZFIN;Acc:ZDB-GENE-030131-4126]
ENSDARG00000070229	ENSDART00000102898	130.548	233.713	2.36868	6.56104	0.816973	27.3822	1.43747	0.97287	-0.0119454	0.11716191056	-3.0934244704	4.07376e-20	3.15032e-18	4.55442	0.266709	6.56104	0.97287	chromosome 1 open reading frame 116 [Source:HGNC Symbol;Acc:28667]
ENSDARG00000025147	ENSDART00000031047	1559.14	362.333	2.55911	32.314	1.50939	2755.94	3.44027	296.857	2.47255	7.6061061805	2.927158079	4.69369e-20	3.61482e-18	0.000713795	0.611962	32.314	296.857	Cd63 antigen [Source:ZFIN;Acc:ZDB-GENE-030131-180]
ENSDARG00000053365	ENSDART00000075402	1172.91	1969.39	3.29433	571.708	2.75717	376.435	2.57569	140.883	2.14886	0.19114292925	-2.3872762618	7.09408e-20	5.39697e-18	6.32527	0.0693188	571.708	140.883	ribosomal protein L31 [Source:HGNC Symbol;Acc:10334]
ENSDARG00000031956	ENSDART00000110497	93.4362	8.41452	0.925029	0.383896	-0.415786	178.458	2.25154	8.48843	0.928828	21.208335313	4.40655948	7.1411e-20	5.42174e-18	0.103754	4.98986	0.383896	8.48843	transmembrane protein 63A [Source:HGNC Symbol;Acc:29118]
ENSDARG00000059908	ENSDART00000083836	519.077	876.148	2.94258	83.2053	1.92015	162.005	2.20953	18.7566	1.27315	0.18490577986	-2.4351377731	7.28367e-20	5.51881e-18	0.0929149	0.269749	83.2053	18.7566	coiled-coil domain containing 86 [Source:HGNC Symbol;Acc:28359]
ENSDARG00000026039	ENSDART00000038200	3570.24	5697.19	3.75566	250.738	2.39922	1443.28	3.15935	76.364	1.88289	0.25333270003	-1.9808947836	8.36179e-20	6.32293e-18	0.105627	2.31622	250.738	76.364	"cytochrome P450, family 1, subfamily A [Source:ZFIN;Acc:ZDB-GENE-011219-1]"
ENSDARG00000044669	ENSDART00000077496	201.122	346.617	2.53985	15.2548	1.18341	55.6271	1.74529	2.95897	0.47114	0.16048572801	-2.6394830906	9.11801e-20	6.86707e-18	0.141234	0.183748	15.2548	2.95897	"heterochromatin protein 1, binding protein 3 [Source:ZFIN;Acc:ZDB-GENE-060810-79]"
ENSDARG00000074289	ENSDART00000115157	183.513	300.03	2.47717	23.6661	1.37413	66.9961	1.82605	6.05535	0.78214	0.22329778673	-2.1629591433	1.03558e-19	7.7837e-18	2.29344	0.48374	23.6661	6.05535	"tubulin, alpha 4 like [Source:ZFIN;Acc:ZDB-GENE-030131-5588]"
ENSDARG00000089966	ENSDART00000056089	249.675	428.051	2.6315	38.5899	1.58647	71.2995	1.85309	7.70258	0.886636	0.16656768143	-2.5858195883	1.08542e-19	8.12572e-18	0.123532	0.210769	38.5899	7.70258	zona pellucida glycoprotein 2.6 [Source:ZFIN;Acc:ZDB-GENE-090306-2]
ENSDARG00000076046	ENSDART00000115275	87.2536	151.308	2.17986	13.866	1.14195	23.1995	1.36548	2.43965	0.387328	0.15332648617	-2.70532116	1.68383e-19	1.25804e-17	3.02626	0.0623589	13.866	2.43965
ENSDARG00000005578	ENSDART00000010449	597.881	992.94	2.99692	59.9779	1.77799	202.822	2.30712	15.5858	1.19273	0.20426421567	-2.2914916094	2.16304e-19	1.61286e-17	4.06316	0.00148878	59.9779	15.5858	UDP-glucose pyrophosphorylase 2a [Source:ZFIN;Acc:ZDB-GENE-090311-46]
ENSDARG00000056744	ENSDART00000079267	435.993	708.652	2.85043	88.4875	1.94688	163.334	2.21308	25.9931	1.41486	0.23048523323	-2.1172537721	2.33792e-19	1.73954e-17	3.04416	1.08278	88.4875	25.9931	elastase 2 [Source:ZFIN;Acc:ZDB-GENE-041117-1]
ENSDARG00000090478	ENSDART00000128672	373.984	73.7363	1.86768	2.07749	0.31754	674.233	2.82881	20.8281	1.31865	9.1438313897	3.1927988008	2.34681e-19	1.73954e-17	0.200147	0.00711533	2.07749	20.8281	"tumor necrosis factor receptor superfamily, member 1A [Source:HGNC Symbol;Acc:11916]"
ENSDARG00000074764	ENSDART00000113616	109.228	191.046	2.28114	9.56981	0.980903	27.4088	1.43789	1.51046	0.17911	0.14346667734	-2.8012124104	2.66542e-19	1.9679e-17	10.8921	0.00117135	9.56981	1.51046	zgc:171426 [Source:ZFIN;Acc:ZDB-GENE-080212-2]
ENSDARG00000039356	ENSDART00000057519	95.1278	171.285	2.23372	14.5319	1.16232	18.9709	1.27809	1.95362	0.29084	0.11075624628	-3.1745400306	2.86648e-19	2.11219e-17	0.141701	0.00883319	14.5319	1.95362	zgc:194209 [Source:ZFIN;Acc:ZDB-GENE-081022-75]
ENSDARG00000007366	ENSDART00000021947	450.743	743.53	2.8713	52.1225	1.71703	157.955	2.19853	13.7975	1.1398	0.21243962268	-2.2348752227	3.04612e-19	2.2314e-17	2.70286	1.14777	52.1225	13.7975	amidohydrolase domain containing 1 [Source:HGNC Symbol;Acc:28577]
ENSDARG00000008887	ENSDART00000129902	572.225	951.987	2.97863	68.7559	1.83731	192.463	2.28435	16.8599	1.22685	0.20217018121	-2.3063578701	3.35291e-19	2.45135e-17	0.538927	1.46123	68.7559	16.8599	"epoxide hydrolase 1, like [Source:ZFIN;Acc:ZDB-GENE-030131-1050]"
ENSDARG00000029822	ENSDART00000040598	937.966	1546.38	3.18932	97.3587	1.98837	329.555	2.51793	25.6225	1.40862	0.21311446763	-2.2302995587	3.43691e-19	2.50787e-17	0.47214	0.644953	97.3587	25.6225	"carboxyl ester lipase, tandem duplicate 2 [Source:ZFIN;Acc:ZDB-GENE-061110-10]"
ENSDARG00000061211	ENSDART00000087053	96.5357	11.668	1.067	1.14301	0.0580484	181.403	2.25865	19.2904	1.28534	15.54702903	3.9585670088	3.61412e-19	2.63206e-17	0.0943074	4.22082	1.14301	19.2904	spastic paraplegia 20 (Troyer syndrome) [Source:HGNC Symbol;Acc:18514]
ENSDARG00000020623	ENSDART00000011691	180.515	47.37	1.6755	2.63102	0.420124	313.661	2.49646	22.0672	1.34375	6.6215049133	2.7271591452	3.75786e-19	2.73144e-17	0.0981634	0.432135	2.63102	22.0672	"bcl2-associated X protein, a [Source:ZFIN;Acc:ZDB-GENE-000511-6]"
ENSDARG00000090822	ENSDART00000102542	60.3287	109.274	2.03852	15.0313	1.177	11.3835	1.05628	1.8697	0.271771	0.10417383534	-3.2629351241	3.80302e-19	2.75892e-17	0.0428483	0.00196142	15.0313	1.8697	zgc:171517 [Source:ZFIN;Acc:ZDB-GENE-080219-12]
ENSDARG00000059052	ENSDART00000082061	87.9823	156.991	2.19588	21.63	1.33506	18.9733	1.27814	2.91178	0.464158	0.12085555766	-3.0486442765	4.3111e-19	3.10946e-17	7.43219	0.000924812	21.63	2.91178	"solute carrier family 25, member 29 [Source:HGNC Symbol;Acc:20116]"
ENSDARG00000016527	ENSDART00000018498	182.266	40.8242	1.61092	0.59929	-0.222363	323.707	2.51015	6.13558	0.787855	7.9292989653	2.9871933219	4.89838e-19	3.51278e-17	0.063089	95.2412	0.59929	6.13558	Uncharacterized protein [Source:UniProtKB/TrEMBL;Acc:F1QPP3]
ENSDARG00000014488	ENSDART00000038364	876.78	1412.71	3.15005	44.3307	1.6467	340.852	2.53257	11.7439	1.06981	0.24127582887	-2.051244702	5.01636e-19	3.59053e-17	9.66773	0.847523	44.3307	11.7439	carbonic anhydrase II [Source:ZFIN;Acc:ZDB-GENE-031219-5]
ENSDARG00000004211	ENSDART00000011936	271.084	459.6	2.66238	23.9359	1.37905	82.5672	1.91681	5.26851	0.721688	0.17964988351	-2.476740095	5.81673e-19	4.15547e-17	1.02785	0.648078	23.9359	5.26851	coiled-coil domain containing 106 [Source:HGNC Symbol;Acc:30181]
ENSDARG00000069135	ENSDART00000100396	365.164	114.871	2.06021	8.38915	0.923718	615.457	2.7892	53.1289	1.72533	5.3578275887	2.421648157	6.13021e-19	4.3711e-17	0.0124262	1.33495	8.38915	53.1289	"protein phosphatase 1, regulatory (inhibitor) subunit 15A [Source:HGNC Symbol;Acc:14375]"
ENSDARG00000016733	ENSDART00000023983	80.3456	8.41452	0.925029	0.68636	-0.163448	152.277	2.18263	12.9302	1.1116	18.096898096	4.1776705278	6.96399e-19	4.95619e-17	0.135459	2.31045	0.68636	12.9302	phosphoserine aminotransferase 1 [Source:ZFIN;Acc:ZDB-GENE-030131-5723]
ENSDARG00000042130	ENSDART00000061751	197.344	331.432	2.52039	28.594	1.45627	63.2555	1.8011	6.18565	0.791386	0.1908551874	-2.3894496957	6.99875e-19	4.9715e-17	5.20805	0.0118918	28.594	6.18565	zona pellucida glycoprotein 3a.2 [Source:ZFIN;Acc:ZDB-GENE-040727-2]
ENSDARG00000045442	ENSDART00000121576	2549.91	4173.59	3.62051	202.765	2.30699	926.232	2.96672	58.6589	1.76833	0.2219267405	-2.171844583	8.73345e-19	6.192e-17	5.25331	0.769272	202.765	58.6589	carboxypeptidase B1 (tissue) [Source:ZFIN;Acc:ZDB-GENE-030131-1132]
ENSDARG00000009885	ENSDART00000019785	199.388	325.924	2.51312	10.0616	1.00267	72.8534	1.86245	2.63103	0.420126	0.22352911652	-2.1614653282	9.67377e-19	6.84574e-17	0.317304	1.64099	10.0616	2.63103	"sulfotransferase family 3, cytosolic sulfotransferase 1 [Source:ZFIN;Acc:ZDB-GENE-061207-52]"
ENSDARG00000054272	ENSDART00000098889	4095.93	6747.87	3.82917	283.65	2.45278	1443.99	3.15957	75.8586	1.88	0.2139923744	-2.2243687077	1.00675e-18	7.11095e-17	1.37039	0.0158936	283.65	75.8586	cell cycle associated protein 1b [Source:ZFIN;Acc:ZDB-GENE-040426-2020]
ENSDARG00000031422	ENSDART00000025256	443.849	715.758	2.85477	67.4693	1.82911	171.941	2.23538	19.7641	1.29588	0.24022258485	-2.0575563006	1.20199e-18	8.45811e-17	0.459387	0.376322	67.4693	19.7641	insulin-like growth factor binding protein 2b [Source:ZFIN;Acc:ZDB-GENE-090107-3]
ENSDARG00000043722	ENSDART00000064204	223.446	375.193	2.57425	29.6345	1.4718	71.6983	1.85551	7.18016	0.856134	0.19109692139	-2.3876235585	1.28035e-18	8.99267e-17	3.26956	0.0481495	29.6345	7.18016	carboxypeptidase A4 [Source:ZFIN;Acc:ZDB-GENE-040704-61]
ENSDARG00000086759	ENSDART00000126700	26.1545	51.4656	1.71152	5.4276	0.734608	0.84331	-0.0740127	0.103531	-0.984929	0.016385895901	-5.9314016352	1.47837e-18	1.03447e-16	0.774058	2.94022e-07	5.4276	0.103531	Uncharacterized protein [Source:UniProtKB/TrEMBL;Acc:E7EZ51]
ENSDARG00000091409	ENSDART00000121661	211.271	360.134	2.55646	33.0415	1.51906	62.4074	1.79524	6.72412	0.827636	0.17328945388	-2.5287442378	1.86206e-18	1.2957e-16	0.850028	0.00149859	33.0415	6.72412	zona pellucida glycoprotein 2.6 [Source:ZFIN;Acc:ZDB-GENE-090306-2]
ENSDARG00000073742	ENSDART00000114673	4266.31	6958.57	3.84252	889.827	2.94931	1574.04	3.19702	265.154	2.4235	0.2262012569	-2.1443211491	2.15393e-18	1.49051e-16	5.67886	0.897119	889.827	265.154	si:ch73-103b2.3 [Source:ZFIN;Acc:ZDB-GENE-110408-10]
ENSDARG00000078515	ENSDART00000115387	97.3187	170.616	2.23202	13.6637	1.13557	24.0211	1.38059	2.28758	0.359377	0.14078989474	-2.8283843073	2.31013e-18	1.59565e-16	0.0472958	0.119409	13.6637	2.28758	sushi domain containing 2 [Source:HGNC Symbol;Acc:30667]
ENSDARG00000060813	ENSDART00000086094	83.7116	15.0379	1.17719	0.481485	-0.317417	152.385	2.18294	5.92637	0.772789	10.133428427	3.3410504563	2.5229e-18	1.73941e-16	1.11013e-05	17.3205	0.481485	5.92637	"pleckstrin homology domain containing, family A member 7 [Source:ZFIN;Acc:ZDB-GENE-050419-75]"
ENSDARG00000019478	ENSDART00000023484	186.527	56.4529	1.75169	4.14194	0.617204	316.601	2.50051	30.028	1.47753	5.6082408618	2.4875483113	2.81961e-18	1.94041e-16	0.24634	0.618005	4.14194	30.028	"solute carrier family 10 (sodium/bile acid cotransporter family), member 7 [Source:HGNC Symbol;Acc:23088]"
ENSDARG00000003570	ENSDART00000004879	12185.1	2202.61	3.34294	93.6022	1.97129	22167.5	4.34572	1118.8	3.04875	10.06421466	3.3311626938	2.85315e-18	1.9599e-16	0.00104057	0.0981745	93.6022	1118.8	"heat shock protein 90, beta (grp94), member 1 [Source:ZFIN;Acc:ZDB-GENE-031002-1]"
ENSDARG00000055199	ENSDART00000034192	36.402	3.33106	0.522583	1.14133	0.0574125	69.4729	1.84182	38.4086	1.58443	20.85607007	4.3823954299	3.75593e-18	2.55662e-16	0.221668	18.2074	1.14133	38.4086
ENSDARG00000068586	ENSDART00000099244	48.7687	91.6415	1.96209	2.9846	0.474886	5.89593	0.770552	0.246015	-0.609039	0.06433686594	-3.9582105305	3.76538e-18	2.55841e-16	5.00048	0.1185	2.9846	0.246015	cadherin-related family member 2 [Source:HGNC Symbol;Acc:18231]
ENSDARG00000057230	ENSDART00000079843	191.189	45.4331	1.65737	4.38068	0.641542	336.945	2.52756	38.2841	1.58302	7.4162827968	2.8906962577	3.97149e-18	2.69358e-16	0.0148048	0.342652	4.38068	38.2841	neutral cholesterol ester hydrolase 1 [Source:HGNC Symbol;Acc:29260]
ENSDARG00000010332	ENSDART00000024185	95.9692	164.486	2.21613	7.89004	0.897079	27.4522	1.43858	1.51247	0.179688	0.16689688777	-2.5829710427	6.4794e-18	4.35513e-16	4.61444	1.42429	7.89004	1.51247	zgc:56231 [Source:ZFIN;Acc:ZDB-GENE-040426-1914]
ENSDARG00000060325	ENSDART00000084871	1535.52	2547.23	3.40607	146.056	2.16452	523.802	2.71917	42.7906	1.63135	0.20563553411	-2.2818385091	6.78246e-18	4.54255e-16	29.0512	0.0508306	146.056	42.7906	si:dkey-4c23.6 [Source:ZFIN;Acc:ZDB-GENE-091112-10]
ENSDARG00000023498	ENSDART00000032331	104.015	17.7781	1.24989	1.09434	0.0391531	190.252	2.27933	13.2692	1.12284	10.701487873	3.4197394894	7.04048e-18	4.70696e-16	0.0646105	3.33853	1.09434	13.2692	GDP-mannose pyrophosphorylase Ab [Source:ZFIN;Acc:ZDB-GENE-040426-1550]
ENSDARG00000087363	ENSDART00000123155	94.7146	166.674	2.22187	21.4794	1.33202	22.7549	1.35707	3.24788	0.5116	0.13652305376	-2.8727835046	7.75189e-18	5.16417e-16	7.50362	0.149716	21.4794	3.24788	si:dkeyp-46h3.6 [Source:ZFIN;Acc:ZDB-GENE-060503-90]
ENSDARG00000059841	ENSDART00000083633	494.391	819.252	2.91342	150.551	2.17768	169.529	2.22925	38.7194	1.58793	0.20693210857	-2.2727705769	9.91055e-18	6.56723e-16	1.31585	0.0233909	150.551	38.7194	exosome component 1 [Source:ZFIN;Acc:ZDB-GENE-080926-3]
ENSDARG00000013871	ENSDART00000080449	143.236	248.993	2.39619	10.3711	1.01582	37.4802	1.5738	1.94685	0.289333	0.15052751184	-2.7319009031	1.01954e-17	6.74404e-16	2.91353	0.775458	10.3711	1.94685	"solute carrier family 5 (sodium/glucose cotransporter), member 1 [Source:ZFIN;Acc:ZDB-GENE-040426-1524]"
ENSDARG00000056726	ENSDART00000086263	497.094	833.66	2.92099	51.3636	1.71066	160.529	2.20555	12.1424	1.08431	0.19255895457	-2.3766278805	1.03871e-17	6.85878e-16	1.05589	0.517377	51.3636	12.1424	methyltransferase like 7A [Source:ZFIN;Acc:ZDB-GENE-061027-239]
ENSDARG00000042129	ENSDART00000128871	101.626	172.465	2.2367	15.7506	1.1973	30.7869	1.48837	3.1658	0.500484	0.17851079639	-2.4859167633	1.10035e-17	7.25302e-16	5.66211	0.0252322	15.7506	3.1658	zona pellucida glycoprotein 3a.1 [Source:ZFIN;Acc:ZDB-GENE-040727-1]
ENSDARG00000011934	ENSDART00000025962	959.524	1518.1	3.1813	65.3453	1.81521	400.945	2.60308	21.3035	1.32845	0.26410894204	-1.9207949466	1.15859e-17	7.61014e-16	0.851893	0.0218512	65.3453	21.3035	glycogenin 1 [Source:ZFIN;Acc:ZDB-GENE-040426-2910]
ENSDARG00000023526	ENSDART00000141455	33.9909	0	#NUM!	0	#NUM!	67.9818	1.83239	4.38717	0.642184	Inf	Inf	1.1956e-17	7.83951e-16	0	17.9302	0	4.38717	gamma-glutamyltransferase 1 [Source:ZFIN;Acc:ZDB-GENE-040426-1388]
ENSDARG00000007693	ENSDART00000016597	898.158	215.525	2.3335	19.9206	1.2993	1580.79	3.19887	162.973	2.21212	7.3345935356	2.8747170177	1.24651e-17	8.14488e-16	0.177159	0.00395728	19.9206	162.973	"nuclear factor of kappa light polypeptide gene enhancer in B-cells inhibitor, alpha b [Source:ZFIN;Acc:ZDB-GENE-030131-1819]"
ENSDARG00000019096	ENSDART00000040013	40.887	2.42076	0.383952	0.296377	-0.528156	79.3532	1.89956	10.9028	1.03754	32.780265159	5.0347556193	1.27479e-17	8.31515e-16	0.00954806	10.7469	0.296377	10.9028	"myosin, light polypeptide 7, regulatory [Source:ZFIN;Acc:ZDB-GENE-991019-3]"
ENSDARG00000079553	ENSDART00000137954	52.4323	4.91906	0.691882	0.582463	-0.234732	99.9455	1.99976	15.7306	1.19675	20.318011706	4.3446873237	1.70677e-17	1.10751e-15	0.0332642	0.227432	0.582463	15.7306	si:ch211-149p10.2 [Source:ZFIN;Acc:ZDB-GENE-060503-762]
ENSDARG00000090185	ENSDART00000123004	52.4417	95.6022	1.98047	14.3387	1.15651	9.28124	0.967606	1.87876	0.273872	0.097081840733	-3.3646547266	1.95322e-17	1.26306e-15	10.3638	0.0478775	14.3387	1.87876	Uncharacterized protein [Source:UniProtKB/TrEMBL;Acc:E7EYN3]
ENSDARG00000019706	ENSDART00000004625	94.6285	158.463	2.19993	16.7905	1.22506	30.7941	1.48847	3.61792	0.558458	0.19432988941	-2.3634202794	2.06845e-17	1.33527e-15	8.6896	0.131092	16.7905	3.61792	zygote arrest 1 [Source:ZFIN;Acc:ZDB-GENE-030818-1]
ENSDARG00000079105	ENSDART00000111240	112.498	197.632	2.29586	15.8968	1.20131	27.3629	1.43716	2.62012	0.418321	0.13845360199	-2.8525255078	2.15742e-17	1.39031e-15	0.0342214	1.07434	15.8968	2.62012	major histocompatibility complex class II DAB gene [Source:ZFIN;Acc:ZDB-GENE-980526-200]
ENSDARG00000056590	ENSDART00000100989	39.5881	4.91906	0.691882	0.642518	-0.192115	74.2572	1.87074	12.9522	1.11234	15.095800315	3.9160753393	2.16881e-17	1.39526e-15	0.0524302	3.59617	0.642518	12.9522	"calcitonin/calcitonin-related polypeptide, alpha [Source:ZFIN;Acc:ZDB-GENE-040718-173]"
ENSDARG00000011636	ENSDART00000104492	2210.23	3506.79	3.54491	77.8583	1.89131	913.678	2.96079	24.5566	1.39017	0.26054514282	-1.9403947351	2.18179e-17	1.4012e-15	0.127815	0.438166	77.8583	24.5566	si:ch211-93f2.1 [Source:ZFIN;Acc:ZDB-GENE-041014-96]
ENSDARG00000055868	ENSDART00000078266	496.532	799.934	2.90305	71.736	1.85574	193.13	2.28585	21.4594	1.33162	0.24143263426	-2.0503073976	2.30405e-17	1.47467e-15	1.07112	0.00661357	71.736	21.4594	ribosomal L1 domain containing 1 [Source:HGNC Symbol;Acc:24534]
ENSDARG00000088989	ENSDART00000123026	65.2343	116.545	2.0665	20.2668	1.30678	13.9231	1.14373	2.79251	0.445994	0.11946464304	-3.065344396	2.73667e-17	1.74858e-15	2.48948	0.101109	20.2668	2.79251	si:dkey-241l7.5 [Source:ZFIN;Acc:ZDB-GENE-041014-237]
ENSDARG00000076371	ENSDART00000111271	92.5578	23.9951	1.38012	0.52414	-0.280553	161.121	2.20715	5.27226	0.721997	6.7147129785	2.7473257327	2.82428e-17	1.80149e-15	1.23191	1.30734	0.52414	5.27226	shroom family member 2 [Source:HGNC Symbol;Acc:630]
ENSDARG00000032156	ENSDART00000043067	98.8113	168.931	2.22771	23.7483	1.37563	28.6919	1.45776	4.59087	0.661895	0.16984391379	-2.5577185734	2.84908e-17	1.81422e-15	4.65366	0.256733	23.7483	4.59087	zgc:171776 [Source:ZFIN;Acc:ZDB-GENE-071004-36]
ENSDARG00000074129	ENSDART00000111710	438.889	123.518	2.09173	5.39003	0.731591	754.26	2.87752	39.392	1.59541	6.1064904704	2.6103434708	3.42306e-17	2.16501e-15	0.000731659	0.225185	5.39003	39.392	"ER degradation enhancer, mannosidase alpha-like 3 [Source:HGNC Symbol;Acc:16787]"
ENSDARG00000051912	ENSDART00000073621	36518.5	2257.22	3.35357	192.842	2.2852	70779.9	4.84991	7565.38	3.87883	31.357124391	4.9707213579	3.56904e-17	2.25354e-15	0.000482149	5.5963	192.842	7565.38	hemopexin [Source:HGNC Symbol;Acc:5171]
ENSDARG00000079031	ENSDART00000114502	22.1609	43.0604	1.63408	4.26393	0.62981	1.26134	0.100834	0.131515	-0.881025	0.029292439786	-5.0933278286	3.94664e-17	2.48497e-15	7.43881	0.0999841	4.26393	0.131515	si:ch211-22d5.2 [Source:ZFIN;Acc:ZDB-GENE-091204-283]
ENSDARG00000070689	ENSDART00000104057	215.014	53.4894	1.72827	2.9944	0.47631	376.539	2.57581	24.5271	1.38965	7.0395137893	2.8154757871	3.94882e-17	2.48497e-15	0.0384327	0.00256613	2.9944	24.5271	"solute carrier family 35, member B1 [Source:HGNC Symbol;Acc:20798]"
ENSDARG00000070214	ENSDART00000102870	837.607	254.993	2.40653	20.227	1.30593	1420.22	3.15236	121.665	2.08517	5.5696536477	2.4775876155	4.22808e-17	2.65626e-15	0.646322	3.38286	20.227	121.665	"solute carrier family 41, member 1 [Source:ZFIN;Acc:ZDB-GENE-030131-4700]"
ENSDARG00000086740	ENSDART00000129568	1136.16	1819.22	3.25988	66.9741	1.82591	453.104	2.6562	21.5874	1.3342	0.24906556145	-2.0054025424	4.73018e-17	2.95684e-15	6.57239	0.217761	66.9741	21.5874	phytanoyl-CoA 2-hydroxylase [Source:HGNC Symbol;Acc:8940]
ENSDARG00000058105	ENSDART00000080919	1075.18	1741.28	3.24087	209.144	2.32045	409.08	2.61181	60.1494	1.77923	0.23493103719	-2.0896907718	4.94887e-17	3.08326e-15	0.301574	0.0504436	209.144	60.1494	ribosomal protein L36A [Source:ZFIN;Acc:ZDB-GENE-020423-1]
ENSDARG00000040282	ENSDART00000058945	254.664	427.8	2.63124	57.3463	1.75851	81.5279	1.91131	13.4477	1.12865	0.190574661	-2.391571785	5.69581e-17	3.5252e-15	0.0389418	2.75428	57.3463	13.4477	zgc:92590 [Source:ZFIN;Acc:ZDB-GENE-041024-15]
ENSDARG00000035860	ENSDART00000143732	69.5173	124.273	2.09438	10.4101	1.01746	14.7615	1.16913	1.47736	0.169487	0.11878323244	-3.0735968966	5.72619e-17	3.53816e-15	0.0917811	0.0173969	10.4101	1.47736	ribosomal protein S28 [Source:ZFIN;Acc:ZDB-GENE-030131-2022]
ENSDARG00000070625	ENSDART00000049603	110.849	189.257	2.27705	3.5913	0.555251	32.4421	1.51111	0.746123	-0.12719	0.17141847517	-2.544405486	8.53534e-17	5.22229e-15	0.261535	0.346825	3.5913	0.746123	ectonucleotide pyrophosphatase/phosphodiesterase 5 [Source:ZFIN;Acc:ZDB-GENE-041014-10]
ENSDARG00000021149	ENSDART00000010282	246.018	407.273	2.60989	28.6836	1.45763	84.7635	1.92821	7.35342	0.86649	0.20812483546	-2.2644789633	8.72822e-17	5.33161e-15	0.658795	0.0175741	28.6836	7.35342	carbonyl reductase 1-like [Source:ZFIN;Acc:ZDB-GENE-030131-9642]
ENSDARG00000077004	ENSDART00000112636	9016.21	14358.5	4.15711	604.051	2.78107	3673.93	3.56513	188.289	2.27482	0.25587139076	-1.9665092477	9.62754e-17	5.85236e-15	0.15185	0.165253	604.051	188.289	"aldehyde dehydrogenase 1 family, member L1 [Source:ZFIN;Acc:ZDB-GENE-100519-4]"
ENSDARG00000032103	ENSDART00000029549	487.264	124.834	2.09633	5.0431	0.702697	849.694	2.92926	40.0557	1.60266	6.8065710271	2.7669281891	9.99196e-17	6.05426e-15	0.0350785	0.14609	5.0431	40.0557	mitogen-activated protein kinase 6 [Source:ZFIN;Acc:ZDB-GENE-050420-7]
ENSDARG00000001788	ENSDART00000141849	145.731	247.617	2.39378	45.6922	1.65984	43.8449	1.64192	9.93576	0.997201	0.17706731122	-2.4976301972	1.11176e-16	6.72546e-15	0.614356	0.0161599	45.6922	9.93576	"ATP synthase, H+ transporting, mitochondrial F1 complex, O subunit [Source:ZFIN;Acc:ZDB-GENE-050522-147]"
ENSDARG00000095533	ENSDART00000146564	41.2485	4.04753	0.60719	0.200346	-0.69822	78.4496	1.89459	4.47413	0.650709	19.38210273	4.2766531895	1.13973e-16	6.88351e-15	0.00835877	0.784975	0.200346	4.47413	si:ch211-198c19.3 [Source:ZFIN;Acc:ZDB-GENE-100922-226]
ENSDARG00000053467	ENSDART00000146005	223.884	55.4744	1.74409	2.08397	0.318891	392.294	2.59361	17.0753	1.23237	7.0716207453	2.8220409043	1.17129e-16	7.06277e-15	0.0590756	3.23626	2.08397	17.0753	GTP binding protein 1 [Source:ZFIN;Acc:ZDB-GENE-030909-12]
ENSDARG00000078547	ENSDART00000112211	53.0444	3.17599	0.501879	0.317702	-0.497979	102.913	2.01247	9.81863	0.992051	32.403358929	5.0180714654	1.21327e-16	7.30416e-15	0.10936	0.993282	0.317702	9.81863	si:ch211-264f5.2 [Source:ZFIN;Acc:ZDB-GENE-080303-2]
ENSDARG00000008948	ENSDART00000003242	241.988	389.598	2.59062	20.5421	1.31264	94.3783	1.97487	5.64893	0.751966	0.24224513004	-2.0454604321	1.35999e-16	8.16122e-15	3.4301	0.691953	20.5421	5.64893	"phospholipase A2, group III [Source:HGNC Symbol;Acc:17934]"
ENSDARG00000092584	ENSDART00000104720	209.946	65.2256	1.81442	1.59702	0.20331	354.666	2.54982	10.8157	1.03406	5.4375280252	2.4429509316	1.38449e-16	8.29502e-15	0.0553249	0.478391	1.59702	10.8157	Uncharacterized protein [Source:UniProtKB/TrEMBL;Acc:E7FAN2]
ENSDARG00000089529	ENSDART00000121866	93.9168	16.1126	1.20716	1.51512	0.180447	171.721	2.23482	17.7566	1.24936	10.657582653	3.4138083387	1.39543e-16	8.34722e-15	0.146728	6.05231	1.51512	17.7566	PPPDE peptidase domain containing 2 [Source:HGNC Symbol;Acc:24577]
ENSDARG00000027529	ENSDART00000030890	860.463	312.049	2.49422	24.9858	1.39769	1408.88	3.14887	140.894	2.14889	4.5149265213	2.1747025086	1.49054e-16	8.90192e-15	0.0409004	39.8071	24.9858	140.894	heme oxygenase (decycling) 1 [Source:ZFIN;Acc:ZDB-GENE-030131-3102]
ENSDARG00000040064	ENSDART00000101097	96.3404	25.2342	1.40199	1.6306	0.212347	167.447	2.22388	13.2501	1.12222	6.6356913838	2.7302467902	1.54122e-16	9.17538e-15	0.00736618	1.29533	1.6306	13.2501	"acid phosphatase 6, lysophosphatidic [Source:ZFIN;Acc:ZDB-GENE-050208-290]"
ENSDARG00000039142	ENSDART00000057174	199.266	62.059	1.7928	2.14612	0.331653	336.474	2.52695	13.6783	1.13603	5.4218358992	2.4387814483	1.64688e-16	9.75798e-15	0.027799	0.00320798	2.14612	13.6783	"actin related protein 2/3 complex, subunit 5A [Source:ZFIN;Acc:ZDB-GENE-030131-8448]"
ENSDARG00000022261	ENSDART00000129117	37.6832	71.5776	1.85478	3.59602	0.555823	3.78886	0.578509	0.226936	-0.644098	0.052933601722	-4.2396723682	1.82594e-16	1.07848e-14	0.033455	0.124266	3.59602	0.226936	PDZ domain containing 1 [Source:ZFIN;Acc:ZDB-GENE-031222-1]
ENSDARG00000041623	ENSDART00000061007	572.41	943.77	2.97487	172.957	2.23794	201.051	2.30331	47.0695	1.67274	0.21302977185	-2.2308730274	1.8381e-16	1.08376e-14	5.24559	0.160776	172.957	47.0695	metallothionein 2 [Source:ZFIN;Acc:ZDB-GENE-030131-4174]
ENSDARG00000037071	ENSDART00000127198	708.983	1159.13	3.06413	291.927	2.46527	258.833	2.41302	82.6741	1.91737	0.22329936695	-2.1629489338	2.0342e-16	1.19584e-14	3.82778	0.0669449	291.927	82.6741	ribosomal protein S26 [Source:ZFIN;Acc:ZDB-GENE-030131-8606]
ENSDARG00000094132	ENSDART00000004717	455.081	708.762	2.8505	69.9791	1.84497	201.399	2.30406	22.5623	1.35338	0.28415605266	-1.8152446491	2.20422e-16	1.29174e-14	3.42004	0.941056	69.9791	22.5623	insulin-like growth factor 1 [Source:ZFIN;Acc:ZDB-GENE-010607-2]
ENSDARG00000005419	ENSDART00000015991	54.9527	6.50706	0.813385	0.439263	-0.357275	103.398	2.01451	8.52291	0.930588	15.890199355	3.9900653195	2.35267e-16	1.3723e-14	0.000241627	9.50828	0.439263	8.52291	"interleukin 1, beta [Source:ZFIN;Acc:ZDB-GENE-040702-2]"
ENSDARG00000079901	ENSDART00000132255	490.66	772.625	2.88797	91.042	1.95924	208.696	2.31951	29.1882	1.46521	0.27011349715	-1.888362364	2.70262e-16	1.56911e-14	0.196867	0.0162983	91.042	29.1882	si:ch73-15n24.1 [Source:ZFIN;Acc:ZDB-GENE-030131-1323]
ENSDARG00000068397	ENSDART00000098906	38.6836	71.452	1.85401	1.69274	0.228591	5.91524	0.771972	0.180916	-0.742522	0.082786206113	-3.5944657847	2.7853e-16	1.61212e-14	2.04132	0.473505	1.69274	0.180916	tensin like C1 domain containing phosphatase (tensin 2) [Source:HGNC Symbol;Acc:19737]
ENSDARG00000062280	ENSDART00000089855	102.067	23.4524	1.37019	1.05568	0.0235325	180.681	2.25691	9.3525	0.970928	7.7041520018	2.9456361676	2.83962e-16	1.64103e-14	0.0878868	20.8768	1.05568	9.3525	"HECT domain and ankyrin repeat containing, E3 ubiquitin protein ligase 1 [Source:HGNC Symbol;Acc:21033]"
ENSDARG00000074447	ENSDART00000146103	94.0302	22.6196	1.35449	1.92446	0.28431	165.441	2.21864	15.9674	1.20323	7.3140407551	2.8706686656	3.2562e-16	1.87312e-14	0.137342	12.1741	1.92446	15.9674	death-associated protein kinase 3 [Source:ZFIN;Acc:ZDB-GENE-030131-3026]
ENSDARG00000056762	ENSDART00000079314	56.877	103.659	2.0156	6.30926	0.799978	10.0956	1.00413	0.792278	-0.101123	0.097392727243	-3.360042146	3.41846e-16	1.96344e-14	7.76866	1.01136	6.30926	0.792278	zgc:172079 [Source:ZFIN;Acc:ZDB-GENE-080204-103]
ENSDARG00000093774	ENSDART00000048838	529.847	836.621	2.92253	90.2028	1.95522	223.074	2.34845	28.6946	1.4578	0.26663660149	-1.9070532606	3.65738e-16	2.09746e-14	0.105358	0.0124576	90.2028	28.6946	"retinol binding protein 2b, cellular [Source:ZFIN;Acc:ZDB-GENE-040715-7]"
ENSDARG00000039273	ENSDART00000057382	285.833	474.727	2.67644	21.4021	1.33046	96.9396	1.9865	5.55053	0.744335	0.20420096973	-2.2919383775	3.73058e-16	2.13376e-14	4.40004	0.161565	21.4021	5.55053	fibulin 5 [Source:ZFIN;Acc:ZDB-GENE-041010-54]
ENSDARG00000034718	ENSDART00000048320	237.461	64.5867	1.81014	3.20801	0.506236	410.334	2.61314	26.205	1.41838	6.353231851	2.6674906689	3.73206e-16	2.13376e-14	0.158624	0.535392	3.20801	26.205	tissue factor pathway inhibitor a [Source:ZFIN;Acc:ZDB-GENE-030711-1]
ENSDARG00000016188	ENSDART00000056032	485.33	150.698	2.17811	2.61161	0.416908	819.961	2.91379	16.9402	1.22892	5.4410796014	2.4438929348	3.84026e-16	2.19228e-14	0.00271014	0.774594	2.61161	16.9402	strawberry notch homolog 2 (Drosophila) [Source:HGNC Symbol;Acc:29158]
ENSDARG00000040971	ENSDART00000060037	228.496	63.0856	1.79993	7.46514	0.873038	393.906	2.59539	57.0293	1.7561	6.24398733	2.6424676099	4.25135e-16	2.41227e-14	0.00906114	0.866575	7.46514	57.0293	"GABA(A) receptors associated protein like 3, pseudogene [Source:HGNC Symbol;Acc:4069]"
ENSDARG00000070622	ENSDART00000103889	55.6937	6.86529	0.836659	1.0203	0.00872714	104.522	2.01921	17.3542	1.2394	15.224735708	3.928345279	4.36687e-16	2.47408e-14	0.0342594	2.39022	1.0203	17.3542
ENSDARG00000088491	ENSDART00000128259	239.734	69.9803	1.84498	12.3876	1.09299	409.489	2.61224	94.4577	1.97524	5.8514837158	2.5488024842	4.57471e-16	2.58792e-14	0.262483	0.490689	12.3876	94.4577	Uncharacterized protein [Source:UniProtKB/TrEMBL;Acc:E7F4G0]
ENSDARG00000062374	ENSDART00000090183	29.5243	0	#NUM!	0	#NUM!	59.0486	1.77121	4.6774	0.670004	Inf	Inf	5.27468e-16	2.9794e-14	0	0.699698	0	4.6774	leukocyte receptor cluster (LRC) member 9 [Source:HGNC Symbol;Acc:16306]
ENSDARG00000090969	ENSDART00000128032	30.3013	58.0703	1.76395	4.32692	0.636179	2.53234	0.403523	0.267998	-0.571869	0.043608222508	-4.5192560031	5.50416e-16	3.09968e-14	15.5812	0.0285397	4.32692	0.267998	Uncharacterized protein [Source:UniProtKB/TrEMBL;Acc:E7F332]
ENSDARG00000057571	ENSDART00000080269	123.677	206.483	2.31488	23.5105	1.37126	40.8704	1.61141	5.55905	0.745001	0.19793601586	-2.33689395	6.18219e-16	3.4763e-14	3.63296e-06	0.402471	23.5105	5.55905	phosphoglycerate mutase 2 (muscle) [Source:ZFIN;Acc:ZDB-GENE-040116-6]
ENSDARG00000009825	ENSDART00000024068	29.8397	57.9928	1.76337	3.52626	0.547314	1.68662	0.227017	0.141911	-0.847985	0.029083269881	-5.1036667068	6.3249e-16	3.55122e-14	12.7372	9.55817e-07	3.52626	0.141911	matrix metallopeptidase 23bb [Source:ZFIN;Acc:ZDB-GENE-050417-448]
ENSDARG00000062427	ENSDART00000090260	22.2091	42.7316	1.63075	1.26083	0.100656	1.68662	0.227017	0.0607091	-1.21675	0.039470063522	-4.6630973487	6.62601e-16	3.70918e-14	0.114222	1.44104e-06	1.26083	0.0607091	si:ch211-117k11.1 [Source:ZFIN;Acc:ZDB-GENE-070705-19]
ENSDARG00000042533	ENSDART00000049793	152.224	255.537	2.40745	27.2327	1.43509	48.912	1.68942	6.12878	0.787374	0.19140870918	-2.3852716203	6.66015e-16	3.72274e-14	0.676533	5.05068e-05	27.2327	6.12878	glutathione S-transferase M [Source:ZFIN;Acc:ZDB-GENE-030911-2]
ENSDARG00000088641	ENSDART00000051970	100.99	26.9385	1.43037	4.46281	0.649608	175.042	2.24314	35.8437	1.55441	6.4978167164	2.6999550502	7.17418e-16	3.99221e-14	0.0748907	62.3724	4.46281	35.8437	granulin 2 [Source:ZFIN;Acc:ZDB-GENE-050522-264]
ENSDARG00000055938	ENSDART00000102227	503.791	148.868	2.1728	5.44803	0.736239	858.714	2.93385	38.1961	1.58202	5.768281206	2.5281414982	7.26303e-16	4.03566e-14	0.00279602	1.69258	5.44803	38.1961	tetraspanin 14 [Source:ZFIN;Acc:ZDB-GENE-060825-329]
ENSDARG00000056541	ENSDART00000128468	493.829	163.306	2.213	12.9846	1.11343	824.351	2.91611	80.5949	1.90631	5.0478933377	2.3356814264	7.41695e-16	4.11509e-14	0.0268321	0.0165247	12.9846	80.5949	"nuclear receptor subfamily 0, group B, member 1 [Source:ZFIN;Acc:ZDB-GENE-070130-1]"
ENSDARG00000092394	ENSDART00000142721	123.843	211.025	2.32433	7.51604	0.875989	36.6611	1.56421	1.63773	0.214241	0.17372857528	-2.5250930235	7.56383e-16	4.19038e-14	2.65972	0.232821	7.51604	1.63773	"DCN1, defective in cullin neddylation 1, domain containing 4 (S. cerevisiae) [Source:ZFIN;Acc:ZDB-GENE-041014-248]"
ENSDARG00000030530	ENSDART00000048890	2559.72	4042.11	3.60661	159.776	2.20351	1077.33	3.03235	52.4067	1.71939	0.26652625038	-1.9076504628	8.97129e-16	4.95548e-14	0.872824	1.06527	159.776	52.4067	"solute carrier family 22 (organic cation transporter), member 2 [Source:HGNC Symbol;Acc:10966]"
ENSDARG00000033440	ENSDART00000140096	581.761	930.695	2.96881	52.6726	1.72158	232.826	2.36703	16.4378	1.21584	0.25016357904	-1.99905633	9.32389e-16	5.14267e-14	1.38928	0.145599	52.6726	16.4378	methionyl aminopeptidase 1 [Source:ZFIN;Acc:ZDB-GENE-050626-124]
ENSDARG00000071005	ENSDART00000128073	1176.86	1852.62	3.26779	95.6974	1.9809	501.11	2.69993	32.3471	1.50984	0.27048740166	-1.8863666949	1.04923e-15	5.77014e-14	1.33583	0.243843	95.6974	32.3471	"protein phosphatase 1, regulatory (inhibitor) subunit 3Ca [Source:ZFIN;Acc:ZDB-GENE-040718-70]"
ENSDARG00000077855	ENSDART00000113951	59.7346	11.5424	1.0623	0.956112	-0.0194914	107.927	2.03313	12.7156	1.10434	9.3504472567	3.2250353746	1.16213e-15	6.36303e-14	0.393287	0.251826	0.956112	12.7156	zinc and ring finger 2 [Source:HGNC Symbol;Acc:22316]
ENSDARG00000078895	ENSDART00000110316	238.627	380.28	2.5801	6.7793	0.831185	96.9734	1.98665	1.79278	0.253527	0.25500537012	-1.971400466	1.19242e-15	6.51937e-14	31.5284	0.00573624	6.7793	1.79278	fatty acid synthase [Source:HGNC Symbol;Acc:3594]
ENSDARG00000013542	ENSDART00000115329	515.955	187.196	2.2723	6.08252	0.784084	844.714	2.92671	37.1488	1.56995	4.512464852	2.1739156948	1.27415e-15	6.94596e-14	0.841088	0.645113	6.08252	37.1488	lysophosphatidylglycerol acyltransferase 1 [Source:ZFIN;Acc:ZDB-GENE-030131-2906]
ENSDARG00000079274	ENSDART00000109136	6673.45	10605.1	4.02551	1337.07	3.12616	2741.83	3.43804	457.7	2.66058	0.25853916978	-1.9515452234	1.32331e-15	7.20348e-14	5.0117	1.21799	1337.07	457.7	zgc:66382 [Source:ZFIN;Acc:ZDB-GENE-030131-1173]
ENSDARG00000093193	ENSDART00000128268	2212.3	655.809	2.81678	43.7445	1.64092	3768.78	3.5762	307.009	2.48715	5.746767183	2.5227506029	1.36347e-15	7.41134e-14	0.0104693	1.21932	43.7445	307.009	"chitinase, acidic.6 [Source:ZFIN;Acc:ZDB-GENE-030131-1140]"
ENSDARG00000059252	ENSDART00000082324	108.477	176.444	2.24661	12.2772	1.0891	40.5103	1.60757	3.1061	0.492216	0.22959243765	-2.1228529718	1.40044e-15	7.59028e-14	10.7782	0.563994	12.2772	3.1061	zona pellucida protein C [Source:ZFIN;Acc:ZDB-GENE-040824-1]
ENSDARG00000088572	ENSDART00000122955	38.4854	71.5001	1.85431	7.61992	0.881951	5.47065	0.738039	0.684134	-0.164859	0.076512553592	-3.7081597162	1.42578e-15	7.7165e-14	0.0269982	0.382385	7.61992	0.684134	Uncharacterized protein [Source:UniProtKB/TrEMBL;Acc:E7F5T4]
ENSDARG00000092870	ENSDART00000145874	221.12	69.5244	1.84214	10.395	1.01682	372.717	2.57138	63.0957	1.8	5.3609452337	2.4224873969	1.54707e-15	8.36085e-14	0.202821	0.0739712	10.395	63.0957	si:dkey-100n23.4 [Source:ZFIN;Acc:ZDB-GENE-070912-346]
ENSDARG00000074790	ENSDART00000109304	527.416	169.9	2.23019	17.4	1.24055	884.932	2.94691	108.881	2.03695	5.2085490381	2.3808815324	1.61593e-15	8.70792e-14	3.26474e-08	0.382866	17.4	108.881	chromosome 20 open reading frame 24 [Source:HGNC Symbol;Acc:15870]
ENSDARG00000093255	ENSDART00000139008	52.8261	96.3854	1.98401	15.2524	1.18334	9.26676	0.966928	1.67841	0.224897	0.096142743161	-3.3786782225	1.66324e-15	8.94999e-14	1.57936	0.180719	15.2524	1.67841	si:dkey-229d11.3 [Source:ZFIN;Acc:ZDB-GENE-091117-40]
ENSDARG00000027813	ENSDART00000034054	234.519	73.9596	1.86899	6.6428	0.822351	395.078	2.59668	42.5713	1.62912	5.3418008349	2.4173261872	1.68646e-15	9.06195e-14	0.000313968	0.0122202	6.6428	42.5713	nuclear undecaprenyl pyrophosphate synthase 1 homolog (S. cerevisiae) [Source:ZFIN;Acc:ZDB-GENE-040718-48]
ENSDARG00000091765	ENSDART00000127077	376.728	614.368	2.78843	9.11965	0.959978	139.088	2.14329	2.63885	0.421415	0.22639248658	-2.1431020155	1.73558e-15	9.31256e-14	5.2714	0.191909	9.11965	2.63885	"phospholipase A2, group IVC (cytosolic, calcium-independent) [Source:HGNC Symbol;Acc:9037]"
ENSDARG00000007276	ENSDART00000078932	566.399	895.089	2.95187	114.376	2.05834	237.709	2.37605	37.8008	1.5775	0.26557039284	-1.9128337784	1.91133e-15	1.02409e-13	0.555999	2.82322	114.376	37.8008	elastase 3 like [Source:ZFIN;Acc:ZDB-GENE-060710-2]
ENSDARG00000003869	ENSDART00000139069	293.991	477.613	2.67908	33.5861	1.52616	110.37	2.04285	9.91401	0.996249	0.23108653521	-2.1134948946	1.95302e-15	1.04345e-13	5.866	0.998237	33.5861	9.91401	"2,4-dienoyl CoA reductase 1, mitochondrial [Source:ZFIN;Acc:ZDB-GENE-040718-142]"
ENSDARG00000004877	ENSDART00000097823	46.0457	8.64712	0.936872	1.08136	0.0339684	83.4443	1.9214	14.5782	1.1637	9.6499433489	3.2705204729	2.07508e-15	1.10551e-13	0.288972	2.54745	1.08136	14.5782	"rho-associated, coiled-coil containing protein kinase 2b [Source:ZFIN;Acc:ZDB-GENE-060125-2]"
ENSDARG00000040799	ENSDART00000059791	180.835	304.188	2.48314	46.1061	1.66376	57.4827	1.75954	11.8435	1.07348	0.18897103724	-2.403762959	2.09012e-15	1.11195e-13	11.7984	4.40966	46.1061	11.8435	"somatostatin 1, tandem duplicate 1 [Source:ZFIN;Acc:ZDB-GENE-030131-4743]"
ENSDARG00000053227	ENSDART00000075235	1040.95	343.14	2.53547	59.5936	1.7752	1738.75	3.24024	360.926	2.55742	5.0671706523	2.3411804168	2.10939e-15	1.12061e-13	0.0056154	4.12927	59.5936	360.926	hepcidin antimicrobial peptide 1 [Source:ZFIN;Acc:ZDB-GENE-050726-1]
ENSDARG00000054916	ENSDART00000077200	540.122	837.495	2.92298	115.057	2.06091	242.748	2.38516	36.2936	1.55983	0.28984974772	-1.786622865	2.21323e-15	1.17245e-13	12.191	0.460765	115.057	36.2936	eukaryotic translation initiation factor 4E binding protein 3 [Source:ZFIN;Acc:ZDB-GENE-041114-44]
ENSDARG00000077691	ENSDART00000111177	924.821	335.762	2.52603	22.5556	1.35326	1513.88	3.18009	120.284	2.08021	4.5087943232	2.1727417003	2.37673e-15	1.25729e-13	0.010358	5.01074	22.5556	120.284	"solute carrier family 13 (sodium-dependent citrate transporter), member 5 [Source:HGNC Symbol;Acc:23089]"
ENSDARG00000040251	ENSDART00000011497	242.669	81.3289	1.91024	5.6252	0.750138	404.008	2.60639	35.8363	1.55432	4.9675869221	2.3125452118	2.3969e-15	1.26456e-13	0.221915	0.500421	5.6252	35.8363	cathepsin K [Source:ZFIN;Acc:ZDB-GENE-001205-4]
ENSDARG00000019747	ENSDART00000133825	112.947	23.0554	1.36277	1.55062	0.190506	202.839	2.30715	15.5823	1.19263	8.7978995629	3.1371591315	2.49053e-15	1.3101e-13	0.06243	0.235457	1.55062	15.5823	"hydroxy-delta-5-steroid dehydrogenase, 3 beta- and steroid delta-isomerase 1 [Source:ZFIN;Acc:ZDB-GENE-030828-2]"
ENSDARG00000063914	ENSDART00000093615	581.317	916.858	2.9623	294.562	2.46918	245.775	2.39054	97.5525	1.98924	0.26806283327	-1.8993568904	2.76152e-15	1.44858e-13	0.9954	0.0593966	294.562	97.5525	"NADH dehydrogenase 3, mitochondrial [Source:ZFIN;Acc:ZDB-GENE-011205-9]"
ENSDARG00000038667	ENSDART00000056458	128.17	216.282	2.33502	20.8122	1.31832	40.0584	1.60269	4.64941	0.667398	0.1852138528	-2.432736088	2.79396e-15	1.46355e-13	0.00659528	0.00100514	20.8122	4.64941	FGGY carbohydrate kinase domain containing [Source:ZFIN;Acc:ZDB-GENE-040426-2461]
ENSDARG00000092127	ENSDART00000132535	46.2559	7.33982	0.865686	0.536804	-0.270185	85.1719	1.9303	7.7684	0.890331	11.604083185	3.5365606377	2.8087e-15	1.46922e-13	0.0129085	0.00404642	0.536804	7.7684	GTPase activating protein (SH3 domain) binding protein 2 [Source:HGNC Symbol;Acc:30291]
ENSDARG00000056479	ENSDART00000078980	104.059	27.1417	1.43364	2.45068	0.389287	180.976	2.25762	19.0369	1.2796	6.667814029	2.7372138669	2.82808e-15	1.47629e-13	0.0468843	3.38752	2.45068	19.0369	zgc:86773 [Source:ZFIN;Acc:ZDB-GENE-040625-133]
ENSDARG00000053684	ENSDART00000139865	2697.42	4278.71	3.63131	679.251	2.83203	1116.14	3.04772	221.479	2.34533	0.26085822009	-1.938662199	2.83009e-15	1.47629e-13	1.63699	0.216504	679.251	221.479	"aldolase b, fructose-bisphosphate [Source:ZFIN;Acc:ZDB-GENE-030131-383]"
ENSDARG00000043561	ENSDART00000063950	442.206	159.393	2.20247	12.6181	1.101	725.019	2.86035	67.5966	1.82993	4.5486151989	2.1854273915	2.8611e-15	1.4904e-13	0.0403194	1.60657	12.6181	67.5966	"proteasome (prosome, macropain) 26S subunit, ATPase, 1b [Source:ZFIN;Acc:ZDB-GENE-040625-69]"
ENSDARG00000094428	ENSDART00000144814	31.0288	0.396999	-0.401211	0.0712209	-1.14739	61.6606	1.79001	10.6836	1.02872	155.31678566	7.2790699454	2.94098e-15	1.52988e-13	0.00417902	21.6513	0.0712209	10.6836	si:dkey-31f5.8 [Source:ZFIN;Acc:ZDB-GENE-041210-182]
ENSDARG00000043242	ENSDART00000063484	27.5811	0.793998	-0.100181	0.0705738	-1.15136	54.3682	1.73534	4.57615	0.660501	68.473929219	6.0974828954	2.95911e-15	1.53718e-13	0.0199316	1.57187	0.0705738	4.57615	si:dkey-222f2.1 [Source:ZFIN;Acc:ZDB-GENE-050208-726]
ENSDARG00000038095	ENSDART00000055537	110.222	31.4994	1.4983	2.94164	0.46859	188.945	2.27634	22.9049	1.35993	5.9983737638	2.5845714206	3.07016e-15	1.59266e-13	0.206445	0.830576	2.94164	22.9049	suppressor of cytokine signaling 1 [Source:ZFIN;Acc:ZDB-GENE-040801-205]
ENSDARG00000032553	ENSDART00000042226	258.409	86.4418	1.93672	5.24653	0.719872	430.376	2.63385	34.002	1.5315	4.9787992986	2.3157978598	3.19982e-15	1.65763e-13	0.459712	31.3146	5.24653	34.002	egl nine homolog 3 (C. elegans) [Source:ZFIN;Acc:ZDB-GENE-040426-2541]
ENSDARG00000070472	ENSDART00000103467	1078.96	353.298	2.54814	23.7848	1.3763	1804.62	3.25639	144.965	2.16126	5.1079367447	2.3527406592	3.3155e-15	1.71519e-13	0.00532379	1.1051	23.7848	144.965	ADP-ribosylation factor 5 [Source:ZFIN;Acc:ZDB-GENE-030910-5]
ENSDARG00000067889	ENSDART00000144425	546.68	161.282	2.20759	17.1473	1.2342	932.077	2.96945	122.211	2.08711	5.7791687511	2.5308619971	3.34736e-15	1.72929e-13	0.0229376	1.40825	17.1473	122.211	glycolipid transfer protein domain containing 2 [Source:ZFIN;Acc:ZDB-GENE-060526-346]
ENSDARG00000088086	ENSDART00000127582	27.3834	0	#NUM!	0	#NUM!	54.7669	1.73852	34.1454	1.53333	Inf	Inf	3.54982e-15	1.82884e-13	0	5.80191	0	34.1454	"Rho-associated, coiled-coil containing protein kinase 2 [Source:HGNC Symbol;Acc:10252]"
ENSDARG00000005454	ENSDART00000002750	53.0356	91.747	1.96259	3.52054	0.546609	14.3242	1.15607	0.617098	-0.209646	0.15612716166	-2.6792065481	5.01293e-15	2.56851e-13	3.48001	0.26873	3.52054	0.617098	"transforming, acidic coiled-coil containing protein 3 [Source:ZFIN;Acc:ZDB-GENE-050522-327]"
ENSDARG00000021443	ENSDART00000014168	2650.01	4154.15	3.61848	162.622	2.21118	1145.88	3.05914	53.0543	1.72472	0.27584050658	-1.8580937658	5.23748e-15	2.67625e-13	0.355049	0.0923415	162.622	53.0543	"zinc finger protein 36, C3H type-like 1b [Source:ZFIN;Acc:ZDB-GENE-030131-2391]"
ENSDARG00000056203	ENSDART00000078647	518.971	180.377	2.25618	15.5329	1.19125	857.564	2.93327	88.262	1.94577	4.7542894968	2.2492297541	5.47938e-15	2.79225e-13	0.00202465	0.169151	15.5329	88.262	si:dkey-98p3.7 [Source:ZFIN;Acc:ZDB-GENE-030131-9599]
ENSDARG00000091959	ENSDART00000146089	50.4363	6.11006	0.786045	1.27206	0.104509	94.7626	1.97664	24.0459	1.38104	15.509275742	3.9550594113	5.4889e-15	2.79331e-13	0.00353267	14.4363	1.27206	24.0459	"rho-associated, coiled-coil containing protein kinase 2b, like [Source:ZFIN;Acc:ZDB-GENE-071005-1]"
ENSDARG00000037281	ENSDART00000135854	2177.05	681.486	2.83346	154.902	2.19006	3672.61	3.56497	965.712	2.98485	5.3891167763	2.4300488487	6.07899e-15	3.08106e-13	0.0723363	1.52974	154.902	965.712	"fibrinogen, gamma polypeptide [Source:ZFIN;Acc:ZDB-GENE-040426-1998]"
ENSDARG00000087657	ENSDART00000124083	249.114	386.497	2.58715	6.78495	0.831546	111.73	2.04817	2.06558	0.315041	0.28908413805	-1.7904386441	6.14461e-15	3.11012e-13	23.8064	0.0071989	6.78495	2.06558	fatty acid synthase [Source:ZFIN;Acc:ZDB-GENE-030131-7802]
ENSDARG00000004270	ENSDART00000023054	525.327	199.231	2.29936	7.45938	0.872703	851.422	2.93014	41.3559	1.61654	4.2735348803	2.0954298976	6.45631e-15	3.26348e-13	0.390844	0.338038	7.45938	41.3559	atlastin 3 [Source:ZFIN;Acc:ZDB-GENE-041010-109]
ENSDARG00000089310	ENSDART00000126537	2768.54	4363.46	3.63983	470.625	2.67268	1173.62	3.06953	157.033	2.19599	0.26896678992	-1.8945000447	6.66846e-15	3.36618e-13	1.00294	0.0840764	470.625	157.033	group-specific component (vitamin D binding protein) [Source:ZFIN;Acc:ZDB-GENE-040718-307]
ENSDARG00000076075	ENSDART00000097316	59.6125	107.018	2.02945	2.19282	0.341003	12.2075	1.08663	0.287484	-0.541386	0.11406992498	-3.1320096258	6.69853e-15	3.37681e-13	0.889162	0.667977	2.19282	0.287484	"myosin, heavy chain 7B, cardiac muscle, beta [Source:HGNC Symbol;Acc:15906]"
ENSDARG00000061858	ENSDART00000139213	31.034	59.1249	1.77177	5.75943	0.760379	2.94314	0.468811	0.322211	-0.491859	0.049778308425	-4.3283389845	6.74296e-15	3.39465e-13	1.25039	0.327773	5.75943	0.322211	zgc:153968 [Source:ZFIN;Acc:ZDB-GENE-061027-211]
ENSDARG00000079916	ENSDART00000132237	58.0732	103.096	2.01324	5.84568	0.766835	13.0508	1.11564	0.827639	-0.0821592	0.12658919194	-2.9817738607	7.44548e-15	3.73829e-13	3.40587	0.690873	5.84568	0.827639	zgc:175136 [Source:ZFIN;Acc:ZDB-GENE-080204-122]
ENSDARG00000045190	ENSDART00000066439	26.5594	0	#NUM!	0	#NUM!	53.1189	1.72525	6.66829	0.824014	Inf	Inf	7.71506e-15	3.86846e-13	0	0.223656	0	6.66829	cholesterol 25-hydroxylase [Source:ZFIN;Acc:ZDB-GENE-041212-81]
ENSDARG00000022165	ENSDART00000100991	513.746	202.553	2.30654	11.1806	1.04846	824.938	2.91642	60.7647	1.78365	4.0727034485	2.0259867692	7.75227e-15	3.88193e-13	0.768799	1.08201	11.1806	60.7647	microsomal glutathione S-transferase 1 [Source:HGNC Symbol;Acc:7061]
ENSDARG00000042375	ENSDART00000124204	127.021	208.08	2.31823	16.3165	1.21263	45.9616	1.6624	4.2386	0.627223	0.22088427121	-2.1786374043	8.13418e-15	4.06774e-13	0.617071	0.00107448	16.3165	4.2386	"phosphofructokinase, liver [Source:HGNC Symbol;Acc:8876]"
ENSDARG00000056600	ENSDART00000079115	293.979	80.6698	1.90671	3.60445	0.556839	507.288	2.70526	26.4999	1.42324	6.288453517	2.6527052671	8.28388e-15	4.13709e-13	0.0361116	0.141296	3.60445	26.4999	3'-phosphoadenosine 5'-phosphosulfate synthase 2b [Source:ZFIN;Acc:ZDB-GENE-010323-5]
ENSDARG00000036848	ENSDART00000142298	112.593	22.784	1.35763	1.56085	0.193361	202.402	2.30621	14.0538	1.14779	8.883494899	3.1511273659	8.47506e-15	4.22132e-13	0.728289	0.0309731	1.56085	14.0538	"solute carrier family 43, member 2a [Source:ZFIN;Acc:ZDB-GENE-040426-964]"
ENSDARG00000022340	ENSDART00000037181	111.342	28.6521	1.45716	3.28822	0.516961	194.031	2.28787	24.888	1.39599	6.7719651955	2.7595745585	8.88286e-15	4.41858e-13	0.212926	2.0593	3.28822	24.888	ubiquitin-fold modifier conjugating enzyme 1 [Source:ZFIN;Acc:ZDB-GENE-040801-268]
ENSDARG00000079190	ENSDART00000114810	19.6938	38.9648	1.59067	1.81379	0.258586	0.422862	-0.373801	0.0239484	-1.62072	0.010852408765	-6.5258408957	9.41269e-15	4.66974e-13	0.141025	0.0136012	1.81379	0.0239484	synaptonemal complex protein 2-like [Source:HGNC Symbol;Acc:21537]
ENSDARG00000044365	ENSDART00000140004	317.819	515.465	2.7122	21.2494	1.32735	120.173	2.07981	6.60739	0.82003	0.23313474978	-2.1007640342	9.43456e-15	4.67441e-13	12.6904	0.000391706	21.2494	6.60739	angiopoietin-like 3 [Source:ZFIN;Acc:ZDB-GENE-010817-3]
ENSDARG00000060862	ENSDART00000086206	58.2541	103.88	2.01653	1.59049	0.201531	12.6279	1.10133	0.224599	-0.648591	0.12156230907	-3.0402321107	1.03146e-14	5.09025e-13	0.334719	0.773797	1.59049	0.224599	ataxin 1b [Source:ZFIN;Acc:ZDB-GENE-061218-2]
ENSDARG00000014190	ENSDART00000014020	65.1884	114.736	2.0597	23.4549	1.37023	15.6411	1.19427	4.14929	0.617973	0.13632256033	-2.8749037581	1.09059e-14	5.375e-13	2.55673	2.18292	23.4549	4.14929	somatostatin 2 [Source:ZFIN;Acc:ZDB-GENE-010219-2]
ENSDARG00000024314	ENSDART00000034287	494.62	174.237	2.24114	9.05347	0.956815	815.003	2.91116	49.2155	1.6921	4.6775389688	2.2257496727	1.14192e-14	5.62056e-13	0.0783638	0.0820525	9.05347	49.2155	"homocysteine-inducible, endoplasmic reticulum stress-inducible, ubiquitin-like domain member 1 [Source:ZFIN;Acc:ZDB-GENE-050913-47]"
ENSDARG00000042332	ENSDART00000062069	120.187	27.4224	1.43811	3.40692	0.532362	212.952	2.32828	29.2777	1.46654	7.7656096038	2.9570991813	1.1911e-14	5.85497e-13	0.204967	0.107996	3.40692	29.2777	perilipin 2 [Source:ZFIN;Acc:ZDB-GENE-050913-12]
ENSDARG00000021172	ENSDART00000122431	1366.82	2152.57	3.33296	130.79	2.11658	581.073	2.76423	44.1164	1.6446	0.26994441126	-1.8892657463	1.24825e-14	6.11186e-13	2.83627	3.38072	130.79	44.1164	"cytochrome P450, family 2, subfamily AD, polypeptide 2 [Source:ZFIN;Acc:ZDB-GENE-020812-2]"
ENSDARG00000040266	ENSDART00000058910	34.7608	62.7847	1.79785	3.15815	0.499433	6.73683	0.828455	0.362155	-0.441105	0.10730037319	-3.2202730011	1.26008e-14	6.16175e-13	8.95536	0.341116	3.15815	0.362155	SRY-box containing gene 19b [Source:ZFIN;Acc:ZDB-GENE-010111-1]
ENSDARG00000004581	ENSDART00000012816	1068.46	392.515	2.59386	12.5443	1.09845	1744.4	3.24165	68.5594	1.83607	4.4441507355	2.1519077505	1.36847e-14	6.67438e-13	0.0247369	1.59133	12.5443	68.5594	sel-1 suppressor of lin-12-like (C. elegans) [Source:HGNC Symbol;Acc:10717]
ENSDARG00000043607	ENSDART00000064031	52.3626	8.05628	0.906135	0.62463	-0.204377	96.6688	1.98529	8.28193	0.918131	11.999184357	3.5848644371	1.38822e-14	6.75314e-13	0.100982	14.2443	0.62463	8.28193	"RAB3D, member RAS oncogene family, b [Source:ZFIN;Acc:ZDB-GENE-040718-428]"
ENSDARG00000086956	ENSDART00000060458	56.7632	100.036	2.00016	14.9208	1.17379	13.4905	1.13003	2.32371	0.366181	0.13485703853	-2.8904972734	1.43268e-14	6.96037e-13	1.50111	0.00907938	14.9208	2.32371	si:dkey-241l7.3 [Source:ZFIN;Acc:ZDB-GENE-041014-239]
ENSDARG00000069376	ENSDART00000100898	30.4875	58.4379	1.76669	2.93546	0.467676	2.53717	0.40435	0.167507	-0.775968	0.043416556167	-4.5256108949	1.50347e-14	7.29484e-13	2.6435	0.251735	2.93546	0.167507	zgc:153941 [Source:ZFIN;Acc:ZDB-GENE-060929-376]
ENSDARG00000053091	ENSDART00000147252	125.056	29.64	1.47188	2.82919	0.451662	220.471	2.34335	24.9613	1.39727	7.4383066414	2.8949742237	1.59227e-14	7.7157e-13	0.00403638	0.922289	2.82919	24.9613	"disabled homolog 2, mitogen-responsive phosphoprotein (Drosophila) [Source:HGNC Symbol;Acc:2662]"
ENSDARG00000042389	ENSDART00000062153	774.875	1234.37	3.09144	354.416	2.54951	315.381	2.49884	112.533	2.05128	0.25550005346	-1.9686045018	1.60517e-14	7.76821e-13	1.32029	0.00314677	354.416	112.533	ribosomal protein L37a [Source:HGNC Symbol;Acc:10348]
ENSDARG00000039730	ENSDART00000058067	1396.18	2188.76	3.3402	152.075	2.18206	603.59	2.78074	53.4787	1.72818	0.27576773488	-1.858474425	1.6275e-14	7.8661e-13	2.49662	1.96644	152.075	53.4787	zgc:112160 [Source:ZFIN;Acc:ZDB-GENE-050417-229]
ENSDARG00000045518	ENSDART00000066936	125.414	31.7413	1.50162	2.13685	0.329775	219.087	2.34062	17.8422	1.25145	6.9022679494	2.787070481	1.64776e-14	7.94665e-13	0.00561161	9.8807	2.13685	17.8422	"transmembrane protein 110, like [Source:ZFIN;Acc:ZDB-GENE-040426-912]"
ENSDARG00000069966	ENSDART00000102257	142.572	31.3536	1.49629	1.59621	0.203089	253.791	2.40448	13.8035	1.13999	8.094460456	3.0169349195	1.75329e-14	8.40907e-13	0.389168	0.520411	1.59621	13.8035	arachidonate 5-lipoxygenase [Source:HGNC Symbol;Acc:435]
ENSDARG00000086247	ENSDART00000099060	60.3431	106.785	2.02851	24.0541	1.38119	13.9013	1.14306	3.54091	0.549115	0.13018077192	-2.9414117209	1.79969e-14	8.62058e-13	2.86716	0.269489	24.0541	3.54091	si:dkey-270e21.3 [Source:ZFIN;Acc:ZDB-GENE-100921-82]
ENSDARG00000017617	ENSDART00000012857	285.774	84.2723	1.92568	6.30197	0.799476	487.276	2.68778	44.4933	1.64829	5.7821673494	2.5316103644	2.077e-14	9.92354e-13	0.0149518	2.01242	6.30197	44.4933	"asparagine-linked glycosylation 6 homolog (S. cerevisiae, alpha-1,3-glucosyltransferase) [Source:ZFIN;Acc:ZDB-GENE-040808-45]"
ENSDARG00000057452	ENSDART00000080129	139.405	35.0724	1.54496	1.0814	0.0339851	243.738	2.38692	9.39615	0.97295	6.9495875476	2.7969273576	2.08511e-14	9.94963e-13	0.0449366	0.1591	1.0814	9.39615	zgc:113338 [Source:ZFIN;Acc:ZDB-GENE-050913-137]
ENSDARG00000020008	ENSDART00000023779	2031.36	722.437	2.8588	28.0153	1.44739	3340.28	3.52378	153.664	2.18657	4.6236333148	2.209026987	2.11706e-14	1.00765e-12	0.0142541	1.51347	28.0153	153.664	valosin containing protein [Source:ZFIN;Acc:ZDB-GENE-030131-5408]
ENSDARG00000038439	ENSDART00000056095	5855.54	9189.05	3.96327	2243.42	3.35091	2522.03	3.40175	769.876	2.88642	0.27446047789	-1.8653296777	2.22976e-14	1.05994e-12	1.2023	0.145583	2243.42	769.876	"fatty acid binding protein 10a, liver basic [Source:ZFIN;Acc:ZDB-GENE-020318-1]"
ENSDARG00000063383	ENSDART00000092571	67.0801	10.1188	1.00513	0.651362	-0.186177	124.041	2.09357	9.22864	0.965138	12.258492118	3.6157096231	2.2652e-14	1.07543e-12	0.0227846	4.7597	0.651362	9.22864	"dynein, cytoplasmic 1, intermediate chain 2b [Source:ZFIN;Acc:ZDB-GENE-090121-1]"
ENSDARG00000004745	ENSDART00000027224	146.407	242.622	2.38493	10.7966	1.03329	50.1926	1.70064	2.9663	0.472216	0.20687592951	-2.2731623008	2.28515e-14	1.08352e-12	10.2007	0.0869845	10.7966	2.9663	limb region 1 like [Source:ZFIN;Acc:ZDB-GENE-030131-9906]
ENSDARG00000004037	ENSDART00000026189	539.803	198.775	2.29836	7.69625	0.886279	880.831	2.94489	42.0179	1.62343	4.4312906372	2.1477269527	2.45004e-14	1.16024e-12	0.0399978	3.91313e-05	7.69625	42.0179	component of oligomeric golgi complex 2 [Source:ZFIN;Acc:ZDB-GENE-040426-2671]
ENSDARG00000076144	ENSDART00000134958	288.172	92.5224	1.96625	6.21974	0.793772	483.821	2.68468	40.513	1.60759	5.2292270104	2.3865977016	2.55323e-14	1.20758e-12	0.0527421	2.94906	6.21974	40.513	si:ch211-74m13.3 [Source:ZFIN;Acc:ZDB-GENE-060503-219]
ENSDARG00000089362	ENSDART00000051972	310.905	92.8124	1.96761	13.8742	1.14221	528.998	2.72345	91.1842	1.95992	5.699644705	2.5108719898	2.61765e-14	1.23649e-12	0.0493691	26.4629	13.8742	91.1842	granulin 1 [Source:ZFIN;Acc:ZDB-GENE-060103-1]
ENSDARG00000040344	ENSDART00000059041	159.536	261.317	2.41717	24.2997	1.3856	57.7559	1.7616	6.02354	0.779852	0.22101873912	-2.1777594009	3.08112e-14	1.44813e-12	6.08899	0.0309934	24.2997	6.02354	linker histone H1M [Source:ZFIN;Acc:ZDB-GENE-030131-5614]
ENSDARG00000079259	ENSDART00000114515	86.2522	148.471	2.17164	2.30361	0.362408	24.0331	1.38081	0.452204	-0.344665	0.16187055905	-2.6270874822	3.41634e-14	1.60166e-12	0.0791235	0.000865896	2.30361	0.452204	"ATPase, class I, type 8B, member 2 [Source:ZFIN;Acc:ZDB-GENE-030131-2474]"
ENSDARG00000031873	ENSDART00000046431	1475.52	2311.01	3.3638	99.867	1.99942	640.037	2.8062	34.2984	1.53527	0.27695126999	-1.8522959407	3.50251e-14	1.63797e-12	1.46999	0.917131	99.867	34.2984	chromosome 20 open reading frame 79 [Source:HGNC Symbol;Acc:16211]
ENSDARG00000091215	ENSDART00000144000	121.293	25.7181	1.41024	3.8193	0.581984	216.868	2.3362	34.5694	1.53869	8.4325226448	3.0759642875	3.5503e-14	1.65825e-12	0.374574	6.78443	3.8193	34.5694	rapunzel 2 [Source:ZFIN;Acc:ZDB-GENE-030131-9071]
ENSDARG00000080006	ENSDART00000110614	122.308	26.5508	1.42408	1.50103	0.176388	218.064	2.33858	13.338	1.12509	8.2130890921	3.0379249479	3.57676e-14	1.66853e-12	0.320697	1.7193	1.50103	13.338	transmembrane protein 41B [Source:ZFIN;Acc:ZDB-GENE-061215-138]
ENSDARG00000086905	ENSDART00000129243	131.401	39.6719	1.59848	4.91067	0.69114	223.129	2.34856	35.7894	1.55375	5.6243561094	2.4916879424	3.61064e-14	1.68224e-12	0.219928	1.78195	4.91067	35.7894	"solute carrier family 24 (sodium/potassium/calcium exchanger), member 6 [Source:HGNC Symbol;Acc:26175]"
ENSDARG00000036028	ENSDART00000052307	255.171	95.534	1.98016	3.74977	0.574005	414.807	2.61785	20.5501	1.31281	4.3419853224	2.1183548491	3.87538e-14	1.80111e-12	0.181947	1.01404	3.74977	20.5501	arrestin domain containing 3b [Source:ZFIN;Acc:ZDB-GENE-040912-182]
ENSDARG00000058206	ENSDART00000081039	125.746	39.3525	1.59497	4.88526	0.688888	212.14	2.32662	35.0351	1.5445	5.3907542887	2.4304871528	4.26493e-14	1.97971e-12	0.437151	0.800551	4.88526	35.0351	Uncharacterized protein [Source:UniProtKB/TrEMBL;Acc:E7F569]
ENSDARG00000089241	ENSDART00000130152	81.6012	138.768	2.14229	35.7306	1.55304	24.4343	1.388	7.13437	0.853356	0.17607985708	-2.5056982156	4.34832e-14	2.01592e-12	2.82798	0.428755	35.7306	7.13437	thyroid hormone responsive [Source:HGNC Symbol;Acc:11800]
ENSDARG00000012407	ENSDART00000123182	271.227	91.4958	1.9614	5.05839	0.704012	450.958	2.65414	30.2809	1.48117	4.9287303045	2.3012160402	4.40916e-14	2.04161e-12	0.00162082	4.27434	5.05839	30.2809	"mannosyl (alpha-1,3-)-glycoprotein beta-1,2-N-acetylglucosaminyltransferase [Source:HGNC Symbol;Acc:7044]"
ENSDARG00000054914	ENSDART00000077185	617.947	206.987	2.31594	8.48751	0.92878	1028.91	3.01238	52.4075	1.71939	4.9708885515	2.3135037581	4.57778e-14	2.11446e-12	0.0430274	5.46379	8.48751	52.4075	diacylglycerol O-acyltransferase homolog 1b (mouse) [Source:ZFIN;Acc:ZDB-GENE-040718-158]
ENSDARG00000029500	ENSDART00000040771	1341.52	2089.04	3.31995	528.881	2.72336	593.997	2.77378	192.468	2.28436	0.28434038491	-1.8143090751	4.78389e-14	2.20695e-12	4.23269	0.064947	528.881	192.468	ribosomal protein L34 [Source:ZFIN;Acc:ZDB-GENE-040426-1033]
ENSDARG00000078541	ENSDART00000113396	148.356	244.043	2.38747	6.09316	0.784842	52.6695	1.72156	1.49938	0.175913	0.21582083683	-2.2120939356	5.0774e-14	2.3366e-12	2.77226	0.447242	6.09316	1.49938	"LAG1 homolog, ceramide synthase 3 [Source:HGNC Symbol;Acc:23752]"
ENSDARG00000034048	ENSDART00000049036	86.1081	145.663	2.16335	9.81872	0.992055	26.5534	1.42412	2.1037	0.322984	0.18229360873	-2.455664114	5.36427e-14	2.46559e-12	0.407217	0.0955949	9.81872	2.1037	zgc:92275 [Source:ZFIN;Acc:ZDB-GENE-040718-356]
ENSDARG00000039743	ENSDART00000058084	351.74	571.121	2.75673	114.901	2.06032	132.359	2.12175	33.012	1.51867	0.23175226469	-2.1093446579	5.51178e-14	2.53029e-12	1.40807	0.107832	114.901	33.012	fumarylacetoacetate hydrolase (fumarylacetoacetase) [Source:ZFIN;Acc:ZDB-GENE-030131-1091]
ENSDARG00000090469	ENSDART00000108972	157.113	265.251	2.42366	72.9745	1.86317	48.9747	1.68997	17.4748	1.24241	0.18463555227	-2.4372477188	5.56638e-14	2.55223e-12	4.78695	1.18843	72.9745	17.4748	syncollin [Source:HGNC Symbol;Acc:18442]
ENSDARG00000094055	ENSDART00000140869	62.3856	107.501	2.03141	2.48062	0.394559	17.2698	1.23729	0.44615	-0.350519	0.16064683531	-2.6380355344	5.60721e-14	2.56782e-12	3.86476	0.467366	2.48062	0.44615	si:dkey-88l16.3 [Source:ZFIN;Acc:ZDB-GENE-030131-6015]
ENSDARG00000089023	ENSDART00000126980	69.9951	124.409	2.09485	5.26869	0.721702	15.5807	1.19259	0.847795	-0.071709	0.12523745246	-2.9972620278	5.78045e-14	2.64392e-12	6.04032	0.508964	5.26869	0.847795
ENSDARG00000031890	ENSDART00000045659	32.8534	3.25353	0.512355	0.141292	-0.849882	62.4532	1.79555	3.30776	0.519534	19.195538689	4.2626991423	6.01565e-14	2.74815e-12	0.000140844	4.97398	0.141292	3.30776	t-complex 11 (mouse)-like 1 [Source:ZFIN;Acc:ZDB-GENE-050327-11]
ENSDARG00000093998	ENSDART00000136985	65.9221	112.847	2.05249	6.29066	0.798696	18.9974	1.27869	1.27008	0.10383	0.16834678261	-2.5704919458	6.04923e-14	2.76013e-12	0.207836	0.703293	6.29066	1.27008	si:ch73-7i4.2 [Source:ZFIN;Acc:ZDB-GENE-060810-137]
ENSDARG00000056795	ENSDART00000079347	539.959	200.653	2.30245	13.1428	1.11869	879.266	2.94412	68.8442	1.83787	4.3820119789	2.1315934282	6.20329e-14	2.82698e-12	0.00425012	0.415878	13.1428	68.8442	"serpin peptidase inhibitor, clade E (nexin, plasminogen activator inhibitor type 1), member 1 [Source:ZFIN;Acc:ZDB-GENE-070912-60]"
ENSDARG00000091418	ENSDART00000040191	612.431	209.62	2.32143	7.09651	0.851045	1015.24	3.00657	41.0602	1.61342	4.8432488434	2.2759751297	6.64077e-14	3.02268e-12	0.00221133	0.202872	7.09651	41.0602	sorting nexin 17 [Source:ZFIN;Acc:ZDB-GENE-030131-9475]
ENSDARG00000003375	ENSDART00000019281	275.714	96.7731	1.98575	6.58203	0.81836	454.655	2.65768	37.4409	1.57335	4.698157841	2.2320951835	7.15688e-14	3.25365e-12	0.00111074	1.21346	6.58203	37.4409	"guanine nucleotide binding protein (G protein), gamma 12a [Source:ZFIN;Acc:ZDB-GENE-040426-2555]"
ENSDARG00000041811	ENSDART00000061274	1570.18	2459	3.39076	606.355	2.78273	681.356	2.83337	211.237	2.32477	0.27708693679	-1.8515893981	7.48697e-14	3.39959e-12	2.0757	0.00434148	606.355	211.237	ribosomal protein S25 [Source:ZFIN;Acc:ZDB-GENE-040426-1788]
ENSDARG00000017772	ENSDART00000022290	3460.53	5387.7	3.7314	421.069	2.62435	1533.36	3.18564	145.222	2.16203	0.28460352288	-1.812974575	7.75309e-14	3.51617e-12	0.0634858	0.0299258	421.069	145.222	"malate dehydrogenase 1a, NAD (soluble) [Source:ZFIN;Acc:ZDB-GENE-040204-1]"
ENSDARG00000092233	ENSDART00000050238	721640	1.24598e+06	6.09551	26738.2	4.42713	197299	5.29512	6222.4	3.79396	0.15834797404	-2.6588296857	8.39963e-14	3.8002e-12	0.705643	0.0203609	26738.2	6222.4	vitellogenin 1 [Source:ZFIN;Acc:ZDB-GENE-001201-1]
ENSDARG00000070960	ENSDART00000133447	2561.04	3920.41	3.59333	250.2	2.39829	1201.66	3.07978	92.5759	1.9665	0.30651398204	-1.705975209	8.91414e-14	4.02812e-12	0.0481199	0.332606	250.2	92.5759	si:ch211-288g17.4 [Source:ZFIN;Acc:ZDB-GENE-060531-62]
ENSDARG00000019553	ENSDART00000024204	54.6606	8.09505	0.90822	0.328094	-0.484002	101.226	2.00529	4.72756	0.674637	12.50469783	3.6443982908	9.06984e-14	4.09354e-12	0.0206469	0.973796	0.328094	4.72756	purine nucleoside phosphorylase 5b [Source:ZFIN;Acc:ZDB-GENE-040912-54]
ENSDARG00000019763	ENSDART00000004716	64.6191	111.113	2.04577	7.6038	0.881031	18.1251	1.25828	1.3949	0.144542	0.16312324241	-2.6159657376	9.09844e-14	4.10151e-12	4.23976	0.0473489	7.6038	1.3949	"acid phosphatase 5a, tartrate resistant [Source:ZFIN;Acc:ZDB-GENE-040426-2864]"
ENSDARG00000036174	ENSDART00000052529	1414.75	2201.61	3.34274	235.835	2.37261	627.896	2.79789	85.8271	1.93362	0.28519848096	-1.8099617972	9.15818e-14	4.12349e-12	3.50092	0.0158245	235.835	85.8271	ribosomal protein L14 [Source:ZFIN;Acc:ZDB-GENE-030131-2085]
ENSDARG00000015551	ENSDART00000027329	5650.51	1751.07	3.2433	180.303	2.256	9549.96	3.98	1233.87	3.09127	5.4537810411	2.44725678	9.51111e-14	4.27726e-12	0.0439965	1.91566	180.303	1233.87	"ferritin, heavy polypeptide 1a [Source:ZFIN;Acc:ZDB-GENE-000831-2]"
ENSDARG00000078183	ENSDART00000024900	65.2271	111.471	2.04716	3.16893	0.500913	18.9829	1.27836	0.608795	-0.215529	0.17029420542	-2.5538987495	1.04903e-13	4.70072e-12	4.81895	0.0992692	3.16893	0.608795	zgc:165453 [Source:ZFIN;Acc:ZDB-GENE-070720-13]
ENSDARG00000074157	ENSDART00000114084	61.0421	103.531	2.01507	9.23979	0.965662	18.5528	1.26841	1.88618	0.275584	0.17920000048	-2.4803574536	1.0684e-13	4.78178e-12	2.87652	3.43122e-05	9.23979	1.88618
ENSDARG00000034307	ENSDART00000136428	53.0667	9.13098	0.960517	0.524032	-0.280642	97.0024	1.98678	5.30671	0.724825	10.623441071	3.4091792444	1.0975e-13	4.90616e-12	0.875064	0.582416	0.524032	5.30671	"cholinergic receptor, nicotinic, epsilon [Source:ZFIN;Acc:ZDB-GENE-040808-32]"
ENSDARG00000092057	ENSDART00000146122	132.398	211.662	2.32564	17.3337	1.23889	53.1334	1.72537	4.99876	0.698862	0.25102889173	-1.9940746767	1.10983e-13	4.9554e-12	2.57305	0.0109498	17.3337	4.99876	si:dkey-90l23.1 [Source:ZFIN;Acc:ZDB-GENE-030131-5242]
ENSDARG00000030408	ENSDART00000128025	799.186	1269.12	3.1035	333.701	2.52336	329.249	2.51752	110.805	2.04456	0.25942986552	-1.9465835229	1.20323e-13	5.35966e-12	4.74763	0.0543774	333.701	110.805	"ribosomal protein S26, like [Source:ZFIN;Acc:ZDB-GENE-040426-1706]"
ENSDARG00000024503	ENSDART00000030900	101.092	173.087	2.23826	20.6852	1.31566	29.0978	1.46386	4.52336	0.655461	0.16811121058	-2.5725121603	1.20918e-13	5.37977e-12	6.3493	0.00963238	20.6852	4.52336	six-cysteine containing astacin protease 3 [Source:ZFIN;Acc:ZDB-GENE-050320-99]
ENSDARG00000012776	ENSDART00000020725	91.7561	158.223	2.19927	4.60413	0.663148	25.2897	1.40294	0.915224	-0.0384725	0.15983591834	-2.6453364477	1.31029e-13	5.82272e-12	1.48388	0.0683192	4.60413	0.915224	"SWI/SNF related, matrix associated, actin dependent regulator of chromatin, subfamily a, member 1 [Source:HGNC Symbol;Acc:11097]"
ENSDARG00000094929	ENSDART00000143855	704.854	242.495	2.3847	28.4353	1.45386	1167.21	3.06715	170.403	2.23148	4.8133527948	2.2670421695	1.48346e-13	6.5689e-12	0.0541393	4.36159	28.4353	170.403	si:dkey-7f3.15 [Source:ZFIN;Acc:ZDB-GENE-100921-47]
ENSDARG00000017339	ENSDART00000021813	296.177	97.9346	1.99094	6.63848	0.822069	494.419	2.69409	38.6258	1.58688	5.0484566286	2.3358424068	1.50078e-13	6.63778e-12	0.14001	4.79298	6.63848	38.6258	glutamate-ammonia ligase (glutamine synthase) b [Source:ZFIN;Acc:ZDB-GENE-030131-8417]
ENSDARG00000039343	ENSDART00000130453	573.915	213.309	2.32901	7.95668	0.900732	934.52	2.97059	41.813	1.62131	4.3810588629	2.1312795985	1.52241e-13	6.72552e-12	0.00133202	0.494504	7.95668	41.813	S-adenosylhomocysteine hydrolase-like 2 [Source:ZFIN;Acc:ZDB-GENE-040115-5]
ENSDARG00000091584	ENSDART00000128148	97.1086	165.127	2.21782	10.348	1.01486	29.0906	1.46375	2.26836	0.355712	0.17617134634	-2.5049488009	1.55929e-13	6.88032e-12	1.32797	0.00789939	10.348	2.26836	si:ch73-217n20.1 [Source:ZFIN;Acc:ZDB-GENE-110411-232]
ENSDARG00000079226	ENSDART00000112787	31.0593	57.4888	1.75958	1.63109	0.212478	4.62976	0.665558	0.160793	-0.793733	0.080533189188	-3.6342727232	1.57362e-13	6.93538e-12	0.840726	0.316243	1.63109	0.160793	Uncharacterized protein [Source:UniProtKB/TrEMBL;Acc:E7F7W9]
ENSDARG00000024748	ENSDART00000092780	157.18	254.124	2.40505	1.3456	0.128915	60.2351	1.77985	0.388314	-0.410817	0.23703033851	-2.0768563674	1.91287e-13	8.38132e-12	0.550705	1.09481	1.3456	0.388314	dystonin [Source:HGNC Symbol;Acc:1090]
ENSDARG00000043963	ENSDART00000123860	41.2903	73.727	1.86763	2.00389	0.301875	8.85355	0.947117	0.278669	-0.554911	0.12008557329	-3.0578652544	1.9192e-13	8.39925e-12	1.13053	0.00364813	2.00389	0.278669	si:ch211-241j12.3 [Source:ZFIN;Acc:ZDB-GENE-040724-72]
ENSDARG00000036180	ENSDART00000052541	89.996	152.17	2.18233	11.2388	1.05072	27.822	1.44439	2.42119	0.38403	0.18283505009	-2.4513854286	2.10773e-13	9.21359e-12	0.368591	0.0385245	11.2388	2.42119	cyclin B2 [Source:ZFIN;Acc:ZDB-GENE-030429-12]
ENSDARG00000031475	ENSDART00000125737	592.125	221.879	2.34612	4.49057	0.652301	962.371	2.98334	23.5084	1.37122	4.3373712295	2.1168209267	2.11815e-13	9.24835e-12	0.00043077	8.07262	4.49057	23.5084	"membrane protein, palmitoylated 1 [Source:ZFIN;Acc:ZDB-GENE-031113-4]"
ENSDARG00000035601	ENSDART00000051611	49.2163	89.579	1.95221	6.98464	0.844144	8.85355	0.947117	0.891782	-0.0497413	0.098835088719	-3.3388328673	2.41997e-13	1.05172e-11	4.49796	0.00282882	6.98464	0.891782	D-amino-acid oxidase 3 [Source:ZFIN;Acc:ZDB-GENE-040426-1894]
ENSDARG00000053954	ENSDART00000076073	339.526	100.723	2.00313	7.24836	0.860239	578.329	2.76218	45.7639	1.66052	5.7417833667	2.5214988997	2.49695e-13	1.08392e-11	0.461981	3.81922	7.24836	45.7639	cytochrome b5 type B [Source:ZFIN;Acc:ZDB-GENE-040426-2614]
ENSDARG00000043173	ENSDART00000034545	400.278	647.485	2.81123	75.6472	1.87879	153.072	2.18489	23.1399	1.36436	0.23640973563	-2.0806386463	2.81913e-13	1.21534e-11	6.44425	0.00779281	75.6472	23.1399	"chymotrypsin-like elastase family, member 1 [Source:HGNC Symbol;Acc:3308]"
ENSDARG00000042133	ENSDART00000131775	48.4074	86.2867	1.93594	11.2903	1.05271	10.5281	1.02235	1.75557	0.244418	0.122013	-3.0348932255	2.97052e-13	1.27913e-11	3.99713	0.386011	11.2903	1.75557	si:dkey-51e6.1 [Source:ZFIN;Acc:ZDB-GENE-041014-198]
ENSDARG00000079399	ENSDART00000111674	25.1208	0.396999	-0.401211	0.051924	-1.28463	49.8446	1.69762	6.3074	0.79985	125.55349212	6.9721583458	3.56098e-13	1.52988e-11	0.00578008	22.7355	0.051924	6.3074	coagulation factor II (thrombin) receptor-like 3 [Source:HGNC Symbol;Acc:3540]
ENSDARG00000060153	ENSDART00000084466	6547.07	1986.58	3.29811	46.4618	1.6671	11107.6	4.04562	320.713	2.50612	5.5912912961	2.4831815087	3.57565e-13	1.53442e-11	0.0211875	2.58239	46.4618	320.713	hexose-6-phosphate dehydrogenase (glucose 1-dehydrogenase) [Source:HGNC Symbol;Acc:4795]
ENSDARG00000076765	ENSDART00000114824	134.036	42.5766	1.62917	2.4933	0.396774	225.495	2.35314	15.4156	1.18796	5.2962226908	2.4049637846	3.6771e-13	1.57615e-11	0.036382	2.39152	2.4933	15.4156	DDHD domain containing 2 [Source:ZFIN;Acc:ZDB-GENE-080519-4]
ENSDARG00000030154	ENSDART00000042607	181.556	297.865	2.47402	7.14879	0.854232	65.2467	1.81456	2.10301	0.322841	0.21904776352	-2.1906826101	3.81511e-13	1.62972e-11	17.6838	2.72455	7.14879	2.10301	p21 protein (Cdc42/Rac)-activated kinase 7 [Source:HGNC Symbol;Acc:15916]
ENSDARG00000053483	ENSDART00000075521	32.0756	59.0768	1.77142	2.85956	0.456299	5.07434	0.70538	0.311761	-0.506179	0.085893998229	-3.541298862	4.41785e-13	1.88505e-11	0.500408	0.895388	2.85956	0.311761	zgc:113054 [Source:ZFIN;Acc:ZDB-GENE-050320-9]
ENSDARG00000042725	ENSDART00000062702	1349.65	497.577	2.69686	37.3328	1.57209	2201.73	3.34276	202.587	2.30661	4.4248918332	2.1456421888	4.57614e-13	1.95037e-11	0.0244797	0.0992194	37.3328	202.587	"CCAAT/enhancer binding protein (C/EBP), beta [Source:ZFIN;Acc:ZDB-GENE-020111-3]"
ENSDARG00000021647	ENSDART00000036531	711.504	263.866	2.42138	11.9089	1.07587	1159.14	3.06414	66.796	1.82475	4.39292044	2.1351803711	4.59484e-13	1.95612e-11	0.209103	3.34217	11.9089	66.796	"guanine nucleotide binding protein (G protein), alpha inhibiting activity polypeptide 1 [Source:ZFIN;Acc:ZDB-GENE-040426-1310]"
ENSDARG00000051923	ENSDART00000063357	166.499	270.235	2.43174	17.6125	1.24582	62.7626	1.7977	4.62936	0.665521	0.23225192515	-2.1062375396	4.63561e-13	1.97124e-11	3.34911	1.06868	17.6125	4.62936	cyclin B1 [Source:ZFIN;Acc:ZDB-GENE-000406-10]
ENSDARG00000009074	ENSDART00000016913	129.177	47.0893	1.67292	3.76963	0.576299	211.265	2.32483	22.1718	1.3458	4.4864726774	2.1655816252	4.93777e-13	2.09735e-11	0.448711	0.0986342	3.76963	22.1718	carbonyl reductase 4 [Source:ZFIN;Acc:ZDB-GENE-040426-1796]
ENSDARG00000076003	ENSDART00000115174	138.282	44.6391	1.64972	1.80786	0.257165	231.925	2.36535	11.1087	1.04566	5.1955530856	2.3772773375	5.2498e-13	2.22485e-11	0.0169487	0.077767	1.80786	11.1087	"T-cell, immune regulator 1, ATPase, H+ transporting, lysosomal V0 subunit A3 [Source:HGNC Symbol;Acc:11647]"
ENSDARG00000040930	ENSDART00000059984	337.4	527.731	2.72241	22.6579	1.35522	147.07	2.16752	7.7082	0.886953	0.2786829319	-1.8433034484	5.27548e-13	2.23321e-11	0.504041	0.547962	22.6579	7.7082	DEP domain containing MTOR-interacting protein [Source:ZFIN;Acc:ZDB-GENE-061013-453]
ENSDARG00000074028	ENSDART00000108597	304.492	120.72	2.08178	1.53182	0.185208	488.264	2.68865	8.1217	0.909647	4.0445948442	2.015995192	5.71862e-13	2.41807e-11	0.476187	13.2818	1.53182	8.1217	"zinc finger, NFX1-type containing 1 [Source:HGNC Symbol;Acc:29271]"
ENSDARG00000079403	ENSDART00000114497	30.0569	55.4744	1.74409	4.7985	0.681105	4.63941	0.666463	0.464386	-0.333121	0.083631644051	-3.5798072657	5.92181e-13	2.49554e-11	1.23189	0.00724389	4.7985	0.464386	si:dkey-204l11.1 [Source:ZFIN;Acc:ZDB-GENE-060526-247]
ENSDARG00000004171	ENSDART00000049148	79.8021	19.1629	1.28246	1.15994	0.0644371	140.441	2.14749	10.6127	1.02582	7.3287983844	2.8735766763	6.15604e-13	2.58843e-11	0.0319494	0.646077	1.15994	10.6127	Rab acceptor 1 (prenylated) [Source:ZFIN;Acc:ZDB-GENE-040625-146]
ENSDARG00000042401	ENSDART00000062175	143.512	44.5228	1.64858	4.92544	0.692445	242.501	2.38471	30.8889	1.4898	5.4466748934	2.4453757567	6.25062e-13	2.62526e-11	0.109251	0.722019	4.92544	30.8889	"Der1-like domain family, member 2 [Source:ZFIN;Acc:ZDB-GENE-050522-90]"
ENSDARG00000040984	ENSDART00000060049	371.036	124.515	2.09522	7.39305	0.868824	617.557	2.79068	43.2489	1.63598	4.959698483	2.3102524169	6.30729e-13	2.6461e-11	0.0348549	3.65069	7.39305	43.2489	heat shock protein 13 [Source:ZFIN;Acc:ZDB-GENE-070410-58]
ENSDARG00000053620	ENSDART00000075673	802.456	1246.79	3.09579	137.397	2.13798	358.122	2.55403	47.8849	1.6802	0.28723525468	-1.7996952614	6.36374e-13	2.6668e-11	0.306631	1.14041	137.397	47.8849	Epstein-Barr virus induced gene 3 [Source:ZFIN;Acc:ZDB-GENE-070912-615]
ENSDARG00000034961	ENSDART00000011540	1211.06	430.43	2.6339	33.4592	1.52452	1991.69	3.29922	170.32	2.23126	4.6272122484	2.2101432763	7.0547e-13	2.95305e-11	0.535804	0.340732	33.4592	170.32	basic leucine zipper and W2 domains 1b [Source:ZFIN;Acc:ZDB-GENE-040426-2881]
ENSDARG00000074501	ENSDART00000113542	36.3945	5.75183	0.759806	0.427215	-0.369354	67.0371	1.82632	6.78971	0.831851	11.654927533	3.5428681291	7.12356e-13	2.97855e-11	0.129459	0.056259	0.427215	6.78971	TNFAIP3 interacting protein 2 [Source:HGNC Symbol;Acc:19118]
ENSDARG00000058801	ENSDART00000092264	80.8754	138.585	2.14172	1.63032	0.212272	23.1657	1.36485	0.334845	-0.475156	0.16715855852	-2.580710872	7.15955e-13	2.99027e-11	1.03078	0.596811	1.63032	0.334845	"REV3-like, catalytic subunit of DNA polymerase zeta (yeast) [Source:ZFIN;Acc:ZDB-GENE-050302-55]"
ENSDARG00000088744	ENSDART00000124930	641.587	242.078	2.38395	15.7809	1.19813	1041.1	3.01749	80.7141	1.90695	4.300672803	2.1045623746	7.42554e-13	3.09634e-11	0.00463177	2.99776	15.7809	80.7141	si:ch73-73d17.3 [Source:ZFIN;Acc:ZDB-GENE-030131-2932]
ENSDARG00000089797	ENSDART00000126192	68.0636	112.507	2.05118	3.98319	0.600231	23.6199	1.37328	0.927025	-0.0329087	0.20994130122	-2.2519420826	7.7062e-13	3.20431e-11	7.21581	0.0678493	3.98319	0.927025	Uncharacterized protein [Source:UniProtKB/TrEMBL;Acc:E7F988]
ENSDARG00000055917	ENSDART00000078324	150.114	50.5848	1.70402	4.24145	0.627515	249.644	2.39732	26.2645	1.41937	4.9351611591	2.3030971971	7.72003e-13	3.20651e-11	0.0957614	0.174591	4.24145	26.2645	non imprinted in Prader-Willi/Angelman syndrome 1 [Source:ZFIN;Acc:ZDB-GENE-041010-164]
ENSDARG00000015343	ENSDART00000017728	579.131	216.349	2.33515	13.8613	1.1418	941.912	2.97401	68.6476	1.83663	4.3536743799	2.1222335095	7.89029e-13	3.2736e-11	0.236763	0.0814588	13.8613	68.6476	phosphogluconate hydrogenase [Source:ZFIN;Acc:ZDB-GENE-040426-2807]
ENSDARG00000036175	ENSDART00000105588	354.518	141.375	2.15037	4.38842	0.642308	567.661	2.75409	24.1893	1.38362	4.0152895862	2.0055040399	8.09984e-13	3.35312e-11	1.27556	0.830301	4.38842	24.1893	protocadherin 1 [Source:HGNC Symbol;Acc:8655]
ENSDARG00000013721	ENSDART00000143746	171.133	273.151	2.4364	44.7303	1.6506	69.1152	1.83957	13.3323	1.1249	0.25302972929	-1.982621193	8.54601e-13	3.53003e-11	0.307467	0.319561	44.7303	13.3323	"glucose-6-phosphatase, catalytic subunit [Source:HGNC Symbol;Acc:4056]"
ENSDARG00000055250	ENSDART00000077577	92.227	153.254	2.18541	10.8331	1.03475	31.2001	1.49416	2.50685	0.399128	0.2035840994	-2.2963032084	8.72365e-13	3.59944e-11	3.51944	0.00347168	10.8331	2.50685	si:ch211-132b12.8 [Source:ZFIN;Acc:ZDB-GENE-030131-5453]
ENSDARG00000073976	ENSDART00000114006	30.2013	54.9223	1.73975	2.19605	0.341643	5.48031	0.738805	0.245377	-0.610167	0.099782953881	-3.3250628116	9.0256e-13	3.71993e-11	3.52392	0.0061716	2.19605	0.245377	Uncharacterized protein [Source:UniProtKB/TrEMBL;Acc:E7F0C9]
ENSDARG00000063247	ENSDART00000145149	178.937	55.5519	1.7447	1.23366	0.091196	302.323	2.48047	7.86641	0.895777	5.4421727639	2.4441827562	9.43637e-13	3.88497e-11	0.0361605	0.000249392	1.23366	7.86641	"pleckstrin homology domain containing, family M (with RUN domain) member 1 [Source:HGNC Symbol;Acc:29017]"
ENSDARG00000000606	ENSDART00000141317	27.5806	1.588	0.200849	0.0192019	-1.71665	53.5731	1.72895	0.618714	-0.20851	33.736311703	5.0762303513	9.62131e-13	3.95243e-11	0.0787402	1.39624	0.0192019	0.618714	"dynein, axonemal, heavy polypeptide 7 like [Source:ZFIN;Acc:ZDB-GENE-030616-623]"
ENSDARG00000028295	ENSDART00000104346	73.0614	121.232	2.08362	8.1175	0.909422	24.8909	1.39604	1.89277	0.277099	0.20531655555	-2.2840781321	1.00013e-12	4.10404e-11	4.02163	0.199183	8.1175	1.89277	"makorin, ring finger protein, 4 [Source:ZFIN;Acc:ZDB-GENE-030131-5954]"
ENSDARG00000045676	ENSDART00000067158	565.691	224.106	2.35045	13.3091	1.12415	907.276	2.95774	63.9091	1.80556	4.0484286915	2.0173620663	1.01887e-12	4.17636e-11	0.0137196	0.359513	13.3091	63.9091	calumenin a [Source:ZFIN;Acc:ZDB-GENE-040625-166]
ENSDARG00000001915	ENSDART00000015372	44.0762	77.6195	1.88997	22.5739	1.35361	10.5329	1.02255	3.44912	0.537708	0.13569958956	-2.8815117377	1.10516e-12	4.52018e-11	2.96629	0.177501	22.5739	3.44912	zgc:56685 [Source:ZFIN;Acc:ZDB-GENE-040426-1113]
ENSDARG00000093754	ENSDART00000137421	27.3691	1.588	0.200849	0.369896	-0.43192	53.1503	1.72551	11.8223	1.0727	33.47002515	5.06479773	1.21693e-12	4.96652e-11	0.0796559	1.26721	0.369896	11.8223	chemokine (C-C motif) ligand 20 [Source:HGNC Symbol;Acc:10619]
ENSDARG00000061093	ENSDART00000086734	82.5022	19.0079	1.27893	0.372332	-0.42907	145.996	2.16434	3.28022	0.515903	7.6808438362	2.9412648176	1.36468e-12	5.53936e-11	0.0787161	6.90064	0.372332	3.28022	"pleckstrin homology-like domain, family B, member 1 [Source:HGNC Symbol;Acc:23697]"
ENSDARG00000031299	ENSDART00000049831	168.928	268.736	2.42933	39.7158	1.59896	69.1201	1.8396	12.2686	1.0888	0.25720473551	-1.9590108899	1.40066e-12	5.67925e-11	0.00855658	0.244197	39.7158	12.2686	dehydrogenase/reductase (SDR family) member 11b [Source:ZFIN;Acc:ZDB-GENE-040625-155]
ENSDARG00000012194	ENSDART00000013079	6000.47	9195.52	3.96358	432.533	2.63602	2805.42	3.448	168.13	2.22565	0.30508592213	-1.7127124851	1.41566e-12	5.72768e-11	2.21865	0.0167055	432.533	168.13	sterol carrier protein 2a [Source:ZFIN;Acc:ZDB-GENE-040426-1846]
ENSDARG00000060319	ENSDART00000084868	15.8166	30.7922	1.48844	1.97236	0.294987	0.840896	-0.0752575	0.0608502	-1.21574	0.027308734546	-5.1944937269	1.52634e-12	6.16219e-11	0.592213	0.0709758	1.97236	0.0608502	"sodium channel, voltage-gated, type IV, beta [Source:HGNC Symbol;Acc:10592]"
ENSDARG00000070230	ENSDART00000102893	68.434	13.653	1.13523	0.64896	-0.187782	123.215	2.09066	6.24879	0.795796	9.0247316921	3.1738840409	1.55151e-12	6.25709e-11	0.331588	6.99517	0.64896	6.24879	"aldehyde dehydrogenase 1 family, member L2 [Source:HGNC Symbol;Acc:26777]"
ENSDARG00000088713	ENSDART00000147197	40.5949	71.9157	1.85682	15.9256	1.2021	9.274	0.967267	2.18126	0.338707	0.12895648152	-2.9550438082	1.56818e-12	6.31754e-11	13.2658	0.0157895	15.9256	2.18126	si:ch211-226h8.14 [Source:ZFIN;Acc:ZDB-GENE-050208-470]
ENSDARG00000002917	ENSDART00000031005	70.358	16.7422	1.22381	0.874276	-0.0583515	123.974	2.09333	8.21384	0.914546	7.4048815844	2.8884766648	1.58539e-12	6.38e-11	0.0675014	0.0537891	0.874276	8.21384	"glutaminase 2 (liver, mitochondrial) [Source:HGNC Symbol;Acc:29570]"
ENSDARG00000045834	ENSDART00000008692	38.9026	70.2129	1.84642	11.8397	1.07334	7.59221	0.880368	1.73976	0.24049	0.10813117448	-3.2091455794	1.63352e-12	6.56663e-11	9.92082	0.0191892	11.8397	1.73976	si:dkey-14d8.7 [Source:ZFIN;Acc:ZDB-GENE-041210-143]
ENSDARG00000068726	ENSDART00000099501	182.3	289.941	2.46231	15.4435	1.18875	74.6583	1.87308	4.67792	0.670053	0.25749488691	-1.95738431	1.66374e-12	6.68098e-11	0.800857	0.151268	15.4435	4.67792	mannan-binding lectin serine peptidase 1 (C4/C2 activating component of Ra-reactive factor) [Source:HGNC Symbol;Acc:6901]
ENSDARG00000042069	ENSDART00000061653	108.306	180.803	2.25721	11.2278	1.0503	35.8081	1.55398	2.70755	0.432577	0.19804987452	-2.3360643077	1.68747e-12	6.76903e-11	0.480356	0.592788	11.2278	2.70755	phosphatidylethanolamine binding protein [Source:ZFIN;Acc:ZDB-GENE-040426-2621]
ENSDARG00000090768	ENSDART00000128797	76.8873	127.216	2.10454	11.6379	1.06588	26.5582	1.4242	2.81516	0.449503	0.20876427527	-2.2600532426	1.71151e-12	6.85809e-11	1.26616	0.0340618	11.6379	2.81516	zona pellucida glycoprotein 3.1 [Source:ZFIN;Acc:ZDB-GENE-060817-1]
ENSDARG00000018149	ENSDART00000031135	356.202	544.244	2.73579	47.8868	1.68022	168.16	2.22572	15.7551	1.19742	0.30897844308	-1.6944219077	1.72153e-12	6.8909e-11	18.4204	0.413148	47.8868	15.7551	"solute carrier family 38, member 4 [Source:ZFIN;Acc:ZDB-GENE-041010-14]"
ENSDARG00000073811	ENSDART00000112995	42.8424	74.7242	1.87346	7.19176	0.856835	10.9606	1.03984	1.18351	0.0731736	0.1466810466	-2.7692456298	1.78521e-12	7.12299e-11	3.88115	0.014203	7.19176	1.18351	wu:fi34b01 [Source:ZFIN;Acc:ZDB-GENE-030131-6091]
ENSDARG00000070780	ENSDART00000087803	20.9208	0	#NUM!	0	#NUM!	41.8416	1.62161	8.28165	0.918117	Inf	Inf	1.97454e-12	7.87003e-11	0	33.5576	0	8.28165	relaxin 3a [Source:ZFIN;Acc:ZDB-GENE-050310-3]
ENSDARG00000068840	ENSDART00000131182	32.7566	58.7667	1.76913	5.96437	0.775565	6.74648	0.829077	0.798067	-0.0979606	0.11480115672	-3.1227909164	2.05391e-12	8.17771e-11	0.724711	1.22517e-05	5.96437	0.798067	zgc:66024 [Source:ZFIN;Acc:ZDB-GENE-040426-1511]
ENSDARG00000095741	ENSDART00000137527	94.0797	152.75	2.18398	19.3201	1.28601	35.4094	1.54912	4.91015	0.691094	0.23181267457	-2.1089686457	2.15507e-12	8.5623e-11	9.15309	0.0625553	19.3201	4.91015	si:ch1073-75o15.3 [Source:ZFIN;Acc:ZDB-GENE-100921-22]
ENSDARG00000012829	ENSDART00000146650	14.6843	29.3686	1.46788	1.35408	0.131644	0	#NUM!	0	#NUM!	0	#NAME?	2.16099e-12	8.57673e-11	6.00984	0	1.35408	0	N-acylsphingosine amidohydrolase 2 [Source:ZFIN;Acc:ZDB-GENE-041112-1]
ENSDARG00000035942	ENSDART00000052168	17.1973	34.3947	1.53649	2.5781	0.4113	0	#NUM!	0	#NUM!	0	#NAME?	2.37233e-12	9.39564e-11	3.43312	0	2.5781	0	histamine receptor H3 [Source:ZFIN;Acc:ZDB-GENE-040724-204]
ENSDARG00000010873	ENSDART00000129202	201.156	325.15	2.51208	18.466	1.26637	77.1617	1.8874	5.34183	0.72769	0.23731124718	-2.0751476173	2.39564e-12	9.46795e-11	0.218847	6.23959e-05	18.466	5.34183	DEAD (Asp-Glu-Ala-Asp) box polypeptide 17 [Source:HGNC Symbol;Acc:2740]
ENSDARG00000031202	ENSDART00000049514	346.471	132.911	2.12356	5.23545	0.718954	560.03	2.74821	27.5016	1.43936	4.2135803619	2.0750466407	2.42799e-12	9.58571e-11	0.0908975	0.367113	5.23545	27.5016	"asparagine-linked glycosylation 11, alpha-1,2-mannosyltransferase homolog (yeast) [Source:HGNC Symbol;Acc:32456]"
ENSDARG00000088143	ENSDART00000131181	107.009	177.753	2.24982	8.41869	0.925245	36.2648	1.55948	2.08449	0.318999	0.20401759277	-2.2932345314	2.4317e-12	9.59024e-11	0.0738311	0.00425563	8.41869	2.08449	"sema domain, immunoglobulin domain (Ig), transmembrane domain (TM) and short cytoplasmic domain, (semaphorin) 4G [Source:HGNC Symbol;Acc:10735]"
ENSDARG00000094345	ENSDART00000139746	157.725	49.6838	1.69621	6.59411	0.819156	265.766	2.4245	39.8521	1.60045	5.3491467191	2.4193087752	2.54704e-12	1.00136e-10	0.250381	3.67806	6.59411	39.8521	si:dkey-261l7.2 [Source:ZFIN;Acc:ZDB-GENE-090313-288]
ENSDARG00000033138	ENSDART00000041192	81.5159	135.234	2.13109	23.182	1.36515	27.7979	1.44401	5.4367	0.735336	0.20555390959	-2.282411283	2.64055e-12	1.03703e-10	1.86454	0.888235	23.182	5.4367	LYR motif containing 2 [Source:HGNC Symbol;Acc:25229]
ENSDARG00000089534	ENSDART00000129782	19.2445	37.6482	1.57574	1.22497	0.0881267	0.840896	-0.0752575	0.0346029	-1.46089	0.022335642917	-5.4845084075	2.65934e-12	1.04332e-10	3.0686	0.0546271	1.22497	0.0346029	Uncharacterized protein [Source:UniProtKB/TrEMBL;Acc:E7F4C4]
ENSDARG00000061100	ENSDART00000144766	408.997	135.96	2.13341	6.97709	0.843674	682.035	2.83381	38.9933	1.59099	5.0164484832	2.3266663345	3.22419e-12	1.25965e-10	0.411046	2.30631	6.97709	38.9933	asparaginyl-tRNA synthetase [Source:ZFIN;Acc:ZDB-GENE-030131-1016]
ENSDARG00000061923	ENSDART00000088914	210.257	341.225	2.53304	8.97834	0.953196	79.2881	1.89921	2.67425	0.427202	0.23236298446	-2.1055478299	3.22965e-12	1.26047e-10	4.48848	0.05373	8.97834	2.67425	angiomotin like 2a [Source:ZFIN;Acc:ZDB-GENE-030131-9770]
ENSDARG00000039914	ENSDART00000058384	366.912	142.071	2.15251	10.8	1.03342	591.753	2.77214	56.6568	1.75325	4.1651831114	2.0583799213	3.24367e-12	1.26463e-10	0.191792	3.39175	10.8	56.6568	"glyceraldehyde-3-phosphate dehydrogenase, spermatogenic [Source:ZFIN;Acc:ZDB-GENE-020913-1]"
ENSDARG00000079103	ENSDART00000006398	28.6119	2.38199	0.376941	0.270342	-0.568087	54.8417	1.73911	5.94789	0.774363	23.023447574	4.5250319764	3.50702e-12	1.36446e-10	0.165677	1.79623	0.270342	5.94789	zgc:154054 [Source:ZFIN;Acc:ZDB-GENE-061103-283]
ENSDARG00000060202	ENSDART00000084553	28.6046	2.38199	0.376941	0.037818	-1.4223	54.8272	1.739	0.829738	-0.081059	23.017367536	4.5246509388	3.51606e-12	1.36656e-10	0.165739	0.386204	0.037818	0.829738	hect (homologous to the E6-AP (UBE3A) carboxyl terminus) domain and RCC1 (CHC1)-like domain (RLD) 1 [Source:HGNC Symbol;Acc:4867]
ENSDARG00000089050	ENSDART00000125454	40.5451	74.7737	1.87375	9.25856	0.966544	6.31638	0.800468	1.05376	0.0227397	0.08447320431	-3.5653624122	3.62412e-12	1.40565e-10	11.7901	0.211441	9.25856	1.05376	Uncharacterized protein [Source:UniProtKB/TrEMBL;Acc:E7FC73]
ENSDARG00000092404	ENSDART00000145931	15.4196	29.9982	1.4771	0.629039	-0.201323	0.840896	-0.0752575	0.0200377	-1.69815	0.02803154686	-5.1568048312	3.63507e-12	1.40844e-10	0.39927	0.073387	0.629039	0.0200377	lactase [Source:HGNC Symbol;Acc:6530]
ENSDARG00000017844	ENSDART00000011201	310.622	113.059	2.05331	13.8626	1.14185	508.185	2.70602	69.9377	1.84471	4.4948503423	2.1682730815	3.6513e-12	1.41327e-10	0.388298	0.671491	13.8626	69.9377	"coatomer protein complex, subunit zeta 1 [Source:ZFIN;Acc:ZDB-GENE-000406-6]"
ENSDARG00000019294	ENSDART00000027072	3758.93	5769.34	3.76113	795.307	2.90053	1748.52	3.24267	300.438	2.47775	0.30307057058	-1.7222743277	3.77712e-12	1.45895e-10	1.02984	0.00361209	795.307	300.438	zgc:171537 [Source:ZFIN;Acc:ZDB-GENE-080204-13]
ENSDARG00000052437	ENSDART00000074290	36.9972	66.4166	1.82228	15.4547	1.18906	7.57772	0.879539	2.1477	0.331973	0.11409374554	-3.1317083876	4.32728e-12	1.66632e-10	0.568871	0.483948	15.4547	2.1477	otoraplin [Source:HGNC Symbol;Acc:8517]
ENSDARG00000056226	ENSDART00000138688	217.445	351.421	2.54583	17.781	1.24996	83.4684	1.92152	5.38707	0.731353	0.23751659757	-2.0738997629	4.39264e-12	1.68975e-10	4.38323	0.0569073	17.781	5.38707	cAMP responsive element binding protein 3-like 3 [Source:ZFIN;Acc:ZDB-GENE-030131-4298]
ENSDARG00000022424	ENSDART00000038642	340.184	131.371	2.1185	4.31799	0.635281	548.998	2.73957	21.7043	1.33655	4.1789909503	2.0631546345	4.52866e-12	1.74029e-10	0.00408869	10.9788	4.31799	21.7043	"solute carrier family 26, member 5 [Source:ZFIN;Acc:ZDB-GENE-030131-1566]"
ENSDARG00000020455	ENSDART00000004375	21.5836	40.6397	1.60895	1.5716	0.196341	2.52752	0.402694	0.104697	-0.980064	0.062193365031	-4.0070955121	5.07859e-12	1.94962e-10	7.16944	0.0437339	1.5716	0.104697	si:ch211-171h4.3 [Source:ZFIN;Acc:ZDB-GENE-081031-85]
ENSDARG00000055415	ENSDART00000077745	69.9773	112.555	2.05137	10.0449	1.00194	27.3991	1.43774	2.61004	0.416648	0.24342802969	-2.0384327971	5.87963e-12	2.24107e-10	13.6656	0.078194	10.0449	2.61004	"zona pellucida glycoprotein 2, like 1 [Source:ZFIN;Acc:ZDB-GENE-060818-3]"
ENSDARG00000061355	ENSDART00000087422	20.4743	40.1077	1.60323	1.62933	0.212009	0.840896	-0.0752575	0.0432569	-1.36394	0.020965951547	-5.5758078809	6.27906e-12	2.39089e-10	3.32355	0.0502127	1.62933	0.0432569	amiloride binding protein 1 (amine oxidase (copper-containing)) [Source:ZFIN;Acc:ZDB-GENE-061103-112]
ENSDARG00000089567	ENSDART00000124799	43.6681	75.5275	1.8781	4.61857	0.664508	11.8088	1.0722	0.769962	-0.113531	0.15635046254	-2.6771446076	6.31605e-12	2.4001e-10	13.4405	0.0159961	4.61857	0.769962	protein associated with topoisomerase II homolog 2 (yeast) [Source:HGNC Symbol;Acc:33630]
ENSDARG00000036628	ENSDART00000053205	207.511	330.853	2.51964	34.8723	1.54248	84.1693	1.92515	10.7684	1.03215	0.25440056418	-1.9748262248	6.5288e-12	2.47843e-10	0.897334	4.61492	34.8723	10.7684	"CD74 molecule, major histocompatibility complex, class II invariant chain [Source:ZFIN;Acc:ZDB-GENE-990910-10]"
ENSDARG00000036834	ENSDART00000027701	179.499	282.738	2.45138	23.255	1.36652	76.2604	1.8823	7.56333	0.878713	0.26972168063	-1.8904566027	6.77566e-12	2.56954e-10	0.110109	0.788232	23.255	7.56333	zgc:109868 [Source:ZFIN;Acc:ZDB-GENE-050417-363]
ENSDARG00000035215	ENSDART00000132548	165.086	59.435	1.77404	2.32519	0.366459	270.736	2.43255	12.9799	1.11327	4.5551637888	2.1875029295	6.89922e-12	2.61112e-10	0.0199685	0.28409	2.32519	12.9799	spermidine/spermine N1-acetyltransferase family member 2 [Source:HGNC Symbol;Acc:23160]
ENSDARG00000026764	ENSDART00000028565	12482.8	19134.5	4.28182	1409.1	3.14894	5831.11	3.76575	533.69	2.72729	0.30474331199	-1.7143335356	7.22714e-12	2.72697e-10	0.585926	0.152949	1409.1	533.69	alpha-2-HS-glycoprotein [Source:ZFIN;Acc:ZDB-GENE-041114-50]
ENSDARG00000008541	ENSDART00000104618	341	144.918	2.16112	8.23261	0.915537	537.082	2.73004	39.7808	1.59967	3.7061008053	1.889902123	7.25746e-12	2.73566e-10	0.608053	0.662448	8.23261	39.7808	"chitinase, acidic.4 [Source:ZFIN;Acc:ZDB-GENE-030131-9279]"
ENSDARG00000002235	ENSDART00000005884	95.1173	27.3743	1.43734	0.853705	-0.068692	162.86	2.21182	6.52081	0.814302	5.9493855666	2.5727406792	7.33874e-12	2.76352e-10	0.132167	5.41416	0.853705	6.52081	matrix metalloproteinase 14a (membrane-inserted) [Source:ZFIN;Acc:ZDB-GENE-030901-1]
ENSDARG00000069250	ENSDART00000146957	284.02	448.678	2.65194	21.548	1.33341	119.361	2.07686	7.19411	0.856977	0.2660279904	-1.9103500466	7.68431e-12	2.88496e-10	1.88913	0.112666	21.548	7.19411	uveal autoantigen with coiled-coil domains and ankyrin repeats [Source:ZFIN;Acc:ZDB-GENE-050419-37]
ENSDARG00000030737	ENSDART00000039572	54.5572	93.5289	1.97095	5.55753	0.744882	15.5855	1.19272	1.05772	0.0243727	0.16663890479	-2.5852028322	8.06987e-12	3.02668e-10	1.63918	0.433035	5.55753	1.05772	zinc finger protein 326 [Source:ZFIN;Acc:ZDB-GENE-070424-227]
ENSDARG00000038296	ENSDART00000055854	156.89	58.244	1.76525	2.41785	0.38343	255.535	2.40745	13.0668	1.11617	4.3873162348	2.1333386986	8.16383e-12	3.05887e-10	0.0376138	0.0478172	2.41785	13.0668	transmembrane protein 86B [Source:ZFIN;Acc:ZDB-GENE-060825-132]
ENSDARG00000069524	ENSDART00000101250	32.0132	4.04753	0.60719	0.641838	-0.192574	59.9788	1.778	11.1108	1.04574	14.818634967	3.8893406534	8.41641e-12	3.15036e-10	0.0123895	23.6477	0.641838	11.1108	si:dkey-30c15.13 [Source:ZFIN;Acc:ZDB-GENE-060503-73]
ENSDARG00000003517	ENSDART00000131411	31.9673	4.04753	0.60719	0.50948	-0.292873	59.8871	1.77733	8.67933	0.938486	14.795973417	3.8871327084	8.53531e-12	3.19168e-10	0.0124162	0.34363	0.50948	8.67933	inositol(myo)-1(or 4)-monophosphatase 1 [Source:ZFIN;Acc:ZDB-GENE-040718-245]
ENSDARG00000053232	ENSDART00000075234	186.864	293.224	2.4672	14.0421	1.14743	80.5035	1.90581	4.57821	0.660695	0.27454633127	-1.8648784621	8.58728e-12	3.20791e-10	0.0963604	0.218179	14.0421	4.57821	"integrin, beta 1b.1 [Source:ZFIN;Acc:ZDB-GENE-060803-3]"
ENSDARG00000028275	ENSDART00000038924	167.932	55.3193	1.74288	4.26901	0.630327	280.544	2.448	24.3817	1.38706	5.0713631836	2.3423735961	8.87143e-12	3.31077e-10	0.30738	4.51576	4.26901	24.3817	"sulfotransferase family 1, cytosolic sulfotransferase 1 [Source:ZFIN;Acc:ZDB-GENE-030131-2144]"
ENSDARG00000043624	ENSDART00000101277	42.4711	6.50706	0.813385	0.432677	-0.363836	78.4351	1.89451	6.31959	0.800689	12.053850526	3.5914221747	8.95981e-12	3.33952e-10	0.000366589	0.0953184	0.432677	6.31959	PQ loop repeat containing 2 [Source:HGNC Symbol;Acc:26001]
ENSDARG00000092895	ENSDART00000143806	93.6786	25.0792	1.39931	5.71025	0.756655	162.278	2.21026	42.0352	1.62361	6.4706353537	2.6939073779	9.54686e-12	3.55223e-10	0.100313	1.7475	5.71025	42.0352	si:dkey-188i13.11 [Source:ZFIN;Acc:ZDB-GENE-090313-209]
ENSDARG00000060252	ENSDART00000084708	183.682	62.9305	1.79886	2.5529	0.407034	304.433	2.48349	14.6725	1.1665	4.8375996968	2.2742913937	1.00229e-11	3.7183e-10	0.00970057	1.1829e-06	2.5529	14.6725	mannosyl-oligosaccharide glucosidase [Source:ZFIN;Acc:ZDB-GENE-070112-412]
ENSDARG00000045092	ENSDART00000133703	158.61	60.8199	1.78405	3.88749	0.58967	256.4	2.40892	20.714	1.31626	4.2157281334	2.0757818325	1.00461e-11	3.7232e-10	0.168494	0.302316	3.88749	20.714	CDK5 regulatory subunit associated protein 3 [Source:ZFIN;Acc:ZDB-GENE-040625-90]
ENSDARG00000018621	ENSDART00000025146	30.9674	53.9438	1.73194	1.90927	0.280867	7.99093	0.902597	0.278625	-0.55498	0.14813440945	-2.7550212984	1.01954e-11	3.77482e-10	23.573	1.76835	1.90927	0.278625	"solute carrier family 6 (neurotransmitter transporter), member 19a [Source:ZFIN;Acc:ZDB-GENE-070620-2]"
ENSDARG00000036107	ENSDART00000052421	4902.52	1759.13	3.2453	76.8221	1.88549	8045.92	3.90558	407.906	2.61056	4.5738154362	2.1933981509	1.02188e-11	3.77974e-10	0.0537472	0.000587651	76.8221	407.906	thioredoxin interacting protein a [Source:ZFIN;Acc:ZDB-GENE-030804-10]
ENSDARG00000056765	ENSDART00000145572	401.966	621.27	2.79328	87.0594	1.93982	182.662	2.26165	31.9746	1.50481	0.29401426776	-1.7660419278	1.02358e-11	3.78199e-10	1.29679	0.39788	87.0594	31.9746	elastase 2 like [Source:ZFIN;Acc:ZDB-GENE-040511-1]
ENSDARG00000091061	ENSDART00000128127	2210.39	802.542	2.90447	17.1217	1.23355	3618.24	3.5585	87.7691	1.94334	4.5084665753	2.1726368258	1.0245e-11	3.78199e-10	0.191356	0.430121	17.1217	87.7691	Uncharacterized protein [Source:UniProtKB/TrEMBL;Acc:E7FFT6]
ENSDARG00000035692	ENSDART00000137066	612.036	959.459	2.98203	110.25	2.04238	264.614	2.42261	40.0091	1.60216	0.2757945925	-1.8583339247	1.08729e-11	4.00589e-10	10.4559	0.807109	110.25	40.0091	ribosomal protein S3A [Source:ZFIN;Acc:ZDB-GENE-030131-9184]
ENSDARG00000074660	ENSDART00000112967	195.253	307.962	2.4885	7.62107	0.882016	82.543	1.91668	2.48941	0.396096	0.26802952575	-1.8995361602	1.107e-11	4.07051e-10	0.708915	2.00884	7.62107	2.48941	Rab interacting lysosomal protein [Source:HGNC Symbol;Acc:30266]
ENSDARG00000037835	ENSDART00000055129	81.5203	20.6346	1.3146	3.78991	0.578629	142.406	2.15353	29.7086	1.47288	6.9013095785	2.7868701508	1.13766e-11	4.17504e-10	0.078478	8.07065	3.78991	29.7086	polymerase (RNA) III (DNA directed) polypeptide K [Source:ZFIN;Acc:ZDB-GENE-040718-291]
ENSDARG00000076011	ENSDART00000113757	184.834	288.314	2.45987	10.5659	1.02391	81.3541	1.91038	3.4848	0.542178	0.28217170716	-1.8253547561	1.19282e-11	4.36469e-10	0.785366	0.132725	10.5659	3.4848	"protein phosphatase, Mg2+/Mn2+ dependent, 1K [Source:HGNC Symbol;Acc:25415]"
ENSDARG00000017490	ENSDART00000143952	1014.57	1572.69	3.19664	93.0664	1.96879	456.452	2.6594	36.1757	1.55842	0.29023764217	-1.784693454	1.20271e-11	4.39656e-10	9.23556	3.84949	93.0664	36.1757	"carboxyl ester lipase, tandem duplicate 1 [Source:ZFIN;Acc:ZDB-GENE-030131-1201]"
ENSDARG00000007320	ENSDART00000132954	147.784	242.061	2.38392	50.9875	1.70746	53.508	1.72842	15.0053	1.17624	0.22105191852	-2.1775428393	1.20601e-11	4.40142e-10	12.7469	0.574537	50.9875	15.0053	ribosomal protein L7 [Source:ZFIN;Acc:ZDB-GENE-030131-8654]
ENSDARG00000070038	ENSDART00000102459	2241.61	3426.26	3.53482	620.967	2.79307	1056.95	3.02406	237.913	2.37642	0.30848565205	-1.696724705	1.20638e-11	4.40142e-10	1.25643	0.597896	620.967	237.913	"retinol binding protein 2a, cellular [Source:ZFIN;Acc:ZDB-GENE-020320-2]"
ENSDARG00000075757	ENSDART00000110792	106.635	35.1111	1.54544	1.42095	0.152579	178.158	2.25081	9.2303	0.965216	5.0741221249	2.3431582429	1.23735e-11	4.51001e-10	0.1292	21.2727	1.42095	9.2303	Uncharacterized protein [Source:UniProtKB/TrEMBL;Acc:E7F5P7]
ENSDARG00000017842	ENSDART00000111860	186.649	66.7361	1.82436	3.74741	0.573731	306.561	2.48652	20.9883	1.32198	4.5936361232	2.1996365807	1.24274e-11	4.52524e-10	0.0110061	0.0760425	3.74741	20.9883	"synovial apoptosis inhibitor 1, synoviolin [Source:ZFIN;Acc:ZDB-GENE-030131-7166]"
ENSDARG00000071552	ENSDART00000105862	109.881	34.2396	1.53453	2.83353	0.452328	185.523	2.2684	19.0649	1.28023	5.4183898285	2.4378641926	1.24839e-11	4.54144e-10	0.0476488	0.00453122	2.83353	19.0649	PPPDE peptidase domain containing 2b [Source:ZFIN;Acc:ZDB-GENE-040426-936]
ENSDARG00000057879	ENSDART00000080631	33.4356	4.44453	0.647825	0.248377	-0.604888	62.4267	1.79537	3.94894	0.59648	14.045746852	3.8120614336	1.26908e-11	4.61223e-10	0.0278964	1.02066	0.248377	3.94894	leprecan-like 2 [Source:ZFIN;Acc:ZDB-GENE-060503-231]
ENSDARG00000074680	ENSDART00000112553	19.6456	37.6094	1.5753	0.601598	-0.220693	1.68179	0.225772	0.0336096	-1.47354	0.044717333465	-4.4830220282	1.29648e-11	4.7027e-10	2.17096	0.205976	0.601598	0.0336096	regulating synaptic membrane exocytosis 1a [Source:ZFIN;Acc:ZDB-GENE-090312-135]
ENSDARG00000095556	ENSDART00000140784	890.015	1354.23	3.13169	279.375	2.44619	425.797	2.6292	105.768	2.02435	0.3144193249	-1.6692382034	1.33022e-11	4.81575e-10	0.00747107	0.0599513	279.375	105.768	si:dkey-238c7.12 [Source:ZFIN;Acc:ZDB-GENE-030131-8330]
ENSDARG00000058160	ENSDART00000143326	21.8897	1.191	0.0759107	0.159905	-0.796138	42.5884	1.62929	5.44042	0.735633	35.758588488	5.1602178845	1.34885e-11	4.87851e-10	0.0628013	0.00813661	0.159905	5.44042	"tumor necrosis factor, alpha-induced protein 2 [Source:HGNC Symbol;Acc:11895]"
ENSDARG00000053382	ENSDART00000075413	100.028	166.753	2.22207	48.294	1.68389	33.3023	1.52247	11.9826	1.07855	0.19970990262	-2.3240222243	1.35021e-11	4.87869e-10	1.27556	0.0434902	48.294	11.9826	"cytochrome c oxidase, subunit VIIc [Source:ZFIN;Acc:ZDB-GENE-030131-8062]"
ENSDARG00000053774	ENSDART00000125466	18.5174	35.353	1.54843	1.74233	0.241131	1.68179	0.225772	0.0967005	-1.01457	0.047571371985	-4.3937625557	1.37061e-11	4.94764e-10	0.00407837	0.222555	1.74233	0.0967005	zgc:110409 [Source:ZFIN;Acc:ZDB-GENE-050626-142]
ENSDARG00000055477	ENSDART00000077829	231.313	80.9893	1.90843	4.33075	0.636563	381.638	2.58165	23.595	1.37282	4.7121991485	2.2364005121	1.4682e-11	5.29484e-10	0.113493	0.229958	4.33075	23.595	pelota homolog (Drosophila) [Source:ZFIN;Acc:ZDB-GENE-040426-1074]
ENSDARG00000019420	ENSDART00000017726	222.65	353.425	2.5483	10.4115	1.01751	91.8749	1.9632	3.34819	0.52481	0.25995602921	-1.9436604786	1.47139e-11	5.30126e-10	1.26688	0.318387	10.4115	3.34819	ethanolamine kinase 1 [Source:ZFIN;Acc:ZDB-GENE-030328-21]
ENSDARG00000067567	ENSDART00000097256	57.2641	96.8212	1.98597	6.45092	0.809622	17.7071	1.24815	1.36681	0.135707	0.18288459277	-2.4509945555	1.5278e-11	5.49392e-10	1.2093	0.00844679	6.45092	1.36681	"solute carrier family 6 (neurotransmitter transporter, GABA), member 13 [Source:HGNC Symbol;Acc:11046]"
ENSDARG00000086183	ENSDART00000129427	376.049	148.036	2.17037	5.91013	0.771597	604.062	2.78108	29.1176	1.46416	4.0805172836	2.028752053	1.59595e-11	5.7335e-10	0.00332068	1.4633	5.91013	29.1176	"vitamin K epoxide reductase complex, subunit 1 [Source:HGNC Symbol;Acc:23663]"
ENSDARG00000042221	ENSDART00000061914	18.7872	0	#NUM!	0	#NUM!	37.5744	1.57489	1.03324	0.0141995	Inf	Inf	1.77743e-11	6.37327e-10	0	8.86711	0	1.03324	methylenetetrahydrofolate dehydrogenase (NADP+ dependent) 1-like [Source:HGNC Symbol;Acc:21055]
ENSDARG00000058102	ENSDART00000080904	86.3808	139.911	2.14585	5.50565	0.740808	32.8505	1.51654	1.49981	0.176036	0.23479546668	-2.090523541	1.80308e-11	6.45906e-10	0.629341	1.20856	5.50565	1.49981	sarcosine dehydrogenase [Source:ZFIN;Acc:ZDB-GENE-040426-996]
ENSDARG00000018334	ENSDART00000009241	1732.05	2623.61	3.4189	638.725	2.80531	840.483	2.92453	258.11	2.4118	0.32035352175	-1.6422632443	1.85578e-11	6.64148e-10	2.44766	0.276192	638.725	258.11	ribosomal protein L35 [Source:ZFIN;Acc:ZDB-GENE-020419-2]
ENSDARG00000086496	ENSDART00000121663	203.219	321.191	2.50676	18.5801	1.26905	85.2467	1.93068	6.35718	0.803265	0.26540866287	-1.9137126342	1.88798e-11	6.7503e-10	4.19684	0.985795	18.5801	6.35718
ENSDARG00000055583	ENSDART00000034135	62.2441	106.757	2.0284	13.0641	1.11608	17.7312	1.24874	2.83906	0.453175	0.16608975808	-2.5899649826	1.92149e-11	6.86356e-10	4.59147	0.693298	13.0641	2.83906	Uncharacterized protein [Source:UniProtKB/TrEMBL;Acc:E7FEE3]
ENSDARG00000042993	ENSDART00000077661	2181.61	3331.4	3.52263	422.665	2.626	1031.81	3.0136	166.689	2.22191	0.3097238152	-1.6909457763	2.02434e-11	7.2172e-10	2.17682	1.60677	422.665	166.689	trypsin [Source:ZFIN;Acc:ZDB-GENE-010131-7]
ENSDARG00000004251	ENSDART00000010041	42.1713	75.0638	1.87543	4.81845	0.682907	9.27883	0.967493	0.748803	-0.125633	0.1236125888	-3.016102419	2.06474e-11	7.34727e-10	1.34412	0.0169776	4.81845	0.748803	dihydrofolate reductase [Source:ZFIN;Acc:ZDB-GENE-010406-5]
ENSDARG00000067805	ENSDART00000097670	906.193	349.018	2.54285	13.4874	1.12993	1463.37	3.16535	66.799	1.82477	4.1928191628	2.0679206078	2.10599e-11	7.48694e-10	0.0215862	0.370714	13.4874	66.799	gamma-glutamyl carboxylase [Source:ZFIN;Acc:ZDB-GENE-030826-27]
ENSDARG00000004866	ENSDART00000026282	49.3288	8.01752	0.90404	0.536313	-0.270582	90.6402	1.95732	6.30615	0.799764	11.305266128	3.4989230487	2.11485e-11	7.51132e-10	0.260953	0.282281	0.536313	6.30615	"family with sequence similarity 63, member A [Source:ZFIN;Acc:ZDB-GENE-070717-2]"
ENSDARG00000079497	ENSDART00000112495	85.9927	24.3627	1.38673	2.83345	0.452315	147.623	2.16915	20.4799	1.31133	6.0593761973	2.5991692783	2.18947e-11	7.76414e-10	0.00490194	1.188	2.83345	20.4799	chromosome 8 open reading frame 4 [Source:HGNC Symbol;Acc:1357]
ENSDARG00000019986	ENSDART00000146825	297.5	461.796	2.66445	129.296	2.11159	133.204	2.12452	43.5258	1.63875	0.28844832627	-1.7936152027	2.19017e-11	7.76414e-10	0.945241	0.128871	129.296	43.5258	glyoxylate reductase/hydroxypyruvate reductase b [Source:ZFIN;Acc:ZDB-GENE-040426-1847]
ENSDARG00000070567	ENSDART00000042683	18.3866	35.0817	1.54508	0.861741	-0.0646231	1.69145	0.228259	0.0471611	-1.32642	0.048214581593	-4.3743866614	2.20936e-11	7.81895e-10	4.01033	0.227116	0.861741	0.0471611	Ca++-dependent secretion activator [Source:HGNC Symbol;Acc:1426]
ENSDARG00000016886	ENSDART00000024822	45.1542	7.62052	0.881984	0.98352	-0.0072167	82.6878	1.91744	11.2296	1.05036	10.850686737	3.4397144483	2.2098e-11	7.81895e-10	0.252447	2.76871	0.98352	11.2296	"DnaJ (Hsp40) homolog, subfamily B, member 9 [Source:HGNC Symbol;Acc:6968]"
ENSDARG00000037846	ENSDART00000128433	516.281	207.384	2.31677	11.994	1.07897	825.178	2.91655	58.9771	1.77068	3.9789900984	1.9924023089	2.23593e-11	7.90392e-10	0.0601946	0.00093834	11.994	58.9771	histocompatibility (minor) 13 [Source:ZFIN;Acc:ZDB-GENE-020802-3]
ENSDARG00000013489	ENSDART00000021814	1922.03	2906.68	3.4634	226.138	2.35437	937.391	2.97192	88.2188	1.94556	0.32249563084	-1.6326484798	2.27944e-11	8.04258e-10	0.0240472	0.0095162	226.138	88.2188	glioma tumor suppressor candidate region gene 2 [Source:HGNC Symbol;Acc:4333]
ENSDARG00000069484	ENSDART00000091612	85.7346	22.2226	1.3468	0.323589	-0.490006	149.247	2.1739	2.44875	0.388945	6.7159744467	2.747596741	2.28529e-11	8.0543e-10	0.140457	0.194769	0.323589	2.44875	DAB2 interacting protein [Source:HGNC Symbol;Acc:17294]
ENSDARG00000074852	ENSDART00000111897	193.483	73.9115	1.86871	1.68112	0.225599	313.054	2.49562	9.0817	0.958167	4.2355222547	2.0825398699	2.28705e-11	8.0543e-10	0.204359	6.00385	1.68112	9.0817	wu:fd60h05 [Source:ZFIN;Acc:ZDB-GENE-030131-4797]
ENSDARG00000036388	ENSDART00000052864	456.126	180.165	2.25567	10.2265	1.00973	732.087	2.86456	51.6744	1.71328	4.0634384187	2.0227010304	2.32099e-11	8.16615e-10	0.0821034	0.380999	10.2265	51.6744	"solute carrier family 39 (zinc transporter), member 7 [Source:ZFIN;Acc:ZDB-GENE-991110-20]"
ENSDARG00000062109	ENSDART00000089408	16.7339	32.6221	1.51351	1.75129	0.243358	0.845724	-0.0727714	0.0508917	-1.29335	0.025924848408	-5.2695206367	2.3282e-11	8.18381e-10	5.1372	0.0666236	1.75129	0.0508917	"Src homology 2 domain containing transforming protein D, b [Source:ZFIN;Acc:ZDB-GENE-030131-6059]"
ENSDARG00000016301	ENSDART00000019573	39.3077	6.11006	0.786045	0.42611	-0.370478	72.5054	1.86037	6.21613	0.79352	11.866559955	3.5688298617	2.38701e-11	8.38269e-10	0.00526395	0.593664	0.42611	6.21613	zgc:65894 [Source:ZFIN;Acc:ZDB-GENE-030131-7741]
ENSDARG00000022689	ENSDART00000037808	1413.36	2145.24	3.33148	107.473	2.0313	681.472	2.83345	41.7395	1.62055	0.31766721286	-1.6544119009	2.47079e-11	8.66069e-10	0.449642	0.557358	107.473	41.7395	"integrin, beta 1b.2 [Source:ZFIN;Acc:ZDB-GENE-040426-2598]"
ENSDARG00000054807	ENSDART00000077063	572.882	220.542	2.34349	17.8733	1.2522	925.222	2.96625	87.778	1.94339	4.1952185451	2.0687459682	2.51218e-11	8.79757e-10	0.0646444	0.354305	17.8733	87.778	SEC13 homolog (S. cerevisiae) [Source:ZFIN;Acc:ZDB-GENE-040426-2649]
ENSDARG00000058094	ENSDART00000043507	423.027	641.697	2.80733	29.7443	1.4734	204.357	2.31039	10.768	1.03213	0.31846274348	-1.6508034914	2.63543e-11	9.21196e-10	3.06064	0.989706	29.7443	10.768	chromosome 1 open reading frame 51 [Source:HGNC Symbol;Acc:25200]
ENSDARG00000069114	ENSDART00000025145	484.727	183.834	2.26443	5.48593	0.739251	785.619	2.89521	27.7391	1.44309	4.2735342155	2.0954296732	2.84932e-11	9.93185e-10	0.0239572	0.231465	5.48593	27.7391	unc-93 homolog B1 (C. elegans) [Source:HGNC Symbol;Acc:13481]
ENSDARG00000015228	ENSDART00000142941	44.7166	7.26229	0.861073	0.444349	-0.352276	82.1708	1.91472	5.55317	0.744541	11.314734992	3.5001308899	2.88519e-11	1.00475e-09	0.0717081	3.77249	0.444349	5.55317	ERO1-like (S. cerevisiae) [Source:ZFIN;Acc:ZDB-GENE-040426-1312]
ENSDARG00000033489	ENSDART00000043218	207.402	72.6911	1.86148	2.94659	0.46932	342.113	2.53417	16.588	1.21979	4.7063975604	2.2346231935	2.89609e-11	1.00762e-09	0.00652045	3.53981	2.94659	16.588	"ubiquitin-conjugating enzyme E2, J1 (UBC6 homolog, yeast) [Source:HGNC Symbol;Acc:17598]"
ENSDARG00000070844	ENSDART00000104360	2029.57	3058.69	3.48554	366.912	2.56456	1000.46	3.0002	140.742	2.14842	0.32708684206	-1.6122543706	2.91468e-11	1.01314e-09	0.39588	0.714753	366.912	140.742	guanidinoacetate N-methyltransferase [Source:ZFIN;Acc:ZDB-GENE-051030-97]
ENSDARG00000070656	ENSDART00000103948	38.0332	65.9514	1.81922	4.69419	0.671561	10.1149	1.00496	0.820466	-0.0859393	0.15336887284	-2.7049223862	2.97979e-11	1.03386e-09	1.88527	0.0703744	4.69419	0.820466	si:ch211-69g19.2 [Source:ZFIN;Acc:ZDB-GENE-030804-13]
ENSDARG00000040265	ENSDART00000058908	266.104	100.104	2.00045	5.67958	0.754316	432.104	2.63559	29.8127	1.4744	4.3165397797	2.1098752839	3.13028e-11	1.08406e-09	0.0124128	0.785122	5.67958	29.8127	mannose-P-dolichol utilization defect 1b [Source:ZFIN;Acc:ZDB-GENE-040625-135]
ENSDARG00000071055	ENSDART00000104819	36.8116	4.84152	0.684982	0.252456	-0.597815	68.7817	1.83747	4.01424	0.603603	14.206615836	3.8284910254	3.21749e-11	1.11324e-09	0.0441318	5.03528	0.252456	4.01424	si:dkey-256k13.2 [Source:ZFIN;Acc:ZDB-GENE-090313-284]
ENSDARG00000055973	ENSDART00000046599	51.3955	87.1862	1.94045	9.94663	0.997676	15.6049	1.19326	1.99185	0.299256	0.17898311893	-2.482104571	3.32257e-11	1.14854e-09	5.04505	0.0273863	9.94663	1.99185	zygote arrest 1-like [Source:HGNC Symbol;Acc:37116]
ENSDARG00000000384	ENSDART00000061691	34.069	6.11006	0.786045	0.251363	-0.599698	62.028	1.79259	3.16669	0.500606	10.151778689	3.3436606185	3.41965e-11	1.17884e-09	0.00654625	4.16807	0.251363	3.16669	"solute carrier family 15, member 4 [Source:ZFIN;Acc:ZDB-GENE-040426-1047]"
ENSDARG00000056395	ENSDART00000078885	18.1396	0	#NUM!	0	#NUM!	36.2792	1.55966	0.74903	-0.125501	Inf	Inf	3.49435e-11	1.20348e-09	0	1.21609	0	0.74903	one cut homeobox 3 [Source:ZFIN;Acc:ZDB-GENE-050208-744]
ENSDARG00000037995	ENSDART00000055379	53.0477	89.21	1.95041	8.91787	0.950261	16.8855	1.22751	1.90622	0.280174	0.18927832855	-2.401418856	3.54591e-11	1.22012e-09	4.96687	0.697608	8.91787	1.90622	decapentaplegic and Vg-related 1 [Source:ZFIN;Acc:ZDB-GENE-980526-389]
ENSDARG00000090579	ENSDART00000122546	14.0183	27.6162	1.44116	0.464067	-0.33342	0.420448	-0.376287	0.00819019	-2.08671	0.015224681987	-6.0374440963	3.59312e-11	1.23523e-09	0.0371149	0.0213001	0.464067	0.00819019	Uncharacterized protein [Source:UniProtKB/TrEMBL;Acc:E7FDE4]
ENSDARG00000091127	ENSDART00000122429	428.861	651.101	2.81365	33.2536	1.52184	206.621	2.31517	12.4319	1.09454	0.31734031654	-1.6558972746	4.07775e-11	1.39671e-09	0.550133	0.00596267	33.2536	12.4319	Kruppel-like factor 15 [Source:ZFIN;Acc:ZDB-GENE-030131-7844]
ENSDARG00000044540	ENSDART00000065397	204.445	76.0997	1.88138	10.2492	1.01069	332.791	2.52217	54.8157	1.73891	4.3730912482	2.1286534518	4.11012e-11	1.40652e-09	0.0131932	1.78715	10.2492	54.8157	FK506 binding protein 2 [Source:ZFIN;Acc:ZDB-GENE-040912-126]
ENSDARG00000068291	ENSDART00000098712	264.668	102.641	2.01132	8.13618	0.910421	426.696	2.63012	41.633	1.61944	4.1571569667	2.0555972225	4.31031e-11	1.47368e-09	0.0431369	0.0248358	8.13618	41.633	transmembrane protein 208 [Source:HGNC Symbol;Acc:25015]
ENSDARG00000019976	ENSDART00000143723	492.255	181.906	2.25985	6.84086	0.835111	802.605	2.9045	33.9547	1.5309	4.4121937706	2.1414961513	4.38623e-11	1.4969e-09	0.2714	13.6146	6.84086	33.9547	isopentenyl-diphosphate delta isomerase 1 [Source:ZFIN;Acc:ZDB-GENE-050913-44]
ENSDARG00000009123	ENSDART00000111022	88.6739	27.2192	1.43488	0.698751	-0.155678	150.129	2.17646	4.61644	0.664307	5.5155328754	2.4635002765	4.5899e-11	1.56499e-09	0.00137836	0.241349	0.698751	4.61644	"selectin P (granule membrane protein 140kDa, antigen CD62) [Source:HGNC Symbol;Acc:10721]"
ENSDARG00000086980	ENSDART00000122003	113.18	185.471	2.26828	2.72376	0.435169	40.8897	1.61161	0.763464	-0.117211	0.22046372265	-2.1813868153	4.72984e-11	1.61124e-09	3.51091	0.0579702	2.72376	0.763464	methyl-CpG binding domain protein 6 [Source:ZFIN;Acc:ZDB-GENE-041027-3]
ENSDARG00000008454	ENSDART00000127007	40.6121	69.4081	1.84141	4.72928	0.674795	11.816	1.07247	0.903396	-0.0441219	0.17023945142	-2.5543626879	4.83479e-11	1.6455e-09	4.81238	0.266571	4.72928	0.903396	Orb/CPEB-related RNA-binding protein [Source:ZFIN;Acc:ZDB-GENE-990927-1]
ENSDARG00000068181	ENSDART00000098430	38.9074	8.25013	0.916461	0.475619	-0.32274	69.5646	1.84239	5.75609	0.760128	8.4319496699	3.0758662556	5.37459e-11	1.8226e-09	0.443479	0.108247	0.475619	5.75609	dipeptidase 1 (renal) [Source:HGNC Symbol;Acc:3002]
ENSDARG00000053058	ENSDART00000134524	598.828	928.442	2.96775	123.5	2.09167	269.214	2.4301	45.9121	1.66193	0.28996361828	-1.7860561981	5.43743e-11	1.84224e-09	5.79978	1.21652	123.5	45.9121	ribosomal protein S11 [Source:ZFIN;Acc:ZDB-GENE-040426-2701]
ENSDARG00000025350	ENSDART00000040397	2204.05	3324.51	3.52173	376.267	2.5755	1083.59	3.03486	148.491	2.1717	0.32593897147	-1.6173262341	5.74484e-11	1.94441e-09	0.0460551	0.00706747	376.267	148.491	peroxiredoxin 2 [Source:ZFIN;Acc:ZDB-GENE-030326-2]
ENSDARG00000068644	ENSDART00000099370	107.828	174.771	2.24247	33.6695	1.52724	40.8849	1.61156	9.6866	0.986171	0.23393397882	-2.095826667	5.75879e-11	1.94585e-09	0.692115	0.133401	33.6695	9.6866	HIU hydrolase [Source:ZFIN;Acc:ZDB-GENE-060825-253]
ENSDARG00000002764	ENSDART00000140752	347.822	536.841	2.72985	47.6045	1.67765	158.803	2.20086	16.7449	1.22388	0.29581069342	-1.7572538887	5.8707e-11	1.9791e-09	0.00440589	1.73509	47.6045	16.7449	myo-inositol oxygenase [Source:ZFIN;Acc:ZDB-GENE-050913-113]
ENSDARG00000042658	ENSDART00000062569	106.054	169.551	2.2293	10.744	1.03117	42.557	1.62897	3.15008	0.498322	0.25099814706	-1.9942513811	5.87302e-11	1.9791e-09	0.545452	0.514817	10.744	3.15008	"acyl-Coenzyme A dehydrogenase family, member 8 [Source:ZFIN;Acc:ZDB-GENE-040426-828]"
ENSDARG00000077912	ENSDART00000111480	45.3231	78.8399	1.89675	1.56321	0.194019	11.8063	1.07212	0.281086	-0.55116	0.14975083819	-2.7393640168	6.02928e-11	2.02993e-09	0.00287783	2.25407e-05	1.56321	0.281086	BCL6 corepressor-like 1 [Source:HGNC Symbol;Acc:25657]
ENSDARG00000013830	ENSDART00000137751	51.9223	89.5108	1.95188	13.6035	1.13365	14.3339	1.15636	2.64582	0.42256	0.16013553431	-2.6426346154	6.09859e-11	2.05142e-09	0.106908	0.0102309	13.6035	2.64582	oxysterol binding protein-like 2 [Source:ZFIN;Acc:ZDB-GENE-030131-6138]
ENSDARG00000092071	ENSDART00000142629	562.884	863.706	2.93637	80.7149	1.90695	262.062	2.4184	29.8546	1.47501	0.3034155103	-1.7206332583	6.17248e-11	2.07442e-09	0.508254	1.17849	80.7149	29.8546	abhydrolase domain containing 12B [Source:HGNC Symbol;Acc:19837]
ENSDARG00000008678	ENSDART00000018640	465.314	184.347	2.26564	16.7154	1.22312	746.281	2.8729	80.4532	1.90554	4.0482424595	2.0172956993	6.31888e-11	2.11982e-09	0.0105041	0.0651769	16.7154	80.4532	sorting nexin 3 [Source:ZFIN;Acc:ZDB-GENE-030131-921]
ENSDARG00000075120	ENSDART00000109504	96.2398	28.846	1.46009	1.13743	0.0559256	163.634	2.21387	7.73858	0.888661	5.6726625455	2.5040260437	6.36698e-11	2.13405e-09	0.00103704	0.541108	1.13743	7.73858	coiled-coil and C2 domain containing 1B [Source:HGNC Symbol;Acc:29386]
ENSDARG00000035957	ENSDART00000052185	43.3129	75.2375	1.87643	8.92262	0.950492	11.3883	1.05646	1.54655	0.189363	0.1513648514	-2.7238978605	6.88106e-11	2.29609e-09	2.28756	0.0355638	8.92262	1.54655	"geminin, DNA replication inhibitor [Source:ZFIN;Acc:ZDB-GENE-030429-30]"
ENSDARG00000086098	ENSDART00000127628	222.157	72.2352	1.85875	8.74628	0.941823	372.079	2.57063	47.1355	1.67335	5.1509368066	2.3648348407	7.08305e-11	2.3593e-09	1.15535	7.63609	8.74628	47.1355	ERBB receptor feedback inhibitor 1 [Source:HGNC Symbol;Acc:18185]
ENSDARG00000033466	ENSDART00000049900	252.181	98.8263	1.99487	8.32971	0.92063	405.535	2.60803	43.7094	1.64058	4.1035149909	2.0368602237	7.37519e-11	2.45008e-09	0.223453	11.6179	8.32971	43.7094	transgelin 2 [Source:ZFIN;Acc:ZDB-GENE-020802-2]
ENSDARG00000008502	ENSDART00000010261	1099.4	1665.44	3.22153	183.838	2.26443	533.366	2.72703	72.2463	1.85882	0.3202551796	-1.6427061909	7.49109e-11	2.48638e-09	0.440032	0.00431056	183.838	72.2463	partner of NOB1 homolog (S. cerevisiae) [Source:ZFIN;Acc:ZDB-GENE-040426-1419]
ENSDARG00000086472	ENSDART00000126975	35.4543	5.59675	0.747936	1.56535	0.194612	65.3119	1.81499	18.4086	1.26502	11.669600462	3.5446832625	7.721e-11	2.56042e-09	0.314288	3.76127	1.56535	18.4086	Uncharacterized protein [Source:UniProtKB/TrEMBL;Acc:E7F9V5]
ENSDARG00000055190	ENSDART00000142922	100.24	33.5619	1.52585	1.63261	0.212883	166.917	2.2225	10.5459	1.02308	4.9734232453	2.3142392117	7.8161e-11	2.58967e-09	0.321439	1.53124	1.63261	10.5459	"solute carrier family 17 (anion/sugar transporter), member 5 [Source:ZFIN;Acc:ZDB-GENE-060929-1158]"
ENSDARG00000039832	ENSDART00000029051	44.4934	76.7479	1.88507	9.04387	0.956354	12.2389	1.08774	1.63617	0.213828	0.15946827538	-2.6486586521	7.95651e-11	2.63154e-09	3.82752	0.295844	9.04387	1.63617	zgc:173961 [Source:ZFIN;Acc:ZDB-GENE-070822-30]
ENSDARG00000036833	ENSDART00000053473	842.88	333.727	2.52339	21.4337	1.3311	1352.03	3.13099	98.1346	1.99182	4.0513140297	2.018389917	8.06538e-11	2.6652e-09	0.223697	26.8028	21.4337	98.1346	uridine phosphorylase 2 [Source:ZFIN;Acc:ZDB-GENE-040426-830]
ENSDARG00000092170	ENSDART00000145330	7110.12	10700	4.02938	1599.1	3.20388	3520.24	3.54657	627.28	2.79746	0.32899399317	-1.6038668517	8.11246e-11	2.6784e-09	0.0448007	0.00345038	1599.1	627.28	apolipoprotein C-I like [Source:ZFIN;Acc:ZDB-GENE-030131-1074]
ENSDARG00000076290	ENSDART00000101655	815.942	343.567	2.53601	15.808	1.19888	1288.32	3.11002	71.6459	1.85519	3.7498302805	1.9068252999	8.56725e-11	2.82358e-09	0.00108752	0.386619	15.808	71.6459	"calreticulin, like 2 [Source:ZFIN;Acc:ZDB-GENE-030131-4042]"
ENSDARG00000008835	ENSDART00000021286	26.5362	47.5825	1.67745	2.63508	0.420793	5.48996	0.73957	0.340906	-0.467365	0.11537786038	-3.1155616801	8.69608e-11	2.86352e-09	4.7723	0.390405	2.63508	0.340906	si:dkey-46g23.5 [Source:ZFIN;Acc:ZDB-GENE-030131-9306]
ENSDARG00000088075	ENSDART00000126208	282.928	443.624	2.64702	44.0469	1.64392	122.232	2.08718	15.3962	1.18741	0.27552979197	-1.8597197746	9.3194e-11	3.06608e-09	3.75844	0.2248	44.0469	15.3962	GRAM domain containing 3 [Source:HGNC Symbol;Acc:24911]
ENSDARG00000060207	ENSDART00000132703	190.074	81.9973	1.9138	2.52355	0.402011	298.15	2.47443	12.2202	1.08708	3.6360965011	1.8623904888	1.00798e-10	3.3053e-09	0.893469	0.313329	2.52355	12.2202	TNF receptor-associated factor 7 [Source:ZFIN;Acc:ZDB-GENE-070112-2212]
ENSDARG00000078180	ENSDART00000115076	533.783	812.404	2.90977	107.402	2.03101	255.163	2.40682	40.6138	1.60867	0.31408390342	-1.6707780871	1.02592e-10	3.36054e-09	0.00266925	0.12479	107.402	40.6138	sc:d0202 [Source:ZFIN;Acc:ZDB-GENE-080226-9]
ENSDARG00000053836	ENSDART00000075947	17.0668	0	#NUM!	0	#NUM!	34.1335	1.53318	5.24606	0.719833	Inf	Inf	1.09361e-10	3.5729e-09	0	1.80705	0	5.24606	si:ch211-284o19.8 [Source:ZFIN;Acc:ZDB-GENE-070912-289]
ENSDARG00000061687	ENSDART00000088265	51.421	87.2637	1.94083	4.60809	0.663521	15.5783	1.19252	0.913856	-0.0391223	0.17851982045	-2.4858438342	1.17709e-10	3.83561e-09	3.8392	1.01296	4.60809	0.913856	ataxin 1a [Source:ZFIN;Acc:ZDB-GENE-060503-759]
ENSDARG00000015091	ENSDART00000027032	43.6775	73.8619	1.86842	3.62597	0.559424	13.493	1.13011	0.699383	-0.155285	0.18267813773	-2.4526241072	1.19766e-10	3.89926e-09	14.7863	3.04705e-05	3.62597	0.699383	zgc:100980 [Source:ZFIN;Acc:ZDB-GENE-040718-239]
ENSDARG00000030166	ENSDART00000044089	131.758	211.712	2.32575	29.0141	1.46261	51.8044	1.71437	8.60679	0.934841	0.24469303122	-2.0309550804	1.19977e-10	3.90272e-09	0.38415	1.37673	29.0141	8.60679	hydroxypyruvate isomerase (putative) [Source:HGNC Symbol;Acc:26948]
ENSDARG00000079534	ENSDART00000113468	116.849	186.051	2.26963	4.17814	0.620983	47.6458	1.67802	1.27868	0.10676	0.25608972184	-1.9652787434	1.24815e-10	4.05309e-09	0.0438628	0.000326569	4.17814	1.27868	Uncharacterized protein [Source:UniProtKB/TrEMBL;Acc:E7F720]
ENSDARG00000087640	ENSDART00000143065	106.802	34.8785	1.54256	1.81936	0.259919	178.726	2.25219	10.9143	1.038	5.1242512025	2.3573412016	1.27087e-10	4.12328e-09	0.0316285	1.26753	1.81936	10.9143	NSFL1 (p97) cofactor (p47) [Source:ZFIN;Acc:ZDB-GENE-041114-160]
ENSDARG00000005463	ENSDART00000007744	403.692	164.632	2.21651	6.54414	0.815853	642.752	2.80804	30.0132	1.47731	3.9041751763	1.9650177866	1.29413e-10	4.19152e-09	0.0620808	1.13537	6.54414	30.0132	"solute carrier family 30 (zinc transporter), member 1 [Source:ZFIN;Acc:ZDB-GENE-040426-1840]"
ENSDARG00000073787	ENSDART00000110097	44.4692	75.4406	1.87761	6.98955	0.844449	13.4978	1.13026	1.39319	0.14401	0.1789193862	-2.4826183807	1.29575e-10	4.19313e-09	5.39637	0.0593245	6.98955	1.39319	Uncharacterized protein [Source:UniProtKB/TrEMBL;Acc:F1QV81]
ENSDARG00000036298	ENSDART00000132683	392.811	606.504	2.78283	128.895	2.11024	179.118	2.25314	47.4058	1.67583	0.29532826294	-1.7596086658	1.31405e-10	4.24502e-09	1.79312	0.387467	128.895	47.4058	ribosomal protein S13 [Source:ZFIN;Acc:ZDB-GENE-040625-52]
ENSDARG00000055331	ENSDART00000100281	52.2056	90.0629	1.95455	4.42907	0.646313	14.3483	1.1568	0.881254	-0.0548988	0.15931473337	-2.6500484019	1.32358e-10	4.27213e-09	0.730899	0.285835	4.42907	0.881254	"aldehyde dehydrogenase 9 family, member A1 [Source:HGNC Symbol;Acc:412]"
ENSDARG00000076486	ENSDART00000082647	314.171	120.235	2.08003	11.7254	1.06913	508.108	2.70596	57.0739	1.75644	4.2259619692	2.079279784	1.33792e-10	4.31469e-09	0.158027	0.0223692	11.7254	57.0739	"acid phosphatase 1, soluble [Source:ZFIN;Acc:ZDB-GENE-050327-12]"
ENSDARG00000090930	ENSDART00000128042	34.4058	61.2169	1.78687	5.58323	0.746885	7.59462	0.880506	0.877822	-0.0565934	0.12406086423	-3.0108800147	1.34428e-10	4.33151e-09	1.44624	0.08858	5.58323	0.877822	Uncharacterized protein [Source:UniProtKB/TrEMBL;Acc:F1RC57]
ENSDARG00000076267	ENSDART00000104925	34.8504	62.5242	1.79605	2.88212	0.459713	7.17658	0.855918	0.427983	-0.368573	0.11478094451	-3.1230449437	1.36465e-10	4.39336e-09	2.59954	0.265166	2.88212	0.427983	myocardin [Source:HGNC Symbol;Acc:16067]
ENSDARG00000035519	ENSDART00000124705	484.452	229.706	2.36117	16.4378	1.21584	739.199	2.86876	74.0547	1.86955	3.2180278879	1.6861768287	1.36615e-10	4.39441e-09	2.34655	0.0647884	16.4378	74.0547	zgc:110380 [Source:ZFIN;Acc:ZDB-GENE-050417-145]
ENSDARG00000060246	ENSDART00000084689	58.3189	13.2948	1.12368	1.06616	0.0278212	103.343	2.01428	9.10393	0.959229	7.7731782715	2.9585046036	1.3751e-10	4.41942e-09	0.217913	1.49873	1.06616	9.10393	Uncharacterized protein [Source:UniProtKB/TrEMBL;Acc:F1R1D7]
ENSDARG00000074635	ENSDART00000142465	3552.26	1348.54	3.12987	17.1647	1.23464	5755.98	3.76012	85.0965	1.92991	4.2682930696	2.0936592379	1.43265e-10	4.59648e-09	0.060561	0.537481	17.1647	85.0965	"ATP-binding cassette, sub-family A (ABC1), member 1A [Source:ZFIN;Acc:ZDB-GENE-031006-12]"
ENSDARG00000093640	ENSDART00000110774	282.306	103.967	2.0169	5.39007	0.731595	460.645	2.66337	27.4042	1.43782	4.430681082	2.1475284862	1.45744e-10	4.67203e-09	0.203242	3.60405	5.39007	27.4042	"UDP glucuronosyltransferase 5 family, polypeptide A3 [Source:ZFIN;Acc:ZDB-GENE-030131-1097]"
ENSDARG00000079773	ENSDART00000114653	14.1229	28.2458	1.45095	1.34201	0.127756	0	#NUM!	0	#NUM!	0	#NAME?	1.46264e-10	4.68469e-09	2.74625	0	1.34201	0	sperm equatorial segment protein 1 [Source:HGNC Symbol;Acc:15570]
ENSDARG00000063430	ENSDART00000092683	58.9951	18.0495	1.25646	0.779992	-0.10791	99.9407	1.99974	5.78842	0.76256	5.5370411195	2.4691152357	1.47851e-10	4.72251e-09	0.408339	0.0882113	0.779992	5.78842	thrombospondin 1 [Source:HGNC Symbol;Acc:11785]
ENSDARG00000091234	ENSDART00000127699	45.1296	7.14598	0.854062	0.963839	-0.0159956	83.1131	1.91967	10.7209	1.03023	11.630748926	3.5398720926	1.47948e-10	4.72251e-09	0.703531	3.23563	0.963839	10.7209	Uncharacterized protein [Source:UniProtKB/TrEMBL;Acc:E7EYM0]
ENSDARG00000040431	ENSDART00000059182	104.424	34.5203	1.53807	2.06888	0.315736	174.328	2.24137	12.5796	1.09967	5.0500231994	2.3362900155	1.48189e-10	4.72617e-09	0.00460758	15.5601	2.06888	12.5796	"cytochrome P450, family 2, subfamily K, polypeptide 8 [Source:ZFIN;Acc:ZDB-GENE-080721-19]"
ENSDARG00000020192	ENSDART00000015765	52.7374	89.0363	1.94957	4.68119	0.670357	16.4385	1.21586	1.03886	0.0165588	0.18462718222	-2.4373131217	1.48785e-10	4.74114e-09	0.00606568	0.0649583	4.68119	1.03886	cell division cycle 20 homolog [Source:ZFIN;Acc:ZDB-GENE-040426-2044]
ENSDARG00000076104	ENSDART00000109243	493.524	750.549	2.87538	14.9784	1.17547	236.499	2.37383	5.79017	0.762691	0.31510127138	-1.6661125195	1.50403e-10	4.78865e-09	0.537938	0.080613	14.9784	5.79017	"sema domain, immunoglobulin domain (Ig), transmembrane domain (TM) and short cytoplasmic domain, (semaphorin) 4B [Source:HGNC Symbol;Acc:10730]"
ENSDARG00000079637	ENSDART00000110905	159.958	249.475	2.39703	3.75517	0.57463	70.4417	1.84783	1.2304	0.0900461	0.28236000271	-1.8243923546	1.52421e-10	4.84876e-09	1.80684	0.189279	3.75517	1.2304	alpha-kinase 2 [Source:ZFIN;Acc:ZDB-GENE-030131-1868]
ENSDARG00000076251	ENSDART00000123015	101.227	33.765	1.52847	1.07615	0.0318748	168.689	2.22709	6.53969	0.815557	4.9959527896	2.3207598439	1.59369e-10	5.0655e-09	0.00488256	0.367843	1.07615	6.53969	interferon regulatory factor 3 [Source:HGNC Symbol;Acc:6118]
ENSDARG00000029663	ENSDART00000043002	232.282	88.4067	1.94648	5.81097	0.764249	376.157	2.57537	29.0394	1.46299	4.2548536743	2.089109518	1.6179e-10	5.13809e-09	0.0498237	0.241715	5.81097	29.0394	"RAB1A, member RAS oncogene family [Source:ZFIN;Acc:ZDB-GENE-030616-564]"
ENSDARG00000077540	ENSDART00000114982	240.134	101.083	2.00468	4.19632	0.622868	379.185	2.57885	20.5439	1.31268	3.7512364338	1.9073661964	1.62543e-10	5.15764e-09	0.540366	1.70246	4.19632	20.5439	coagulation factor II (thrombin) receptor-like 1.2 [Source:ZFIN;Acc:ZDB-GENE-070615-24]
ENSDARG00000006019	ENSDART00000147725	405.277	160.836	2.20638	24.3775	1.38699	649.719	2.81273	111.194	2.04608	4.0396422604	2.0142275375	1.64976e-10	5.23042e-09	0.352991	0.101811	24.3775	111.194	transketolase [Source:ZFIN;Acc:ZDB-GENE-030909-13]
ENSDARG00000026548	ENSDART00000048281	312.244	489.978	2.69018	30.6861	1.48694	134.509	2.12875	10.9937	1.04115	0.27452059197	-1.8650137241	1.67987e-10	5.3214e-09	7.56971	0.000446815	30.6861	10.9937	"cytochrome P450, family 2, subfamily U, polypeptide 1 [Source:ZFIN;Acc:ZDB-GENE-070730-1]"
ENSDARG00000035350	ENSDART00000051222	131.096	208.071	2.31821	49.8768	1.6979	54.1215	1.73337	15.9886	1.20381	0.26011108192	-1.9428002289	1.68237e-10	5.32482e-09	0.00423083	9.03827	49.8768	15.9886	preproinsulin [Source:ZFIN;Acc:ZDB-GENE-980526-110]
ENSDARG00000028804	ENSDART00000049399	21.081	39.2067	1.59336	4.07474	0.6101	2.95521	0.470588	0.35189	-0.453592	0.075374975297	-3.7297705656	1.73196e-10	5.47714e-09	2.10789	0.103192	4.07474	0.35189	ankyrin repeat domain 9 [Source:ZFIN;Acc:ZDB-GENE-041114-3]
ENSDARG00000023479	ENSDART00000007453	49.6979	84.2041	1.92533	1.31768	0.119811	15.1917	1.18161	0.275806	-0.559396	0.18041473403	-2.4706109301	1.91175e-10	6.03044e-09	1.64765	0.304982	1.31768	0.275806	si:ch211-12e13.2 [Source:ZFIN;Acc:ZDB-GENE-060526-27]
ENSDARG00000043595	ENSDART00000127395	305.018	476.383	2.67796	12.8501	1.10891	133.654	2.12598	4.64304	0.666802	0.28055964879	-1.8336205652	1.99771e-10	6.29101e-09	5.44599	0.00834332	12.8501	4.64304	transmembrane protein 56b [Source:ZFIN;Acc:ZDB-GENE-041010-90]
ENSDARG00000075113	ENSDART00000114762	52.3018	87.3025	1.94103	5.7629	0.760641	17.3011	1.23807	1.30232	0.114718	0.19817453605	-2.335156496	2.00027e-10	6.29382e-09	3.23646	0.337736	5.7629	1.30232	zgc:193933 [Source:ZFIN;Acc:ZDB-GENE-030131-5486]
ENSDARG00000057644	ENSDART00000066471	108.212	39.6332	1.59806	1.12211	0.0500369	176.791	2.24746	6.43199	0.808346	4.4606703714	2.1572605417	2.14121e-10	6.72598e-09	0.220519	6.01757	1.12211	6.43199	a disintegrin and metalloproteinase domain 8b [Source:ZFIN;Acc:ZDB-GENE-070808-1]
ENSDARG00000053485	ENSDART00000075520	4321.62	6489.78	3.81223	358.461	2.55444	2153.46	3.33314	148.725	2.17238	0.33182389492	-1.5915103151	2.17876e-10	6.83249e-09	1.16744	0.0590599	358.461	148.725	"aldehyde dehydrogenase 6 family, member A1 [Source:ZFIN;Acc:ZDB-GENE-030131-9192]"
ENSDARG00000089176	ENSDART00000126579	27.497	51.2051	1.70931	1.76001	0.245514	3.78886	0.578509	0.186874	-0.728452	0.073993897023	-3.7564499068	2.21162e-10	6.92397e-09	20.0779	0.19329	1.76001	0.186874	cadherin-related family member 2 [Source:HGNC Symbol;Acc:18231]
ENSDARG00000033307	ENSDART00000047569	712.374	1067.03	3.02818	38.097	1.58089	357.72	2.55354	14.8132	1.17065	0.33524958131	-1.5766925645	2.27071e-10	7.0971e-09	1.93641	0.457609	38.097	14.8132	insulin-like growth factor 2b [Source:ZFIN;Acc:ZDB-GENE-030131-2935]
ENSDARG00000089969	ENSDART00000130803	36.5103	65.0225	1.81306	12.7448	1.10533	7.99817	0.902991	1.99042	0.298945	0.12300624118	-3.0231965769	2.30525e-10	7.19907e-09	3.39162	0.593096	12.7448	1.99042	"solute carrier family 16, member 2 (monocarboxylic acid transporter 8) [Source:HGNC Symbol;Acc:10923]"
ENSDARG00000010572	ENSDART00000140033	112.249	36.0307	1.55667	5.11908	0.709192	188.467	2.27523	30.8203	1.48884	5.2307158061	2.387008388	2.31641e-10	7.22789e-09	0.10128	0.0552612	5.11908	30.8203	"solute carrier family 25 (mitochondrial carrier; phosphate carrier), member 25a [Source:ZFIN;Acc:ZDB-GENE-040426-2396]"
ENSDARG00000026709	ENSDART00000099819	105.352	33.5324	1.52547	2.45475	0.390007	177.172	2.2484	14.6773	1.16665	5.283611404	2.401524364	2.38287e-10	7.42292e-09	0.226973	2.73892	2.45475	14.6773	"B-cell CLL/lymphoma 7B, a [Source:ZFIN;Acc:ZDB-GENE-040426-2193]"
ENSDARG00000045525	ENSDART00000122881	227.369	94.2267	1.97417	3.22749	0.508865	360.511	2.55692	15.4634	1.1893	3.8260013691	1.93583739	2.43049e-10	7.56497e-09	0.142477	5.75618e-05	3.22749	15.4634	transmembrane and coiled-coil domain family 3 [Source:ZFIN;Acc:ZDB-GENE-030131-1811]
ENSDARG00000045601	ENSDART00000067046	22.9145	42.4509	1.62789	1.79878	0.254979	3.37807	0.528668	0.183134	-0.737231	0.079575815973	-3.6515261444	2.4574e-10	7.64238e-09	1.26118	0.162407	1.79878	0.183134	cation/H+ exchanger protein 1 [Source:ZFIN;Acc:ZDB-GENE-030131-3044]
ENSDARG00000040439	ENSDART00000104717	2544.62	3822.1	3.5823	448.815	2.65207	1267.15	3.10283	183.385	2.26336	0.33153254582	-1.5927775914	2.49313e-10	7.74709e-09	0.623333	0.173137	448.815	183.385	ribosomal L24 domain containing 1 [Source:ZFIN;Acc:ZDB-GENE-040426-1925]
ENSDARG00000005039	ENSDART00000018837	1000.02	1495.27	3.17472	205.807	2.31346	504.773	2.7031	83.692	1.92268	0.33758069653	-1.5666956844	2.52998e-10	7.8551e-09	0.0743099	1.25776	205.807	83.692	glutathione S-transferase pi [Source:ZFIN;Acc:ZDB-GENE-020806-4]
ENSDARG00000031413	ENSDART00000102996	27.7419	52.1154	1.71697	1.58099	0.198928	3.36841	0.527425	0.150078	-0.823684	0.064633795062	-3.9515674859	2.62386e-10	8.13983e-09	24.8491	0.123222	1.58099	0.150078	"serine/threonine kinase 24a (STE20 homolog, yeast) [Source:ZFIN;Acc:ZDB-GENE-070424-52]"
ENSDARG00000006580	ENSDART00000021620	109.975	171.874	2.23521	27.7149	1.44271	48.0759	1.68193	8.62699	0.93586	0.27971589721	-1.8379658455	2.63261e-10	8.16022e-09	6.90191	0.0314446	27.7149	8.62699	claudin d [Source:ZFIN;Acc:ZDB-GENE-010328-4]
ENSDARG00000030441	ENSDART00000040409	583.887	249.912	2.39779	21.058	1.32342	917.862	2.96278	96.1784	1.98308	3.6727388531	1.8768563181	2.6583e-10	8.23304e-09	0.10721	0.131195	21.058	96.1784	pyrophosphatase (inorganic) 1 [Source:ZFIN;Acc:ZDB-GENE-050417-375]
ENSDARG00000067570	ENSDART00000097263	16.4104	32.4003	1.51055	1.38319	0.14088	0.420448	-0.376287	0.027587	-1.5593	0.012976658572	-6.2679372458	2.71856e-10	8.4058e-09	27.9555	0.0172482	1.38319	0.027587	"capthepsin B, b [Source:ZFIN;Acc:ZDB-GENE-070323-1]"
ENSDARG00000088945	ENSDART00000134549	47.9632	79.4975	1.90035	15.6325	1.19403	16.4289	1.21561	3.38644	0.529743	0.20665889385	-2.2746766415	2.73083e-10	8.43678e-09	14.6014	0.51609	15.6325	3.38644	si:ch211-250e5.11 [Source:ZFIN;Acc:ZDB-GENE-050208-511]
ENSDARG00000007682	ENSDART00000137536	1137.04	449.575	2.6528	81.9288	1.91344	1824.51	3.26115	372.33	2.57093	4.0582930982	2.0208730632	2.87996e-10	8.8902e-09	0.361802	4.82907	81.9288	372.33	pancreatic progenitor cell differentiation and proliferation factor a [Source:ZFIN;Acc:ZDB-GENE-030219-204]
ENSDARG00000018478	ENSDART00000128008	274.64	414.861	2.6179	55.8306	1.74687	134.42	2.12846	20.0275	1.30163	0.32401211764	-1.6258803258	3.01614e-10	9.29525e-09	7.26924	0.798872	55.8306	20.0275	alanine-glyoxylate aminotransferase b [Source:ZFIN;Acc:ZDB-GENE-010302-3]
ENSDARG00000091906	ENSDART00000138021	48.0568	10.9128	1.03794	1.32445	0.122034	85.2009	1.93044	11.7405	1.06969	7.8074162695	2.9648451922	3.07962e-10	9.45982e-09	0.0813452	0.987674	1.32445	11.7405	"retinol binding protein 7, cellular [Source:ZFIN;Acc:ZDB-GENE-071004-2]"
ENSDARG00000004301	ENSDART00000022562	66.8678	19.5599	1.29137	1.12689	0.0518799	114.176	2.05757	8.08038	0.907432	5.8372168033	2.5452806531	3.16399e-10	9.70307e-09	0.0302279	7.2685	1.12689	8.08038	"ras homolog gene family, member Gb [Source:ZFIN;Acc:ZDB-GENE-030131-8877]"
ENSDARG00000038687	ENSDART00000056499	27.7923	3.25353	0.512355	0.390761	-0.408089	52.3311	1.71876	7.67288	0.884958	16.084412877	4.0075913697	3.17269e-10	9.7218e-09	0.000180921	5.52262	0.390761	7.67288	"nuclear factor of kappa light polypeptide gene enhancer in B-cells 2, p49/p100 [Source:ZFIN;Acc:ZDB-GENE-030131-6701]"
ENSDARG00000006990	ENSDART00000020569	18.5435	0.396999	-0.401211	0.0484278	-1.3149	36.69	1.56455	4.26392	0.629809	92.418438845	6.5301088142	3.25764e-10	9.97396e-09	0.0090672	0.16201	0.0484278	4.26392	Uncharacterized protein [Source:UniProtKB/TrEMBL;Acc:E7F4A7]
ENSDARG00000045381	ENSDART00000066730	68.1637	20.4315	1.3103	1.84677	0.266412	115.896	2.06407	13.3266	1.12472	5.6724258487	2.5039658448	3.2983e-10	1.00902e-08	0.138282	2.83455	1.84677	13.3266	calcium and integrin binding 1 (calmyrin) [Source:HGNC Symbol;Acc:16920]
ENSDARG00000036791	ENSDART00000053418	51.1416	85.4338	1.93163	2.8106	0.4488	16.8493	1.22658	0.633327	-0.198372	0.19722057724	-2.34211801	3.31896e-10	1.01451e-08	1.49222	0.545793	2.8106	0.633327	DNA (cytosine-5-)-methyltransferase 4 [Source:ZFIN;Acc:ZDB-GENE-050314-1]
ENSDARG00000039269	ENSDART00000057377	659.634	264.125	2.42181	14.3171	1.15586	1055.14	3.02331	65.103	1.8136	3.9948610479	1.9981453232	3.34037e-10	1.02023e-08	0.245433	1.22707	14.3171	65.103	"arginase, type II [Source:ZFIN;Acc:ZDB-GENE-030131-1334]"
ENSDARG00000007421	ENSDART00000044683	1974.02	2936.61	3.46785	193.834	2.28743	1011.44	3.00494	82.6228	1.9171	0.34442515266	-1.5377375913	3.389e-10	1.03424e-08	0.782934	0.0262265	193.834	82.6228	formiminotransferase cyclodeaminase [Source:ZFIN;Acc:ZDB-GENE-030131-9643]
ENSDARG00000038576	ENSDART00000035762	251.899	98.5642	1.99372	11.284	1.05246	405.233	2.60771	54.5765	1.73701	4.111364151	2.0396171597	3.39825e-10	1.03622e-08	0.0441507	0.0745657	11.284	54.5765	"ubiquitin-conjugating enzyme E2D 1 (UBC4/5 homolog, yeast) [Source:ZFIN;Acc:ZDB-GENE-030131-2735]"
ENSDARG00000069933	ENSDART00000102183	481.091	227.778	2.35751	5.93798	0.773638	734.405	2.86594	25.7497	1.41077	3.2242144055	1.6889476841	3.5524e-10	1.08059e-08	1.36005	0.437513	5.93798	25.7497	mitogen-activated protein kinase kinase kinase 6 [Source:HGNC Symbol;Acc:6858]
ENSDARG00000023214	ENSDART00000128250	1031.42	417.892	2.62106	11.5271	1.06172	1644.95	3.21615	51.8754	1.71496	3.9362894229	1.9768363014	3.75774e-10	1.1412e-08	0.221297	0.0578221	11.5271	51.8754	zgc:92512 [Source:ZFIN;Acc:ZDB-GENE-040718-56]
ENSDARG00000041248	ENSDART00000060466	34.9769	61.1099	1.78611	8.99877	0.954183	8.84389	0.946644	1.47698	0.169375	0.14472116398	-2.7886521783	3.79334e-10	1.15015e-08	1.63555	0.414141	8.99877	1.47698	si:dkey-241l7.6 [Source:ZFIN;Acc:ZDB-GENE-041014-235]
ENSDARG00000076919	ENSDART00000113467	245.606	373.622	2.57243	6.49312	0.812453	117.59	2.07037	2.39623	0.379529	0.31472925479	-1.6678168083	3.86335e-10	1.16948e-08	0.534693	0.336424	6.49312	2.39623	"immunoglobulin superfamily, DCC subclass, member 4 [Source:ZFIN;Acc:ZDB-GENE-080327-32]"
ENSDARG00000017261	ENSDART00000049196	165.707	66.1747	1.82069	2.72247	0.434963	265.239	2.42364	13.9017	1.14307	4.0081649872	2.0029418951	3.94717e-10	1.19389e-08	0.251887	0.0900398	2.72247	13.9017	glycerophosphodiester phosphodiesterase domain containing 1 [Source:ZFIN;Acc:ZDB-GENE-040822-22]
ENSDARG00000075977	ENSDART00000099355	69.4757	21.6612	1.33568	0.435944	-0.360569	117.29	2.06926	3.0413	0.48306	5.4147466753	2.4368938441	4.05153e-10	1.22348e-08	0.160309	4.11405	0.435944	3.0413	proline rich 5 (renal) [Source:HGNC Symbol;Acc:31682]
ENSDARG00000018165	ENSDART00000049676	26.3512	48.4835	1.68559	1.61443	0.208019	4.21896	0.625206	0.174516	-0.758164	0.087018634457	-3.5225318123	4.14464e-10	1.24959e-08	0.434226	0.0336922	1.61443	0.174516	DEP domain containing 1a [Source:ZFIN;Acc:ZDB-GENE-030131-9827]
ENSDARG00000004261	ENSDART00000020582	618.774	258.781	2.41293	15.0246	1.1768	978.766	2.99068	68.0413	1.83277	3.7822173873	1.9192322862	4.21559e-10	1.26996e-08	0.00301058	0.28018	15.0246	68.0413	transmembrane emp24 protein transport domain containing 9 [Source:ZFIN;Acc:ZDB-GENE-050417-434]
ENSDARG00000009594	ENSDART00000127353	567.081	858.924	2.93395	25.4619	1.40589	275.238	2.43971	10.109	1.00471	0.32044546212	-1.6418492551	4.24127e-10	1.27667e-08	1.22803	0.276852	25.4619	10.109	"nuclear receptor subfamily 1, group D, member 2b [Source:ZFIN;Acc:ZDB-GENE-990415-244]"
ENSDARG00000077169	ENSDART00000110424	96.9343	36.3409	1.5604	1.60562	0.205644	157.528	2.19736	8.72841	0.940935	4.3347220019	2.1159394723	4.31505e-10	1.29784e-08	0.17314	14.684	1.60562	8.72841	Uncharacterized protein [Source:UniProtKB/TrEMBL;Acc:F1QWR2]
ENSDARG00000040610	ENSDART00000059440	36.0063	63.5989	1.80345	4.98475	0.697643	8.41379	0.924992	0.802704	-0.0954447	0.13229466179	-2.9181732462	4.37008e-10	1.31333e-08	0.810457	1.27477	4.98475	0.802704	Uncharacterized protein [Source:UniProtKB/TrEMBL;Acc:F1QSV1]
ENSDARG00000007671	ENSDART00000002231	644.355	959.534	2.98206	40.1696	1.6039	329.176	2.51743	15.5404	1.19146	0.34305858924	-1.5434731069	4.40813e-10	1.32371e-08	4.36604	0.386348	40.1696	15.5404	growth hormone receptor b [Source:ZFIN;Acc:ZDB-GENE-071119-4]
ENSDARG00000043276	ENSDART00000111557	969.515	410.563	2.61338	29.9669	1.47664	1528.47	3.18426	131.43	2.11869	3.7228531972	1.8964087277	4.46927e-10	1.341e-08	0.0386314	0.00386272	29.9669	131.43	calreticulin [Source:ZFIN;Acc:ZDB-GENE-000208-17]
ENSDARG00000037532	ENSDART00000054653	49.7329	81.7538	1.91251	3.92439	0.593773	17.7119	1.24827	0.928572	-0.0321844	0.21664948427	-2.2065652926	4.53977e-10	1.36106e-08	8.27274	0.0131403	3.92439	0.928572	"MCM3 minichromosome maintenance deficient 3 (S. cerevisiae), like [Source:ZFIN;Acc:ZDB-GENE-040121-2]"
ENSDARG00000058731	ENSDART00000081657	15.7897	0	#NUM!	0	#NUM!	31.5795	1.4994	2.9521	0.470132	Inf	Inf	4.60607e-10	1.37983e-08	0	9.50554	0	2.9521	"solute carrier family 2 (facilitated glucose transporter), member 6 [Source:ZFIN;Acc:ZDB-GENE-081104-301]"
ENSDARG00000069099	ENSDART00000100276	134.652	46.5853	1.66825	4.86848	0.687393	222.718	2.34776	27.0845	1.43272	4.7808701558	2.2572732239	5.09144e-10	1.51796e-08	0.0862123	2.26006	4.86848	27.0845	transmembrane and coiled-coil domains 1 [Source:ZFIN;Acc:ZDB-GENE-050417-344]
ENSDARG00000021309	ENSDART00000090528	889.645	391.498	2.59273	17.0274	1.23115	1387.79	3.14232	72.8337	1.86233	3.5448224238	1.8257133581	5.19393e-10	1.54729e-08	0.0004602	0.207392	17.0274	72.8337	"ras homolog gene family, member Ae [Source:ZFIN;Acc:ZDB-GENE-040426-1337]"
ENSDARG00000016415	ENSDART00000003252	528.12	791.933	2.89869	26.3715	1.42113	264.307	2.42211	10.5229	1.02214	0.33374847294	-1.5831668591	5.19825e-10	1.54735e-08	0.0149125	0.149589	26.3715	10.5229	dehydrogenase E1 and transketolase domain containing 1 [Source:ZFIN;Acc:ZDB-GENE-041212-44]
ENSDARG00000077492	ENSDART00000109848	158.928	58.2921	1.76561	1.98224	0.297156	259.563	2.41424	10.0915	1.00395	4.4528021096	2.1547134973	5.52832e-10	1.64429e-08	0.144002	7.06984	1.98224	10.0915	"ATPase, aminophospholipid transporter, class I, type 8A, member 2 [Source:HGNC Symbol;Acc:13533]"
ENSDARG00000063626	ENSDART00000093149	5270.5	7915.14	3.89846	388.766	2.58969	2625.86	3.41927	160.603	2.20575	0.33175145454	-1.5918253039	5.54204e-10	1.64707e-08	0.912801	0.132541	388.766	160.603	DEAD (Asp-Glu-Ala-Asp) box polypeptide 21 [Source:ZFIN;Acc:ZDB-GENE-031113-10]
ENSDARG00000057706	ENSDART00000099020	169.372	65.9033	1.81891	13.2176	1.12115	272.841	2.43591	66.5362	1.82306	4.140018492	2.0496372117	5.72181e-10	1.69646e-08	0.00724824	0.221574	13.2176	66.5362	si:ch211-137i24.10 [Source:ZFIN;Acc:ZDB-GENE-060526-34]
ENSDARG00000074804	ENSDART00000110499	148.177	231.407	2.36438	3.40964	0.532708	64.947	1.81256	1.13822	0.0562257	0.28066135137	-1.8330976845	5.88723e-10	1.74413e-08	0.191786	0.0511868	3.40964	1.13822	ataxin 7 [Source:HGNC Symbol;Acc:10560]
ENSDARG00000092119	ENSDART00000132367	48.4503	11.7456	1.06987	1.24818	0.0962777	85.155	1.93021	10.45	1.01912	7.2499628442	2.8579736014	5.89917e-10	1.74629e-08	0.0367178	0.457662	1.24818	10.45	si:ch211-235f12.2 [Source:ZFIN;Acc:ZDB-GENE-050419-113]
ENSDARG00000071566	ENSDART00000092906	265.624	104.519	2.0192	5.63161	0.750633	426.729	2.63015	26.6839	1.42625	4.0827842399	2.0295533285	6.0009e-10	1.775e-08	0.113642	0.031918	5.63161	26.6839	"protein phosphatase 1, catalytic subunit, alpha isoform b [Source:ZFIN;Acc:ZDB-GENE-030131-5512]"
ENSDARG00000057844	ENSDART00000080600	38.5619	67.8402	1.83149	4.3134	0.634819	9.28365	0.967719	0.76125	-0.118473	0.13684581589	-2.8693767704	6.09253e-10	1.79926e-08	2.73668	0.166029	4.3134	0.76125	zgc:171470 [Source:ZFIN;Acc:ZDB-GENE-080204-4]
ENSDARG00000007760	ENSDART00000130967	99.6916	37.9676	1.57941	2.99313	0.476126	161.415	2.20795	16.0191	1.20464	4.2513946247	2.0879361796	6.21965e-10	1.83392e-08	0.166375	2.89694	2.99313	16.0191	spastic paraplegia 21 (H. sapiens) [Source:ZFIN;Acc:ZDB-GENE-040426-2722]
ENSDARG00000060841	ENSDART00000133547	334.733	142.274	2.15313	2.56749	0.409509	527.192	2.72197	11.8594	1.07406	3.7054592059	1.8896523423	6.428e-10	1.89238e-08	0.104534	1.07232	2.56749	11.8594	"phosphoinositide-3-kinase, class 2, alpha polypeptide [Source:HGNC Symbol;Acc:8971]"
ENSDARG00000017427	ENSDART00000115266	141.615	50.7104	1.7051	1.32128	0.120996	232.519	2.36646	7.06772	0.849279	4.585243862	2.1969984643	6.45141e-10	1.89778e-08	0.0297699	15.1316	1.32128	7.06772	PHD finger protein 20-like 1 [Source:HGNC Symbol;Acc:24280]
ENSDARG00000077688	ENSDART00000109756	24.5957	44.5616	1.64896	3.33706	0.523364	4.62976	0.665558	0.395129	-0.403261	0.10389578043	-3.2667910323	6.85318e-10	2.01123e-08	0.806614	0.43045	3.33706	0.395129	carboxypeptidase O [Source:ZFIN;Acc:ZDB-GENE-070619-6]
ENSDARG00000052792	ENSDART00000074712	1734.75	2647.92	3.4229	200.544	2.30221	821.594	2.91466	86.3093	1.93606	0.31027961791	-1.6883591647	6.89435e-10	2.02173e-08	17.2616	0.153824	200.544	86.3093	nothepsin [Source:ZFIN;Acc:ZDB-GENE-010620-1]
ENSDARG00000008936	ENSDART00000008013	265.627	104.006	2.01706	12.7556	1.1057	427.249	2.63068	60.2703	1.7801	4.1079281969	2.0384109648	6.93714e-10	2.03269e-08	0.194296	1.3225	12.7556	60.2703	SEC11 homolog A (S. cerevisiae) [Source:ZFIN;Acc:ZDB-GENE-040718-227]
ENSDARG00000025348	ENSDART00000054137	153.093	239.493	2.37929	4.57528	0.660417	66.6939	1.82409	1.55501	0.191734	0.27848011932	-1.8443537576	7.32801e-10	2.1422e-08	0.0183054	1.62132	4.57528	1.55501	insulin-like growth factor binding protein 5b [Source:ZFIN;Acc:ZDB-GENE-040319-2]
ENSDARG00000078140	ENSDART00000113823	15.3983	0	#NUM!	0	#NUM!	30.7965	1.4885	2.26758	0.355562	Inf	Inf	7.37983e-10	2.15567e-08	0	1.26122	0	2.26758	chromosome 2 open reading frame 50 [Source:HGNC Symbol;Acc:26324]
ENSDARG00000014806	ENSDART00000133998	702.469	1057.11	3.02412	56.9328	1.75536	347.83	2.54137	22.7834	1.35762	0.32904006033	-1.6036648534	7.50453e-10	2.19039e-08	0.157648	0.0190178	56.9328	22.7834	"protein tyrosine phosphatase-like (proline instead of catalytic arginine), member b [Source:ZFIN;Acc:ZDB-GENE-030131-6053]"
ENSDARG00000014947	ENSDART00000026576	2367.4	973.568	2.98837	64.8259	1.81175	3761.24	3.57533	295.222	2.47015	3.8633532709	1.9498536058	7.89425e-10	2.30056e-08	0.0209028	2.3541	64.8259	295.222	insulin-like growth factor binding protein 1a [Source:ZFIN;Acc:ZDB-GENE-021231-1]
ENSDARG00000000068	ENSDART00000000069	312.212	122.103	2.08673	7.37942	0.868023	502.32	2.70098	34.5744	1.53875	4.1138904319	2.0405033701	7.97718e-10	2.32292e-08	0.286383	1.32161	7.37942	34.5744	"solute carrier family 9 (sodium/hydrogen exchanger), member 3 regulator 1 [Source:ZFIN;Acc:ZDB-GENE-031006-7]"
ENSDARG00000016968	ENSDART00000128743	1032.34	450.817	2.654	25.76	1.41095	1613.87	3.20787	110.933	2.04506	3.5798769756	1.8399100093	8.12735e-10	2.36212e-08	0.000155768	0.389843	25.76	110.933	transmembrane protein 214 [Source:ZFIN;Acc:ZDB-GENE-110307-2]
ENSDARG00000020301	ENSDART00000133305	263.819	108.441	2.03519	5.24618	0.719843	419.198	2.62242	24.2295	1.38434	3.8656696443	1.9507183518	8.13071e-10	2.36212e-08	0.00667636	0.575919	5.24618	24.2295	amplified in osteosarcoma [Source:ZFIN;Acc:ZDB-GENE-060929-32]
ENSDARG00000069428	ENSDART00000101051	60.0604	98.6418	1.99406	8.13635	0.91043	21.4791	1.33202	2.07733	0.317505	0.21774816279	-2.1992675485	8.21446e-10	2.38461e-08	0.178773	0.946486	8.13635	2.07733	zgc:158856 [Source:ZFIN;Acc:ZDB-GENE-070112-1722]
ENSDARG00000052000	ENSDART00000073726	122.353	192.074	2.28347	12.9162	1.11114	52.6309	1.72124	4.25428	0.628826	0.27401273619	-1.8676851433	8.30942e-10	2.41031e-08	0.178858	2.57351	12.9162	4.25428	caveolin 2 [Source:ZFIN;Acc:ZDB-GENE-040625-164]
ENSDARG00000039828	ENSDART00000076700	66.0847	107.308	2.03063	8.01435	0.903868	24.862	1.39554	2.04837	0.311408	0.23168886883	-2.1097393613	8.38546e-10	2.42861e-08	6.22675	0.305605	8.01435	2.04837	zona pellucida glycoprotein 3b [Source:ZFIN;Acc:ZDB-GENE-031124-2]
ENSDARG00000041060	ENSDART00000060157	119.445	45.6269	1.65922	2.10305	0.32285	193.263	2.28615	11.0718	1.04422	4.2357188055	2.082606817	8.68183e-10	2.51057e-08	0.0460618	7.9031	2.10305	11.0718	zgc:92326 [Source:ZFIN;Acc:ZDB-GENE-040718-159]
ENSDARG00000086739	ENSDART00000058504	125.608	52.9962	1.72424	1.18734	0.0745759	198.219	2.29715	6.06907	0.783122	3.7402474432	1.9031337175	8.78499e-10	2.53649e-08	1.23754	0.624396	1.18734	6.06907	Uncharacterized protein [Source:UniProtKB/TrEMBL;Acc:E7F467]
ENSDARG00000055970	ENSDART00000078369	28.4695	51.4563	1.71144	2.00362	0.301816	5.48272	0.738996	0.271575	-0.566111	0.10655106332	-3.2303831044	8.80687e-10	2.54085e-08	1.76657	0.00774382	2.00362	0.271575	zgc:136971 [Source:ZFIN;Acc:ZDB-GENE-060421-3674]
ENSDARG00000069941	ENSDART00000102212	22.7434	2.02376	0.30616	0.182092	-0.739709	43.4631	1.63812	4.52621	0.655734	21.476357096	4.4246773934	8.90805e-10	2.56807e-08	0.00528051	3.52384	0.182092	4.52621	tyrosyl-DNA phosphodiesterase 2 [Source:HGNC Symbol;Acc:17768]
ENSDARG00000036864	ENSDART00000115189	564.464	248.963	2.39614	8.74645	0.941832	879.964	2.94446	38.2288	1.58239	3.5345152564	1.8215123691	8.9395e-10	2.57515e-08	0.0771493	0.0136859	8.74645	38.2288	"solute carrier family 34 (sodium phosphate), member 2b [Source:ZFIN;Acc:ZDB-GENE-030709-1]"
ENSDARG00000078645	ENSDART00000114677	107.392	40.2721	1.605	0.62766	-0.202276	174.512	2.24183	3.29204	0.517465	4.3333246285	2.1154743193	9.10523e-10	2.62088e-08	0.00554734	1.1593	0.62766	3.29204	"calcium/calmodulin-dependent protein kinase kinase 2, beta [Source:HGNC Symbol;Acc:1470]"
ENSDARG00000007129	ENSDART00000080771	55.4886	90.7499	1.95785	1.75477	0.244219	20.2274	1.30594	0.451416	-0.345423	0.22289148638	-2.1655865828	9.13886e-10	2.62854e-08	1.08548	0.239205	1.75477	0.451416	si:dkey-29b22.6 [Source:ZFIN;Acc:ZDB-GENE-061009-43]
ENSDARG00000015978	ENSDART00000020000	119.086	41.1917	1.61481	8.41369	0.924987	196.979	2.29442	45.2945	1.65605	4.7820116104	2.2576176328	9.26162e-10	2.66181e-08	0.310904	1.70138	8.41369	45.2945	cytochrome c oxidase subunit Vb [Source:HGNC Symbol;Acc:2269]
ENSDARG00000042977	ENSDART00000138821	54.8949	13.256	1.12241	0.889453	-0.050877	96.5337	1.98468	6.86815	0.83684	7.2822407316	2.8643824332	9.35594e-10	2.68686e-08	0.423262	0.672936	0.889453	6.86815	"nuclear factor, interleukin 3 regulated [Source:ZFIN;Acc:ZDB-GENE-040822-28]"
ENSDARG00000076043	ENSDART00000112452	2316.64	3416.09	3.53353	398.148	2.60004	1217.19	3.08536	167.163	2.22314	0.35631055906	-1.4887928573	9.67027e-10	2.77288e-08	0.240839	0.542549	398.148	167.163	si:dkeyp-73d8.9 [Source:ZFIN;Acc:ZDB-GENE-070912-685]
ENSDARG00000079796	ENSDART00000115296	108.426	38.8873	1.58981	3.88024	0.588858	177.965	2.25033	20.6106	1.31409	4.5764336965	2.194223779	9.69527e-10	2.77793e-08	0.0910733	0.334602	3.88024	20.6106	chromosome 2 open reading frame 43 [Source:HGNC Symbol;Acc:26145]
ENSDARG00000055763	ENSDART00000122479	130.965	51.4563	1.71144	2.15305	0.333055	210.475	2.3232	11.2144	1.04977	4.0903582	2.0322271881	9.99683e-10	2.85778e-08	0.213265	1.58919	2.15305	11.2144	transmembrane protein 115 [Source:ZFIN;Acc:ZDB-GENE-050913-157]
ENSDARG00000021399	ENSDART00000003133	280.5	122.947	2.08972	10.5384	1.02277	438.053	2.64153	47.7215	1.67871	3.5629363609	1.8330667151	1.01414e-09	2.8969e-08	0.305974	0.170586	10.5384	47.7215	"Yip1 domain family, member 2 [Source:ZFIN;Acc:ZDB-GENE-040724-124]"
ENSDARG00000016086	ENSDART00000004923	153.78	54.9611	1.74006	1.5473	0.189574	252.599	2.40243	8.04755	0.905664	4.5959652452	2.2003678883	1.05732e-09	3.01567e-08	0.272684	0.21863	1.5473	8.04755	WW domain containing E3 ubiquitin protein ligase 1 [Source:ZFIN;Acc:ZDB-GENE-040426-2744]
ENSDARG00000019451	ENSDART00000129866	27.3696	49.6745	1.69613	1.05301	0.0224312	5.06469	0.704553	0.1329	-0.876474	0.10195759969	-3.2939587802	1.07153e-09	3.05386e-08	0.235595	0.124432	1.05301	0.1329	proprotein convertase subtilisin/kexin type 2 [Source:ZFIN;Acc:ZDB-GENE-090608-1]
ENSDARG00000079957	ENSDART00000113692	20.082	36.786	1.56568	2.27566	0.357107	3.37807	0.528668	0.240191	-0.619444	0.091830349495	-3.4448851535	1.10529e-09	3.14529e-08	1.90223	0.19203	2.27566	0.240191	Uncharacterized protein [Source:UniProtKB/TrEMBL;Acc:E7F7H1]
ENSDARG00000094923	ENSDART00000122035	288.298	125.252	2.09778	8.35107	0.921742	451.345	2.65451	37.9099	1.57875	3.6035069803	1.84940164	1.13196e-09	3.21874e-08	0.175068	2.70826	8.35107	37.9099	"UDP glucuronosyltransferase 5 family, polypeptide A4 [Source:ZFIN;Acc:ZDB-GENE-100406-1]"
ENSDARG00000058666	ENSDART00000147802	14.9682	0	#NUM!	0	#NUM!	29.9363	1.4762	5.72205	0.757552	Inf	Inf	1.14159e-09	3.24368e-08	0	0.00473952	0	5.72205	DENN/MADD domain containing 2D [Source:HGNC Symbol;Acc:26192]
ENSDARG00000004909	ENSDART00000007781	6110.68	9183.57	3.96301	449.174	2.65241	3037.8	3.48256	189.168	2.27685	0.33078617786	-1.5960291432	1.20841e-09	3.43094e-08	2.14557	0.1025	449.174	189.168	catalase [Source:ZFIN;Acc:ZDB-GENE-000210-20]
ENSDARG00000017606	ENSDART00000010143	159.439	65.4195	1.81571	6.98856	0.844388	253.459	2.40391	34.9155	1.54302	3.874371423	1.9539622669	1.22045e-09	3.4625e-08	0.374012	0.510198	6.98856	34.9155	SYS1 Golgi-localized integral membrane protein homolog (S. cerevisiae) [Source:HGNC Symbol;Acc:16162]
ENSDARG00000034187	ENSDART00000050308	57.7271	14.9603	1.17494	1.26274	0.101314	100.494	2.00214	9.76945	0.98987	6.7173546608	2.7478932019	1.23377e-09	3.49765e-08	0.0971475	20.7497	1.26274	9.76945	calmodulin 1b [Source:ZFIN;Acc:ZDB-GENE-030804-2]
ENSDARG00000090286	ENSDART00000125398	18268.4	27576.8	4.44054	2218.01	3.34596	8959.98	3.95231	890.253	2.94951	0.32491032612	-1.6218864996	1.25146e-09	3.54511e-08	0.380137	0.729567	2218.01	890.253	"serine (or cysteine) proteinase inhibitor, clade A (alpha-1 antiproteinase, antitrypsin), member 1 [Source:ZFIN;Acc:ZDB-GENE-030131-1421]"
ENSDARG00000060962	ENSDART00000138523	83.1339	25.4374	1.40547	2.00388	0.301871	140.83	2.1487	12.424	1.09426	5.5363543557	2.468936286	1.25622e-09	3.5559e-08	0.240016	0.000998825	2.00388	12.424	"bloodthirsty-related gene family, member 4 [Source:ZFIN;Acc:ZDB-GENE-060825-109]"
ENSDARG00000078842	ENSDART00000115118	32.4335	58.9806	1.77071	0.790855	-0.101903	5.88627	0.769841	0.110112	-0.958165	0.099800114438	-3.3248147199	1.30858e-09	3.70133e-08	18.542	1.17038	0.790855	0.110112	tensin 1 [Source:HGNC Symbol;Acc:11973]
ENSDARG00000060318	ENSDART00000084855	84.1929	24.9241	1.39662	2.85689	0.455894	143.462	2.15674	17.7287	1.24868	5.7559467522	2.5250532459	1.46343e-09	4.13309e-08	0.624967	6.17947	2.85689	17.7287	serine/threonine kinase 40 [Source:ZFIN;Acc:ZDB-GENE-030131-4831]
ENSDARG00000076773	ENSDART00000114746	217.882	334.552	2.52446	30.7222	1.48745	101.212	2.00523	11.3632	1.0555	0.3025290412	-1.7248544547	1.51387e-09	4.27232e-08	0.246491	0.0378704	30.7222	11.3632	leucine rich repeat containing 58a [Source:ZFIN;Acc:ZDB-GENE-090312-76]
ENSDARG00000028017	ENSDART00000038294	1080.48	470.715	2.67276	35.0483	1.54467	1690.25	3.22795	149.594	2.17492	3.5908170622	1.8443121553	1.53215e-09	4.32066e-08	0.030915	9.73895	35.0483	149.594	tumor protein p53 inducible nuclear protein 1 [Source:ZFIN;Acc:ZDB-GENE-031018-3]
ENSDARG00000069758	ENSDART00000101765	12.0521	23.2586	1.36658	0.914122	-0.0389956	0.845724	-0.0727714	0.0356901	-1.44745	0.036361850659	-4.7814305615	1.58657e-09	4.46595e-08	8.43656	0.102039	0.914122	0.0356901	RNA binding motif protein 44 [Source:HGNC Symbol;Acc:24756]
ENSDARG00000036118	ENSDART00000052441	769.786	346.443	2.53963	10.4396	1.01868	1193.13	3.07669	44.7096	1.6504	3.4439365778	1.7840585749	1.58724e-09	4.46595e-08	0.0957757	1.12597	10.4396	44.7096	"catenin (cadherin-associated protein), alpha 1, 102kDa [Source:HGNC Symbol;Acc:2509]"
ENSDARG00000015310	ENSDART00000042512	147.129	56.4622	1.75176	3.74218	0.573125	237.797	2.37621	18.8149	1.2745	4.2116058427	2.0743704232	1.60275e-09	4.50619e-08	0.00374151	0.0592127	3.74218	18.8149	"phosphatidylinositol transfer protein, beta, like [Source:ZFIN;Acc:ZDB-GENE-040426-2791]"
ENSDARG00000026871	ENSDART00000036797	65.4456	104.732	2.02008	12.2809	1.08923	26.1595	1.41763	3.37381	0.528121	0.24977645324	-2.0012906163	1.6272e-09	4.57152e-08	8.67344	0.375896	12.2809	3.37381	ubiquitin carboxyl-terminal esterase L1 (ubiquitin thiolesterase) [Source:ZFIN;Acc:ZDB-GENE-030131-3844]
ENSDARG00000077090	ENSDART00000114977	79.2062	130.994	2.11725	6.15871	0.78949	27.4184	1.43804	1.68943	0.227739	0.20931062461	-2.2562825502	1.64419e-09	4.61579e-08	6.11404	0.117795	6.15871	1.68943	plexin B2 [Source:HGNC Symbol;Acc:9104]
ENSDARG00000012747	ENSDART00000005464	201.665	82.9262	1.91869	4.32552	0.636038	320.405	2.5057	20.096	1.30311	3.8637336612	1.9499956483	1.72296e-09	4.8333e-08	0.000112051	0.403567	4.32552	20.096	RER1 retention in endoplasmic reticulum 1 homolog (S. cerevisiae) [Source:ZFIN;Acc:ZDB-GENE-040426-1494]
ENSDARG00000012656	ENSDART00000007700	1216.46	544.231	2.73578	14.6949	1.16717	1888.69	3.27616	63.0539	1.79971	3.4703755985	1.795091814	1.74054e-09	4.87533e-08	0.0567172	1.76055	14.6949	63.0539	activating transcription factor 6 [Source:ZFIN;Acc:ZDB-GENE-041014-328]
ENSDARG00000008292	ENSDART00000135580	102.556	164.643	2.21654	21.4802	1.33204	40.4692	1.60712	6.71761	0.827215	0.24580023745	-2.0244417855	1.749e-09	4.89537e-08	3.32787	0.0533495	21.4802	6.71761	"eukaryotic translation initiation factor 2, subunit 3 gamma [Source:ZFIN;Acc:ZDB-GENE-030131-5552]"
ENSDARG00000079324	ENSDART00000115420	33.6135	7.37859	0.867973	0.226061	-0.645775	59.8485	1.77705	2.42383	0.384503	8.1110975538	3.019897146	1.75299e-09	4.90288e-08	0.14775	1.42781	0.226061	2.42383	anoctamin 9 [Source:HGNC Symbol;Acc:20679]
ENSDARG00000059037	ENSDART00000040838	16.3967	31.1117	1.49292	1.39318	0.144006	1.68179	0.225772	0.0826311	-1.08286	0.054056643	-4.2093842687	1.79913e-09	5.02068e-08	2.03252	0.260249	1.39318	0.0826311	"Mov10l1, Moloney leukemia virus 10-like 1, homolog (mouse) [Source:HGNC Symbol;Acc:7201]"
ENSDARG00000076614	ENSDART00000139706	14.5586	0	#NUM!	0	#NUM!	29.1171	1.46415	4.92186	0.692129	Inf	Inf	1.82788e-09	5.09714e-08	0	2.83948	0	4.92186	zgc:175175 [Source:ZFIN;Acc:ZDB-GENE-080516-4]
ENSDARG00000031971	ENSDART00000042297	169.731	67.5301	1.8295	4.11518	0.614389	271.933	2.43446	20.1015	1.30323	4.0268346523	2.0096462343	1.88841e-09	5.26201e-08	0.00744894	0.226089	4.11518	20.1015	KDEL (Lys-Asp-Glu-Leu) containing 1 [Source:ZFIN;Acc:ZDB-GENE-040426-878]
ENSDARG00000071727	ENSDART00000106272	36.6835	61.9907	1.79233	4.67537	0.669816	11.3762	1.056	0.924746	-0.0339778	0.18351512343	-2.4460291349	1.90099e-09	5.29315e-08	8.03276	0.225196	4.67537	0.924746	si:dkey-37o8.1 [Source:ZFIN;Acc:ZDB-GENE-030131-5667]
ENSDARG00000053457	ENSDART00000075495	2342.03	3480.41	3.54163	550.047	2.7404	1203.65	3.0805	238.653	2.37777	0.3458339627	-1.5318485388	1.90459e-09	5.29923e-08	1.61124	0.052547	550.047	238.653	ribosomal protein L23 [Source:ZFIN;Acc:ZDB-GENE-030131-8756]
ENSDARG00000028957	ENSDART00000044860	152.551	57.9727	1.76322	4.60202	0.662949	247.129	2.39292	22.9704	1.36117	4.2628449551	2.0918165837	1.97972e-09	5.49423e-08	0.0625448	0.412709	4.60202	22.9704	v-maf musculoaponeurotic fibrosarcoma oncogene homolog f (avian) [Source:ZFIN;Acc:ZDB-GENE-040426-1280]
ENSDARG00000092498	ENSDART00000121643	56.6041	91.2725	1.96034	12.954	1.1124	21.9357	1.34115	3.51008	0.545317	0.24033218949	-2.0568982025	1.982e-09	5.49423e-08	4.13672	0.156912	12.954	3.51008	si:dkeyp-46h3.2 [Source:ZFIN;Acc:ZDB-GENE-030131-7351]
ENSDARG00000016145	ENSDART00000012146	85.9441	30.5891	1.48557	3.91128	0.592319	141.299	2.15014	22.6611	1.35528	4.6192699792	2.2076648688	1.9942e-09	5.52395e-08	0.0852476	1.27066	3.91128	22.6611	"solute carrier family 39 (zinc transporter), member 3 [Source:ZFIN;Acc:ZDB-GENE-060315-9]"
ENSDARG00000033604	ENSDART00000145272	138.333	53.1699	1.72567	2.95234	0.470166	223.497	2.34927	14.707	1.16752	4.2034393569	2.0715702595	2.07953e-09	5.75608e-08	0.0191546	0.130748	2.95234	14.707	low density lipoprotein receptor-related protein associated protein 1 [Source:ZFIN;Acc:ZDB-GENE-030131-5871]
ENSDARG00000004497	ENSDART00000111882	135.029	47.0304	1.67238	3.84109	0.584455	223.028	2.34836	19.4707	1.28938	4.7422041988	2.2455577864	2.23842e-09	6.18348e-08	0.953143	0.203198	3.84109	19.4707	tetraspanin 33 [Source:ZFIN;Acc:ZDB-GENE-040718-361]
ENSDARG00000016494	ENSDART00000028108	200.313	304.988	2.48428	8.93261	0.950979	95.6373	1.98063	3.21713	0.507469	0.31357703635	-1.673108182	2.23888e-09	6.18348e-08	1.70979	1.13146	8.93261	3.21713	dopa decarboxylase [Source:ZFIN;Acc:ZDB-GENE-040426-2656]
ENSDARG00000060661	ENSDART00000085728	63.5988	102.34	2.01005	5.74975	0.759649	24.8571	1.39545	1.58195	0.199194	0.24288684201	-2.0416437584	2.31605e-09	6.39189e-08	2.45664	0.556244	5.74975	1.58195	Kruppel-like factor 8 [Source:HGNC Symbol;Acc:6351]
ENSDARG00000042823	ENSDART00000062852	278.687	121.291	2.08383	11.6666	1.06695	436.083	2.63957	51.3417	1.71047	3.5953502282	1.8461323125	2.35153e-09	6.48028e-08	0.0234539	0.828513	11.6666	51.3417	signal peptidase complex subunit 2 homolog (S. cerevisiae) [Source:ZFIN;Acc:ZDB-GENE-050320-32]
ENSDARG00000018961	ENSDART00000026339	4146.3	6148.44	3.78877	305.843	2.4855	2144.15	3.33126	131.2	2.11793	0.34873092892	-1.5198137726	2.36643e-09	6.51653e-08	0.486968	0.362715	305.843	131.2	GTP binding protein 4 [Source:ZFIN;Acc:ZDB-GENE-030131-5982]
ENSDARG00000002758	ENSDART00000139760	91.8311	143.222	2.15601	11.5676	1.06324	40.4403	1.60681	3.5947	0.555663	0.28236079675	-1.8243882976	2.39147e-09	6.57584e-08	6.54317	1.06984	11.5676	3.5947	death effector domain containing 2 [Source:HGNC Symbol;Acc:24450]
ENSDARG00000041685	ENSDART00000061098	7473.4	2937.37	3.46796	76.5419	1.8839	12009.4	4.07952	384.531	2.58493	4.0885033087	2.0315728079	2.41424e-09	6.63358e-08	0.0183755	0.000297648	76.5419	384.531	Uncharacterized protein [Source:UniProtKB/TrEMBL;Acc:E7F8T4]
ENSDARG00000036059	ENSDART00000052347	170.157	69.2344	1.84032	2.78944	0.445517	271.08	2.4331	13.4112	1.12747	3.9153885795	1.9691554937	2.44787e-09	6.72107e-08	0.0412228	0.377999	2.78944	13.4112	transmembrane protein with metallophosphoesterase domain [Source:HGNC Symbol;Acc:33865]
ENSDARG00000040059	ENSDART00000058587	125.383	196.364	2.29306	16.9108	1.22816	54.402	1.73561	5.65853	0.752704	0.27704658077	-1.8517995331	2.47297e-09	6.78006e-08	0.00645885	0.034118	16.9108	5.65853	glycogen synthase kinase binding protein [Source:ZFIN;Acc:ZDB-GENE-990714-7]
ENSDARG00000077631	ENSDART00000112696	453.062	193.517	2.28672	4.43065	0.646467	712.607	2.85285	19.2275	1.28392	3.6824041508	1.8806479739	2.5819e-09	7.06837e-08	0.0426634	0.00925287	4.43065	19.2275	si:ch73-353p21.5 [Source:ZFIN;Acc:ZDB-GENE-091204-446]
ENSDARG00000068515	ENSDART00000099131	88.4612	144.483	2.15982	2.75561	0.440218	32.4397	1.51108	0.799837	-0.0969986	0.22452298976	-2.1550649194	2.59641e-09	7.1029e-08	6.01696	0.599289	2.75561	0.799837	si:zfos-1762d12.1 [Source:ZFIN;Acc:ZDB-GENE-030131-1188]
ENSDARG00000035131	ENSDART00000050865	233.777	101.528	2.00658	7.4551	0.872453	366.026	2.56351	33.5285	1.52541	3.6051775843	1.8500703257	2.60052e-09	7.10899e-08	0.122773	0.126308	7.4551	33.5285	"surfeit gene 4, like [Source:ZFIN;Acc:ZDB-GENE-040718-172]"
ENSDARG00000026865	ENSDART00000033248	69.7957	22.8135	1.35819	1.80577	0.256663	116.778	2.06736	11.3879	1.05644	5.1188162645	2.355810223	2.62925e-09	7.18227e-08	0.0299993	0.311647	1.80577	11.3879	"family with sequence similarity 107, member B [Source:ZFIN;Acc:ZDB-GENE-031030-12]"
ENSDARG00000005791	ENSDART00000012055	3108.79	4624.36	3.66505	1013.52	3.00583	1593.21	3.20227	440.661	2.6441	0.34452548015	-1.5373174103	2.67641e-09	7.30048e-08	1.90123	0.0458508	1013.52	440.661	ribosomal protein L28 [Source:ZFIN;Acc:ZDB-GENE-040930-10]
ENSDARG00000095009	ENSDART00000131208	401.552	607.946	2.78387	48.0713	1.68189	195.158	2.29039	19.0256	1.27934	0.32101122406	-1.6393043533	2.69815e-09	7.35442e-08	0.887886	0.236141	48.0713	19.0256	si:dkey-15h8.1 [Source:ZFIN;Acc:ZDB-GENE-050208-622]
ENSDARG00000089976	ENSDART00000129714	212.895	86.2666	1.93584	14.6805	1.16674	339.523	2.53087	67.0152	1.82617	3.9357401334	1.9766349664	2.7038e-09	7.36446e-08	0.138643	1.25736	14.6805	67.0152	signal peptidase complex subunit 3 homolog (S. cerevisiae) [Source:ZFIN;Acc:ZDB-GENE-040426-2206]
ENSDARG00000057672	ENSDART00000127784	35.6576	5.95498	0.774881	0.611533	-0.21358	65.3602	1.81531	6.38785	0.805355	10.975705327	3.4562417489	2.71569e-09	7.38612e-08	0.712355	0.0332235	0.611533	6.38785	phosphatidic acid phosphatase type 2 domain containing 1B [Source:ZFIN;Acc:ZDB-GENE-040704-54]
ENSDARG00000017314	ENSDART00000021594	6407.15	9598.63	3.98221	846.335	2.92754	3215.66	3.50727	369.912	2.5681	0.335012685	-1.5777123717	2.73417e-09	7.43099e-08	3.20539	1.70734	846.335	369.912	"chymotrypsin-like elastase family, member 1 [Source:HGNC Symbol;Acc:3308]"
ENSDARG00000039117	ENSDART00000057124	364.14	557.702	2.7464	21.8064	1.33858	170.578	2.23192	8.5683	0.932894	0.30585920633	-1.7090603932	2.75118e-09	7.46642e-08	6.47244	2.27897	21.8064	8.5683	thyrotroph embryonic factor a [Source:ZFIN;Acc:ZDB-GENE-990415-264]
ENSDARG00000059363	ENSDART00000082466	39.0337	8.96659	0.952627	0.509533	-0.292828	69.1007	1.83948	4.8373	0.684603	7.7064713564	2.9460704293	2.80959e-09	7.61392e-08	0.0179538	4.38496	0.509533	4.8373	"transforming growth factor, beta receptor II (70/80kDa) [Source:HGNC Symbol;Acc:11773]"
ENSDARG00000035838	ENSDART00000052005	431.567	197.023	2.29452	26.3251	1.42037	666.111	2.82355	111.321	2.04658	3.3808808829	1.7573991873	2.9342e-09	7.93439e-08	0.174772	0.407535	26.3251	111.321	oligosaccharyltransferase complex subunit [Source:ZFIN;Acc:ZDB-GENE-040426-1079]
ENSDARG00000076366	ENSDART00000113517	30.748	53.0629	1.72479	3.54363	0.549449	8.4331	0.925987	0.603048	-0.219648	0.15892643668	-2.6535689645	3.06034e-09	8.26954e-08	9.64342	2.02094e-05	3.54363	0.603048	si:dkey-46g23.3 [Source:ZFIN;Acc:ZDB-GENE-070705-477]
ENSDARG00000037654	ENSDART00000054848	63.316	19.9182	1.29925	1.65642	0.219169	106.714	2.02822	10.7192	1.03016	5.3576078179	2.4215889784	3.11066e-09	8.39946e-08	3.50565e-05	1.20012	1.65642	10.7192	phosphomannomutase 2 [Source:ZFIN;Acc:ZDB-GENE-030722-6]
ENSDARG00000007795	ENSDART00000133857	74.7806	119.635	2.07786	22.1319	1.34502	29.9266	1.47606	6.47412	0.811181	0.25015037995	-1.9991324513	3.12315e-09	8.42712e-08	0.577456	0.1167	22.1319	6.47412	cystatin C (amyloid angiopathy and cerebral hemorrhage) [Source:ZFIN;Acc:ZDB-GENE-030131-373]
ENSDARG00000013938	ENSDART00000022499	232.596	97.015	1.98684	13.3446	1.12531	368.176	2.56606	60.149	1.77923	3.7950426555	1.9241161013	3.26982e-09	8.81019e-08	0.0202617	0.685586	13.3446	60.149	"proteasome (prosome, macropain) subunit, beta type, 3 [Source:ZFIN;Acc:ZDB-GENE-040426-2682]"
ENSDARG00000038293	ENSDART00000055848	430.598	639.384	2.80576	50.0349	1.69927	221.812	2.34599	20.0589	1.30231	0.34691587952	-1.5273422157	3.30463e-09	8.89758e-08	1.98776	0.0254001	50.0349	20.0589	zgc:103559 [Source:ZFIN;Acc:ZDB-GENE-041212-22]
ENSDARG00000054028	ENSDART00000134544	90.7233	31.625	1.50003	1.25707	0.0993581	149.822	2.17557	7.03066	0.846996	4.7374423032	2.2441083729	3.44259e-09	9.25575e-08	0.0442196	10.1932	1.25707	7.03066	cu137686.1 [Source:ZFIN;Acc:ZDB-GENE-081031-14]
ENSDARG00000088147	ENSDART00000129804	43.8965	73.8821	1.86854	10.8531	1.03556	13.911	1.14336	2.41817	0.383487	0.18828648578	-2.4089986403	3.47521e-09	9.33009e-08	0.150188	0.0303256	10.8531	2.41817	Uncharacterized protein [Source:UniProtKB/TrEMBL;Acc:F1R6H3]
ENSDARG00000044090	ENSDART00000082193	493.879	220.368	2.34315	9.36198	0.971368	767.391	2.88502	39.3418	1.59485	3.4823076736	1.8000436756	3.48304e-09	9.3444e-08	0.00120556	0.00787695	9.36198	39.3418	"zinc metallopeptidase, STE24 homolog [Source:ZFIN;Acc:ZDB-GENE-030131-6312]"
ENSDARG00000022456	ENSDART00000133322	39.2688	9.79935	0.991197	1.09526	0.0395158	68.7382	1.8372	9.74262	0.988676	7.0145678911	2.8103542342	3.51686e-09	9.4284e-08	0.0579539	0.141428	1.09526	9.74262	"enolase 1, (alpha) [Source:ZFIN;Acc:ZDB-GENE-030131-6048]"
ENSDARG00000031647	ENSDART00000050682	1348.52	610.851	2.78594	11.2633	1.05167	2086.18	3.31935	47.0546	1.6726	3.4152105734	1.7719745342	3.58005e-09	9.59096e-08	0.0423109	5.08276	11.2633	47.0546	signal transducer and activator of transcription 2 [Source:ZFIN;Acc:ZDB-GENE-080321-1]
ENSDARG00000089462	ENSDART00000129630	85.8459	139.641	2.14501	5.11513	0.708857	32.0506	1.50584	1.54174	0.18801	0.22952126043	-2.123300299	3.58575e-09	9.59936e-08	6.78215	0.0215541	5.11513	1.54174	zinc finger protein 828 [Source:HGNC Symbol;Acc:20311]
ENSDARG00000071212	ENSDART00000102827	45.4482	75.712	1.87916	3.38749	0.529878	15.1844	1.1814	0.785657	-0.104767	0.20055486859	-2.317931106	3.62509e-09	9.69084e-08	1.43287	0.0569601	3.38749	0.785657	leucine proline-enriched proteoglycan (leprecan) 1 [Source:HGNC Symbol;Acc:19316]
ENSDARG00000007614	ENSDART00000020806	91.6643	30.2401	1.48058	3.31062	0.51991	153.089	2.18494	18.5335	1.26796	5.0624283523	2.3398295848	3.69872e-09	9.88065e-08	0.417885	0.460476	3.31062	18.5335	WW domain containing oxidoreductase [Source:ZFIN;Acc:ZDB-GENE-040426-858]
ENSDARG00000094265	ENSDART00000141340	122.221	57.9447	1.76301	4.34781	0.63827	186.497	2.27067	21.1633	1.32558	3.218534341	1.6864038622	3.71073e-09	9.90567e-08	4.41172	5.8363	4.34781	21.1633	si:dkey-183n20.15 [Source:ZFIN;Acc:ZDB-GENE-041001-160]
ENSDARG00000068096	ENSDART00000098285	70.0615	25.4281	1.40531	1.41114	0.149571	114.695	2.05954	8.50576	0.929713	4.5105670395	2.1733088112	3.76421e-09	1.00413e-07	0.572737	0.0271728	1.41114	8.50576	activating transcription factor 5 [Source:HGNC Symbol;Acc:790]
ENSDARG00000019529	ENSDART00000017269	75.3729	119.954	2.07902	3.78222	0.577747	30.7917	1.48843	1.1343	0.0547284	0.25669555362	-1.9618697886	3.83014e-09	1.02099e-07	0.996606	0.125929	3.78222	1.1343	"poly (ADP-ribose) polymerase family, member 1 [Source:ZFIN;Acc:ZDB-GENE-030131-3955]"
ENSDARG00000025977	ENSDART00000060255	240.074	103.793	2.01617	7.1718	0.855628	376.355	2.5756	31.9742	1.5048	3.62600267	1.8583799874	3.89865e-09	1.03851e-07	0.0244353	6.91849	7.1718	31.9742	bleomycin hydrolase [Source:ZFIN;Acc:ZDB-GENE-030131-8485]
ENSDARG00000019235	ENSDART00000051792	65.425	22.0195	1.34281	0.537741	-0.269427	108.83	2.03675	3.32809	0.522195	4.9424654125	2.30523087	4.10694e-09	1.09245e-07	0.0622942	1.7598	0.537741	3.32809	semaphorin 3aa [Source:ZFIN;Acc:ZDB-GENE-991209-3]
ENSDARG00000078918	ENSDART00000137776	56.3444	92.4542	1.96593	24.25	1.38471	20.2346	1.30609	6.20713	0.792891	0.21886102749	-2.1919130177	4.12493e-09	1.09645e-07	0.57416	0.0358946	24.25	6.20713	catechol-O-methyltransferase domain containing 1 [Source:ZFIN;Acc:ZDB-GENE-030131-1072]
ENSDARG00000088030	ENSDART00000121770	1481.46	2201.07	3.34263	598.168	2.77682	761.86	2.88187	262.996	2.41995	0.34613160474	-1.5306074171	4.13097e-09	1.09728e-07	2.86746	0.0187445	598.168	262.996	ribosomal protein L35a [Source:ZFIN;Acc:ZDB-GENE-040718-190]
ENSDARG00000019398	ENSDART00000022874	66.4237	21.5449	1.33335	2.63355	0.420542	111.302	2.0465	16.3681	1.214	5.1660620545	2.3690649732	4.22672e-09	1.12192e-07	7.93695e-05	0.160879	2.63355	16.3681	"proteasome (prosome, macropain) subunit, alpha type, 6a [Source:ZFIN;Acc:ZDB-GENE-020326-1]"
ENSDARG00000034700	ENSDART00000033559	100.648	161.234	2.20746	6.66492	0.823795	40.0609	1.60272	2.09226	0.320616	0.2484637893	-2.0088924838	4.31954e-09	1.14575e-07	2.27049	0.00987004	6.66492	2.09226	vascular endothelial growth factor Ab [Source:ZFIN;Acc:ZDB-GENE-030131-4605]
ENSDARG00000011564	ENSDART00000134873	85.2895	135.583	2.1322	6.83394	0.834671	34.9962	1.54402	2.09139	0.320434	0.25811653065	-1.9539055555	4.4199e-09	1.17071e-07	0.195458	0.000704393	6.83394	2.09139	splicing factor proline/glutamine rich (polypyrimidine tract binding protein associated) [Source:ZFIN;Acc:ZDB-GENE-040426-2452]
ENSDARG00000034105	ENSDART00000048855	376.457	556.515	2.74548	13.8036	1.13999	196.4	2.29314	5.48589	0.739247	0.35290988181	-1.5026282674	4.55658e-09	1.20464e-07	4.49797	0.477158	13.8036	5.48589	microtubule associated tumor suppressor 1 [Source:HGNC Symbol;Acc:29789]
ENSDARG00000009505	ENSDART00000008243	786.476	321.786	2.50757	25.5179	1.40685	1251.16	3.09731	107.32	2.03068	3.8881872908	1.9590977141	4.55763e-09	1.20464e-07	1.15496	4.21428	25.5179	107.32	slowmo homolog 2 (Drosophila) [Source:ZFIN;Acc:ZDB-GENE-031002-13]
ENSDARG00000018404	ENSDART00000020750	2837.84	1265.3	3.10219	80.7494	1.90714	4410.39	3.64448	351.978	2.54652	3.4856563446	1.8014303393	4.58081e-09	1.20991e-07	0.117249	0.316519	80.7494	351.978	keratin 18 [Source:ZFIN;Acc:ZDB-GENE-030411-6]
ENSDARG00000053405	ENSDART00000075421	652.642	976.39	2.98962	81.046	1.90873	328.893	2.51706	34.1356	1.53321	0.33684623114	-1.5698379373	4.64684e-09	1.22649e-07	1.61001	0.000550992	81.046	34.1356	sorbitol dehydrogenase [Source:ZFIN;Acc:ZDB-GENE-040426-1231]
ENSDARG00000070452	ENSDART00000137697	102.718	41.7732	1.6209	3.07398	0.487701	163.663	2.21395	15.8655	1.20045	3.917878768	1.9700727566	4.71802e-09	1.2444e-07	0.557235	1.7796	3.07398	15.8655	transmembrane protein 66 [Source:HGNC Symbol;Acc:28789]
ENSDARG00000070404	ENSDART00000103267	32.7906	56.3071	1.75056	6.15186	0.789006	9.274	0.967267	1.17178	0.0688469	0.16470377696	-2.6020544558	4.73788e-09	1.24876e-07	0.92792	0.0210166	6.15186	1.17178	chromosome 3 open reading frame 54 [Source:HGNC Symbol;Acc:32480]
ENSDARG00000076892	ENSDART00000079717	154.335	242.515	2.38474	44.9084	1.65233	66.1552	1.82056	15.7102	1.19618	0.27278807337	-1.8741475255	4.74142e-09	1.24882e-07	5.17806	0.585116	44.9084	15.7102	"non-metastatic cells 2b.1, protein (NM23B) expressed in [Source:ZFIN;Acc:ZDB-GENE-000210-32]"
ENSDARG00000034710	ENSDART00000043643	170.881	73.9503	1.86894	6.00555	0.778553	267.813	2.42783	27.8139	1.44426	3.6215205892	1.8565955774	4.7521e-09	1.25075e-07	0.319221	0.850294	6.00555	27.8139	LMBR1 domain containing 2a [Source:ZFIN;Acc:ZDB-GENE-050417-32]
ENSDARG00000057465	ENSDART00000080135	119.229	47.2925	1.67479	4.13973	0.616972	191.165	2.28141	20.993	1.32207	4.0421966425	2.0151395068	4.76637e-09	1.25363e-07	0.088313	9.16732	4.13973	20.993	glutamine-fructose-6-phosphate transaminase 1 [Source:ZFIN;Acc:ZDB-GENE-070423-1]
ENSDARG00000055591	ENSDART00000077980	130.913	204.488	2.31067	12.0213	1.07995	57.3379	1.75844	4.15054	0.618104	0.28039655111	-1.8344594906	4.77239e-09	1.25433e-07	0.622867	0.018341	12.0213	4.15054	pipecolic acid oxidase [Source:HGNC Symbol;Acc:17804]
ENSDARG00000092091	ENSDART00000098924	200.671	301.986	2.47999	25.1207	1.40003	99.3561	1.99719	9.23767	0.965563	0.32900925129	-1.6037999437	5.12425e-09	1.34305e-07	3.96165	4.40344	25.1207	9.23767	Uncharacterized protein [Source:UniProtKB/TrEMBL;Acc:E9QD18]
ENSDARG00000078579	ENSDART00000130829	14.2621	27.258	1.43549	1.12038	0.0493669	1.26617	0.102493	0.0638341	-1.19495	0.046451410217	-4.4281337938	5.24003e-09	1.37243e-07	0.0440164	0.0202877	1.12038	0.0638341	zgc:175280 [Source:ZFIN;Acc:ZDB-GENE-080219-39]
ENSDARG00000023028	ENSDART00000036204	353.835	141.208	2.14986	8.41376	0.92499	566.463	2.75317	36.5319	1.56267	4.0115612323	2.0041638187	5.37429e-09	1.40564e-07	1.13219	2.03273	8.41376	36.5319	carnitine deficiency-associated gene expressed in ventricle 3 [Source:ZFIN;Acc:ZDB-GENE-030131-6034]
ENSDARG00000038207	ENSDART00000055710	975.02	1439.62	3.15825	39.7707	1.59956	510.423	2.70793	16.9442	1.22902	0.35455429323	-1.4959215293	5.38747e-09	1.40712e-07	0.00735255	0.385245	39.7707	16.9442	"aldehyde dehydrogenase 4 family, member A1 [Source:ZFIN;Acc:ZDB-GENE-040426-1179]"
ENSDARG00000021059	ENSDART00000005217	732.267	332.731	2.52209	18.8708	1.27579	1131.8	3.05377	77.6385	1.89008	3.4015493906	1.7661920372	5.50851e-09	1.43573e-07	0.00717013	1.78306	18.8708	77.6385	"aminolevulinate, delta-, synthetase 1 [Source:ZFIN;Acc:ZDB-GENE-001229-2]"
ENSDARG00000003641	ENSDART00000013591	334.64	146.176	2.16488	9.1633	0.962052	523.103	2.71859	39.1845	1.59311	3.5785816576	1.8393879001	5.64177e-09	1.46945e-07	0.0132464	4.31202	9.1633	39.1845	trk-fused gene [Source:ZFIN;Acc:ZDB-GENE-030131-8410]
ENSDARG00000036041	ENSDART00000146934	329.367	498.556	2.69771	71.7598	1.85588	160.178	2.2046	28.5783	1.45604	0.32128443724	-1.6380769954	5.64767e-09	1.46996e-07	1.22113	0.184054	71.7598	28.5783	coagulation factor II (thrombin) [Source:ZFIN;Acc:ZDB-GENE-030131-4606]
ENSDARG00000062042	ENSDART00000099326	13.589	25.9119	1.4135	2.40234	0.380634	1.26617	0.102493	0.136564	-0.864664	0.048864463036	-4.3550705516	5.71795e-09	1.48722e-07	0.759832	0.0215656	2.40234	0.136564	methenyltetrahydrofolate synthetase domain containing [Source:ZFIN;Acc:ZDB-GENE-030131-3513]
ENSDARG00000061391	ENSDART00000087454	80.1517	33.872	1.52984	0.809432	-0.0918195	126.431	2.10185	4.39908	0.643362	3.7326175572	1.9001876981	5.73944e-09	1.49178e-07	2.55475	2.80141	0.809432	4.39908	grainyhead-like 1 (Drosophila) [Source:ZFIN;Acc:ZDB-GENE-030131-3665]
ENSDARG00000011201	ENSDART00000013690	1142.11	1701.21	3.23076	433.776	2.63727	583.008	2.76567	187.077	2.27202	0.34270110169	-1.5449772651	5.89874e-09	1.53e-07	2.23542	0.136252	433.776	187.077	"ribosomal protein, large P2, like [Source:ZFIN;Acc:ZDB-GENE-070327-2]"
ENSDARG00000038141	ENSDART00000055609	1203.04	527.089	2.72188	32.2536	1.50858	1878.99	3.27392	132.177	2.12115	3.5648405613	1.8338375531	5.91082e-09	1.53207e-07	0.181698	0.63211	32.2536	132.177	activating transcription factor 4b2 [Source:ZFIN;Acc:ZDB-GENE-070928-23]
ENSDARG00000017058	ENSDART00000015786	42.1952	72.1685	1.85835	2.98075	0.474325	12.222	1.08714	0.626094	-0.203361	0.16935324236	-2.5618924866	5.95295e-09	1.54193e-07	0.912109	0.0932925	2.98075	0.626094	glycosyltransferase-like 1b [Source:ZFIN;Acc:ZDB-GENE-050419-253]
ENSDARG00000028396	ENSDART00000028373	2950.31	1122.5	3.05018	60.1425	1.77918	4778.12	3.67926	254.996	2.40653	4.25669589	2.0897340237	6.04549e-09	1.56482e-07	2.35216	0.234243	60.1425	254.996	FK506 binding protein 5 [Source:ZFIN;Acc:ZDB-GENE-030616-630]
ENSDARG00000013443	ENSDART00000007021	531.516	244.48	2.38824	11.2197	1.04998	818.552	2.91305	46.5305	1.66774	3.3481370263	1.743358573	6.06193e-09	1.56799e-07	0.0839532	0.461389	11.2197	46.5305	"ATPase, H+ transporting, lysosomal, V1 subunit B, member a [Source:ZFIN;Acc:ZDB-GENE-030711-3]"
ENSDARG00000041391	ENSDART00000060685	1830.34	823.53	2.91568	54.097	1.73317	2837.15	3.45288	226.692	2.35544	3.4451060082	1.7845483763	6.25919e-09	1.6179e-07	0.0116694	0.0601806	54.097	226.692	transmembrane emp24-like trafficking protein 10 (yeast) [Source:ZFIN;Acc:ZDB-GENE-030131-4915]
ENSDARG00000074322	ENSDART00000109937	89.1932	33.4844	1.52484	2.65367	0.423847	144.902	2.16107	14.4203	1.15897	4.3274572806	2.1135195778	6.65248e-09	1.71345e-07	0.174113	12.2715	2.65367	14.4203	Uncharacterized protein [Source:UniProtKB/TrEMBL;Acc:E7F6K8]
ENSDARG00000089986	ENSDART00000124855	46.9681	12.1038	1.08292	2.99884	0.476954	81.8325	1.91293	22.6127	1.35435	6.7608845056	2.7572120022	6.6542e-09	1.71345e-07	0.178578	1.41986	2.99884	22.6127	Uncharacterized protein [Source:UniProtKB/TrEMBL;Acc:E7FBW6]
ENSDARG00000010516	ENSDART00000002595	2673.48	3937.76	3.59525	707.466	2.84971	1409.21	3.14897	318.89	2.50364	0.35787036163	-1.4824910284	6.72726e-09	1.72935e-07	1.68608	0.00319276	707.466	318.89	ribosomal protein L21 [Source:ZFIN;Acc:ZDB-GENE-030131-8512]
ENSDARG00000007477	ENSDART00000129583	120.344	46.2659	1.66526	1.83505	0.263649	194.423	2.28875	9.14018	0.960955	4.2022958567	2.0711777365	6.85986e-09	1.76223e-07	0.0211647	0.625431	1.83505	9.14018	F-box protein 8 [Source:ZFIN;Acc:ZDB-GENE-060421-7091]
ENSDARG00000042780	ENSDART00000062793	13719.4	20529.6	4.31238	174.58	2.24199	6909.22	3.83943	72.5343	1.86054	0.33654965176	-1.571108731	6.92881e-09	1.77873e-07	0.356075	0.211375	174.58	72.5343	apolipoprotein B (including Ag(x) antigen) [Source:HGNC Symbol;Acc:603]
ENSDARG00000019181	ENSDART00000135945	254.782	392.391	2.59372	25.3813	1.40451	117.172	2.06882	9.80215	0.991321	0.29860970949	-1.7436670185	7.1562e-09	1.83459e-07	6.34739	0.272166	25.3813	9.80215	ribosomal protein SA [Source:ZFIN;Acc:ZDB-GENE-040426-811]
ENSDARG00000069029	ENSDART00000100103	84.9918	131.641	2.11939	10.9261	1.03846	38.3429	1.58368	3.43352	0.535739	0.29126883111	-1.779576769	7.40529e-09	1.89715e-07	10.4634	0.622804	10.9261	3.43352	Uncharacterized protein [Source:UniProtKB/TrEMBL;Acc:F1QQH3]
ENSDARG00000025493	ENSDART00000033865	433.175	186.544	2.27078	29.2025	1.46542	679.805	2.83238	122.134	2.08684	3.644196271	1.8656006627	7.65251e-09	1.95915e-07	0.244336	0.43576	29.2025	122.134	stress-associated endoplasmic reticulum protein 1 [Source:HGNC Symbol;Acc:10759]
ENSDARG00000054597	ENSDART00000076807	695.143	1031.14	3.01332	44.8113	1.65139	359.149	2.55527	19.134	1.2818	0.34830350429	-1.5215831069	7.68934e-09	1.96723e-07	0.501045	0.181621	44.8113	19.134	"CCR4-NOT transcription complex, subunit 6-like [Source:ZFIN;Acc:ZDB-GENE-050522-302]"
ENSDARG00000095698	ENSDART00000142135	21.2468	2.42076	0.383952	0.352355	-0.453019	40.0729	1.60285	6.50591	0.813308	16.553845696	4.0490945096	7.81695e-09	1.99716e-07	0.0256428	0.909542	0.352355	6.50591	si:dkey-228a15.1 [Source:ZFIN;Acc:ZDB-GENE-060503-344]
ENSDARG00000092693	ENSDART00000122137	469.315	711.82	2.85237	66.0029	1.81956	226.809	2.35566	27.3872	1.43755	0.31863306258	-1.6500321207	8.25803e-09	2.10698e-07	7.10724	0.0600893	66.0029	27.3872	"tumor protein, translationally-controlled 1 [Source:ZFIN;Acc:ZDB-GENE-990603-10]"
ENSDARG00000027099	ENSDART00000034078	536.952	245.244	2.3896	14.5616	1.16321	828.66	2.91838	59.6668	1.77573	3.378913858	1.7565595709	8.32404e-09	2.12238e-07	0.00500389	0.370931	14.5616	59.6668	"proteasome (prosome, macropain) 26S subunit, ATPase, 4 [Source:ZFIN;Acc:ZDB-GENE-030131-5083]"
ENSDARG00000078425	ENSDART00000114866	304.125	444.239	2.64762	42.1643	1.62495	164.011	2.21487	17.1356	1.2339	0.36919477689	-1.437545952	8.55201e-09	2.17606e-07	9.1433	0.0123829	42.1643	17.1356	ornithine aminotransferase [Source:HGNC Symbol;Acc:8091]
ENSDARG00000018562	ENSDART00000004398	307.111	135.225	2.13106	21.3948	1.33031	478.998	2.68033	90.2274	1.95534	3.5422388215	1.8246614834	8.56622e-09	2.1782e-07	0.0112845	0.000175631	21.3948	90.2274	"coatomer protein complex, subunit epsilon [Source:HGNC Symbol;Acc:2234]"
ENSDARG00000014311	ENSDART00000021120	42.2886	70.2409	1.84659	3.62218	0.558971	14.3363	1.15644	0.82624	-0.0828938	0.204101586	-2.2926407018	8.74798e-09	2.22291e-07	4.23703	3.56195e-05	3.62218	0.82624	"ATH1, acid trehalase-like 1 (yeast) [Source:ZFIN;Acc:ZDB-GENE-061103-319]"
ENSDARG00000062375	ENSDART00000090173	456.015	196.741	2.29389	18.7119	1.27212	715.289	2.85448	78.479	1.89475	3.6356911254	1.8622296388	8.78395e-09	2.23054e-07	0.201883	1.07035	18.7119	78.479	lecithin-cholesterol acyltransferase [Source:ZFIN;Acc:ZDB-GENE-010716-3]
ENSDARG00000029439	ENSDART00000146241	54.8617	14.0113	1.14648	0.59719	-0.223888	95.7121	1.98097	4.19187	0.622408	6.8310787878	2.772113432	8.89917e-09	2.25827e-07	0.788944	0.00901967	0.59719	4.19187	"ATPase, Ca++ transporting, cardiac muscle, slow twitch 2a [Source:ZFIN;Acc:ZDB-GENE-040426-702]"
ENSDARG00000008803	ENSDART00000002932	40.7381	68.4109	1.83513	4.48393	0.651659	13.0653	1.11612	0.980919	-0.0083669	0.19098219964	-2.3884899157	8.95237e-09	2.27023e-07	1.50288	0.0966902	4.48393	0.980919	myristoylated alanine rich protein kinase C substrate b [Source:ZFIN;Acc:ZDB-GENE-030131-1921]
ENSDARG00000089601	ENSDART00000125067	72.2392	118.338	2.07312	3.5228	0.546888	26.1402	1.41731	1.01861	0.00800752	0.22089412207	-2.1785730654	9.04575e-09	2.29237e-07	6.25306	0.00536521	3.5228	1.01861	"phospholipase C, epsilon 1 [Source:ZFIN;Acc:ZDB-GENE-061212-4]"
ENSDARG00000029476	ENSDART00000146955	1982.85	2839.43	3.45323	79.2109	1.89878	1126.27	3.05164	32.6894	1.51441	0.3966530638	-1.3340504023	9.19286e-09	2.32807e-07	19.0121	1.63391	79.2109	32.6894	low density lipoprotein receptor [Source:ZFIN;Acc:ZDB-GENE-031217-1]
ENSDARG00000015918	ENSDART00000016502	276.226	115.596	2.06294	6.87843	0.837489	436.856	2.64034	29.4442	1.469	3.779151418	1.9180623237	9.52025e-09	2.40611e-07	0.368781	0.0592181	6.87843	29.4442	dihydrolipoamide S-acetyltransferase (E2 component of pyruvate dehydrogenase complex) [Source:ZFIN;Acc:ZDB-GENE-030131-2921]
ENSDARG00000037935	ENSDART00000124943	111.447	173.202	2.23855	7.21294	0.858112	49.6925	1.69629	2.40443	0.381012	0.28690588078	-1.8013505552	9.75696e-09	2.46262e-07	0.527028	2.04581	7.21294	2.40443	"aldehyde dehydrogenase 16 family, member A1 [Source:ZFIN;Acc:ZDB-GENE-070112-2062]"
ENSDARG00000069295	ENSDART00000138081	102.393	40.8629	1.61133	1.92984	0.285521	163.924	2.21464	9.83902	0.992952	4.0115478475	2.004159005	9.80768e-09	2.47375e-07	0.267282	4.58331	1.92984	9.83902	"B-cell CLL/lymphoma 6a, genome duplicate b [Source:ZFIN;Acc:ZDB-GENE-030131-7523]"
ENSDARG00000075053	ENSDART00000112888	228.928	98.7581	1.99457	6.17555	0.790676	359.098	2.55521	26.8688	1.42925	3.6361386866	1.8624072267	9.88027e-09	2.49039e-07	0.000172357	2.84859	6.17555	26.8688	saccharopine dehydrogenase (putative) [Source:HGNC Symbol;Acc:24275]
ENSDARG00000057882	ENSDART00000080628	164.734	66.3872	1.82208	9.72698	0.987978	263.081	2.42009	44.3004	1.64641	3.9628340463	1.9865325521	9.98567e-09	2.51526e-07	0.175235	0.188951	9.72698	44.3004	"actin related protein 2/3 complex, subunit 3 [Source:ZFIN;Acc:ZDB-GENE-040625-107]"
ENSDARG00000026049	ENSDART00000035366	33.5675	7.30105	0.863386	0.446563	-0.350117	59.834	1.77695	4.27472	0.630908	8.1952528494	3.0347884617	1.02959e-08	2.58993e-07	0.00884816	3.45957	0.446563	4.27472	myxovirus (influenza virus) resistance F [Source:ZFIN;Acc:ZDB-GENE-030721-9]
ENSDARG00000002745	ENSDART00000147105	1988.03	883.911	2.94641	49.7923	1.69716	3092.14	3.49026	203.008	2.30751	3.4982487917	1.8066328958	1.04498e-08	2.62512e-07	0.0625103	5.6445	49.7923	203.008	L-threonine dehydrogenase [Source:ZFIN;Acc:ZDB-GENE-040426-2379]
ENSDARG00000006375	ENSDART00000019111	93.1895	34.559	1.53856	2.149	0.332236	151.82	2.18133	11.4109	1.05732	4.3930601741	2.1352262609	1.09443e-08	2.74565e-07	0.000666767	0.346721	2.149	11.4109	NSFL1 (p97) cofactor (p47) [Source:HGNC Symbol;Acc:15912]
ENSDARG00000005675	ENSDART00000049425	1376.15	641.565	2.80724	28.6617	1.4573	2110.74	3.32443	115.591	2.06292	3.2899801686	1.7180788877	1.12603e-08	2.82116e-07	0.0291017	0.6842	28.6617	115.591	Sec61 alpha like 2 [Source:ZFIN;Acc:ZDB-GENE-021016-2]
ENSDARG00000005122	ENSDART00000047201	1797.55	797.296	2.90162	22.1153	1.34469	2797.8	3.44682	90.7378	1.95779	3.5091146781	1.8111070959	1.13889e-08	2.85147e-07	0.0812253	0.955779	22.1153	90.7378	"ATPase, Ca++ transporting, cardiac muscle, slow twitch 2b [Source:ZFIN;Acc:ZDB-GENE-030131-867]"
ENSDARG00000041960	ENSDART00000061497	12.1767	24.3534	1.38656	1.6603	0.220185	0	#NUM!	0	#NUM!	0	#NAME?	1.1801e-08	2.94635e-07	11.3268	0	1.6603	0	olfactomedin 4 [Source:HGNC Symbol;Acc:17190]
ENSDARG00000056757	ENSDART00000034619	35.6903	8.56959	0.93296	0.804244	-0.0946122	62.8109	1.79804	7.39985	0.869223	7.3295144555	2.87371763	1.18071e-08	2.94635e-07	0.0396159	0.451681	0.804244	7.39985	"solute carrier family 39 (zinc transporter), member 8 [Source:HGNC Symbol;Acc:20862]"
ENSDARG00000043719	ENSDART00000064202	4584.49	2065.85	3.3151	154.973	2.19026	7103.13	3.85145	692.504	2.84042	3.4383614783	1.7817212247	1.1936e-08	2.97655e-07	0.379135	0.34473	154.973	692.504	complement component 3 [Source:HGNC Symbol;Acc:1318]
ENSDARG00000092871	ENSDART00000133130	46.2329	78.5499	1.89515	9.37639	0.972036	13.9158	1.14351	2.15529	0.333507	0.17715904464	-2.4968829725	1.20204e-08	2.9956e-07	4.11363	0.00400611	9.37639	2.15529
ENSDARG00000031907	ENSDART00000039822	363.348	162.328	2.21039	5.29587	0.723938	564.368	2.75156	21.8392	1.33924	3.4767220843	1.7977277482	1.28847e-08	3.20035e-07	0.0330487	2.23735	5.29587	21.8392	polypyrimidine tract binding protein 1b [Source:ZFIN;Acc:ZDB-GENE-030131-9796]
ENSDARG00000044093	ENSDART00000145980	810.061	1201.26	3.07964	147.981	2.17021	418.86	2.62207	64.2129	1.80762	0.34868297885	-1.520012155	1.29176e-08	3.20639e-07	1.66324	0.965159	147.981	64.2129	ribosomal protein L13a [Source:ZFIN;Acc:ZDB-GENE-030131-168]
ENSDARG00000087352	ENSDART00000128014	10.1576	20.3152	1.30782	0.175083	-0.756755	0	#NUM!	0	#NUM!	0	#NAME?	1.29974e-08	3.22407e-07	0.00619461	0	0.175083	0	"dynein, axonemal, heavy chain 2 [Source:HGNC Symbol;Acc:2948]"
ENSDARG00000051921	ENSDART00000073634	412.048	188.743	2.27587	7.93862	0.899745	635.353	2.80302	32.3872	1.51037	3.3662280305	1.7511329091	1.30409e-08	3.23272e-07	0.00828336	0.262081	7.93862	32.3872	"solute carrier family 30 (zinc transporter), member 5 [Source:ZFIN;Acc:ZDB-GENE-040718-6]"
ENSDARG00000074940	ENSDART00000137906	88.9997	33.368	1.52333	4.85687	0.686356	144.631	2.16026	25.6588	1.40924	4.3344252765	2.1158407119	1.32739e-08	3.28831e-07	0.0107371	0.0133269	4.85687	25.6588	selenoprotein 15 [Source:ZFIN;Acc:ZDB-GENE-030327-1]
ENSDARG00000010752	ENSDART00000002453	64.8044	22.4552	1.35132	0.68023	-0.167344	107.153	2.03001	4.12747	0.615684	4.7718713669	2.2545551535	1.3327e-08	3.29928e-07	0.126439	2.65009	0.68023	4.12747	"acyl-CoA synthetase long-chain family member 4, like [Source:ZFIN;Acc:ZDB-GENE-030131-6493]"
ENSDARG00000057328	ENSDART00000101601	51.1577	83.3325	1.92081	6.57785	0.818084	18.9829	1.27836	1.71902	0.235281	0.22779734998	-2.134177131	1.3433e-08	3.32334e-07	2.20047	0.141394	6.57785	1.71902	cth1 [Source:ZFIN;Acc:ZDB-GENE-990806-20]
ENSDARG00000014323	ENSDART00000142964	35.6773	7.65929	0.884188	0.209477	-0.678864	63.6953	1.80411	1.92637	0.284739	8.3160842751	3.0559043785	1.34472e-08	3.32465e-07	0.13991	1.30345	0.209477	1.92637	zgc:91849 [Source:ZFIN;Acc:ZDB-GENE-040718-438]
ENSDARG00000023290	ENSDART00000141225	294.224	450.229	2.65343	84.7377	1.92808	138.218	2.14057	33.7094	1.52775	0.30699575309	-1.7037093971	1.36155e-08	3.36406e-07	6.9875	0.647216	84.7377	33.7094	"fatty acid binding protein 3, muscle and heart [Source:ZFIN;Acc:ZDB-GENE-020318-2]"
ENSDARG00000086626	ENSDART00000125838	45.2503	75.7415	1.87933	2.2647	0.35501	14.7591	1.16906	0.542434	-0.265653	0.1948620509	-2.3594749397	1.37348e-08	3.39129e-07	0.321411	0.00413659	2.2647	0.542434	Uncharacterized protein [Source:UniProtKB/TrEMBL;Acc:E7F453]
ENSDARG00000008434	ENSDART00000012507	111.659	39.0129	1.59121	2.49876	0.397725	184.306	2.26554	12.7323	1.10491	4.7242211733	2.2400765088	1.37586e-08	3.39269e-07	0.838005	0.778905	2.49876	12.7323	bcl2-like 1 [Source:ZFIN;Acc:ZDB-GENE-010730-1]
ENSDARG00000035871	ENSDART00000052082	3723.51	5491.32	3.73968	924.133	2.96573	1955.71	3.2913	417.978	2.62115	0.35614515853	-1.4894627166	1.3925e-08	3.43147e-07	2.26069	0.0811631	924.133	417.978	ribosomal protein L30 [Source:ZFIN;Acc:ZDB-GENE-030131-8657]
ENSDARG00000075021	ENSDART00000021949	450.476	670.295	2.82627	23.1291	1.36416	230.656	2.36297	9.71676	0.987521	0.34411144059	-1.5390522371	1.39453e-08	3.43421e-07	0.227383	0.00685527	23.1291	9.71676	family with sequence similarity 120A [Source:HGNC Symbol;Acc:13247]
ENSDARG00000071592	ENSDART00000105952	18.7975	35.0724	1.54496	3.41375	0.533231	2.52269	0.401864	0.298314	-0.525326	0.071928149734	-3.7972996968	1.43209e-08	3.5221e-07	0.684766	0.475615	3.41375	0.298314	"aquaporin 8a, tandem duplicate 2 [Source:ZFIN;Acc:ZDB-GENE-070112-1802]"
ENSDARG00000037421	ENSDART00000054460	1484.75	678.669	2.83166	25.3161	1.4034	2290.84	3.35999	100.894	2.00387	3.375483934	1.7550943523	1.45262e-08	3.57026e-07	0.0220669	3.0316	25.3161	100.894	early growth response 1 [Source:ZFIN;Acc:ZDB-GENE-980526-320]
ENSDARG00000028614	ENSDART00000034979	115.051	50.9337	1.70701	3.77961	0.577447	179.168	2.25326	18.0628	1.25679	3.5176808377	1.8146245918	1.45942e-08	3.5846e-07	1.29675	0.444437	3.77961	18.0628	motile sperm domain containing 1 [Source:ZFIN;Acc:ZDB-GENE-040426-2691]
ENSDARG00000042382	ENSDART00000062143	299.41	126.509	2.10212	9.61637	0.983011	472.312	2.67423	40.6941	1.60953	3.7334160908	1.9004963066	1.47266e-08	3.61476e-07	0.376534	0.306894	9.61637	40.6941	ADP-ribosylation factor 5 [Source:HGNC Symbol;Acc:658]
ENSDARG00000043562	ENSDART00000063953	41.9069	71.1713	1.8523	6.02484	0.779945	12.6424	1.10183	1.3765	0.138778	0.17763354301	-2.4930240595	1.48216e-08	3.6357e-07	3.6478	0.135611	6.02484	1.3765	zgc:65997 [Source:ZFIN;Acc:ZDB-GENE-040426-1502]
ENSDARG00000052783	ENSDART00000074707	35.6793	8.53082	0.930991	0.574444	-0.240752	62.8278	1.79815	5.05856	0.704027	7.3648039523	2.8806471219	1.50554e-08	3.69063e-07	0.000807457	0.00581418	0.574444	5.05856	CDC42 effector protein (Rho GTPase binding) 3 [Source:HGNC Symbol;Acc:16943]
ENSDARG00000038788	ENSDART00000080431	61.4127	20.7897	1.31785	1.00978	0.00422873	102.036	2.00875	6.1576	0.789412	4.9079923362	2.2951329962	1.52796e-08	3.74316e-07	0.0503586	0.0155994	1.00978	6.1576	"dynein, axonemal, intermediate chain 1 [Source:HGNC Symbol;Acc:2954]"
ENSDARG00000052099	ENSDART00000073881	4044.88	5916.74	3.77208	500.113	2.69907	2173.02	3.33706	220.326	2.34307	0.36726636333	-1.4451013243	1.55744e-08	3.80543e-07	2.46426e-05	0.215711	500.113	220.326	alanine-glyoxylate aminotransferase a [Source:ZFIN;Acc:ZDB-GENE-040718-16]
ENSDARG00000035869	ENSDART00000137611	3179.48	1395.29	3.14466	58.8171	1.7695	4963.66	3.6958	247.319	2.39326	3.5574527563	1.8308445976	1.56837e-08	3.82965e-07	0.0290542	1.52028	58.8171	247.319	antizyme inhibitor 1b [Source:ZFIN;Acc:ZDB-GENE-030121-1]
ENSDARG00000056803	ENSDART00000101109	237.304	106.292	2.0265	6.98792	0.844348	368.316	2.56622	29.9329	1.47615	3.4651431169	1.7929149396	1.57503e-08	3.84341e-07	0.0494507	5.53844	6.98792	29.9329	"adaptor-related protein complex 1, sigma 1 subunit [Source:ZFIN;Acc:ZDB-GENE-040426-1119]"
ENSDARG00000094635	ENSDART00000133877	90.8897	36.3797	1.56086	1.00161	0.000697459	145.4	2.16256	5.11283	0.708662	3.9967342803	1.9988216595	1.58261e-08	3.8594e-07	0.293893	2.75597	1.00161	5.11283
ENSDARG00000021154	ENSDART00000128619	28.0607	48.5315	1.68602	2.30973	0.363561	7.58979	0.88023	0.411591	-0.385535	0.15638882362	-2.6767906812	1.58764e-08	3.86915e-07	1.85542	1.86602e-05	2.30973	0.411591	proline dehydrogenase (oxidase) 2 [Source:HGNC Symbol;Acc:17325]
ENSDARG00000036715	ENSDART00000104063	237.065	102.215	2.00951	8.96226	0.952418	371.914	2.57044	38.3557	1.58383	3.6385572375	1.8633665057	1.69227e-08	4.11877e-07	0.053301	0.0370766	8.96226	38.3557	"proteasome (prosome, macropain) 26S subunit, non-ATPase, 4a [Source:ZFIN;Acc:ZDB-GENE-040625-104]"
ENSDARG00000043168	ENSDART00000034564	41.5195	70.3773	1.84743	8.21406	0.914558	12.6617	1.10249	1.93651	0.287019	0.17991198801	-2.4746367745	1.69716e-08	4.128e-07	4.01839	0.399303	8.21406	1.93651	"chymotrypsin-like elastase family, member 1 [Source:HGNC Symbol;Acc:3308]"
ENSDARG00000009443	ENSDART00000024558	450.009	676.766	2.83044	46.2882	1.66547	223.252	2.3488	19.852	1.2978	0.32988086366	-1.5999830051	1.70075e-08	4.13404e-07	5.16848	1.6673	46.2882	19.852	zgc:92137 [Source:ZFIN;Acc:ZDB-GENE-040801-179]
ENSDARG00000045971	ENSDART00000128775	35.7268	8.96659	0.952627	0.514207	-0.288862	62.487	1.79579	4.5015	0.653357	6.9688747465	2.8009257252	1.70266e-08	4.13601e-07	0.020491	13.4006	0.514207	4.5015	vascular endothelial growth factor Aa [Source:ZFIN;Acc:ZDB-GENE-990415-273]
ENSDARG00000095674	ENSDART00000132749	22.6556	2.38199	0.376941	0.41963	-0.377133	42.9292	1.63275	7.066	0.849174	18.022365064	4.1717164425	1.71246e-08	4.15712e-07	0.233048	20.616	0.41963	7.066	transmembrane protein 123 [Source:HGNC Symbol;Acc:30138]
ENSDARG00000070168	ENSDART00000102756	472.48	703.015	2.84696	71.5939	1.85488	241.946	2.38372	30.2422	1.48061	0.34415423294	-1.5388728403	1.74074e-08	4.22031e-07	0.605804	0.2626	71.5939	30.2422	zgc:165473 [Source:ZFIN;Acc:ZDB-GENE-050309-208]
ENSDARG00000070074	ENSDART00000102554	48.0318	13.8469	1.14135	0.181349	-0.741485	82.2167	1.91496	1.32337	0.12168	5.937562212	2.5698707245	1.7468e-08	4.23227e-07	0.0156332	0.0388762	0.181349	1.32337	"low density lipoprotein receptor-related protein 8, apolipoprotein e receptor [Source:HGNC Symbol;Acc:6700]"
ENSDARG00000020625	ENSDART00000018083	1257.3	582.071	2.76498	11.7515	1.07009	1932.54	3.28613	47.0745	1.67279	3.3201041615	1.7312285039	1.77927e-08	4.30814e-07	1.5558e-05	1.6572	11.7515	47.0745	Janus kinase 1 [Source:ZFIN;Acc:ZDB-GENE-980526-142]
ENSDARG00000011618	ENSDART00000024499	774.004	345.356	2.53827	9.4491	0.97539	1202.65	3.08014	37.4909	1.57393	3.4823509791	1.8000616166	1.79896e-08	4.35303e-07	0.323574	0.150411	9.4491	37.4909	"solute carrier family 26 (sulfate transporter), member 2 [Source:ZFIN;Acc:ZDB-GENE-030717-3]"
ENSDARG00000059923	ENSDART00000083876	102.691	161.554	2.20832	5.02035	0.700734	43.828	1.64175	1.69941	0.230297	0.27129065111	-1.8820887628	1.80211e-08	4.35783e-07	1.67854	0.343393	5.02035	1.69941	"solute carrier family 25, member 47a [Source:ZFIN;Acc:ZDB-GENE-060616-266]"
ENSDARG00000092914	ENSDART00000142282	14.9632	27.8194	1.44435	7.83895	0.894258	2.10707	0.323679	0.651464	-0.18611	0.075741030899	-3.7227811321	1.82725e-08	4.41578e-07	3.41038	0.0174543	7.83895	0.651464	si:ch211-150h8.2 [Source:ZFIN;Acc:ZDB-GENE-070912-104]
ENSDARG00000022763	ENSDART00000028471	36.3495	10.7097	1.02978	0.329305	-0.482402	61.9893	1.79232	2.69057	0.429844	5.7881723325	2.5331078762	1.82903e-08	4.41723e-07	0.659123	0.0833303	0.329305	2.69057	hippocalcin-like 1 [Source:HGNC Symbol;Acc:5145]
ENSDARG00000062430	ENSDART00000090266	23.9824	2.77899	0.443887	0.19146	-0.717921	45.1859	1.655	3.00432	0.477747	16.25980624	4.0232381606	1.91454e-08	4.61781e-07	0.290117	14.7064	0.19146	3.00432	glycerol-3-phosphate dehydrogenase 2 (mitochondrial) [Source:ZFIN;Acc:ZDB-GENE-030131-4869]
ENSDARG00000073743	ENSDART00000099863	43.0268	11.7843	1.07131	0.530862	-0.275018	74.2692	1.87081	4.0435	0.606757	6.3023618808	2.6558925961	1.92088e-08	4.63011e-07	0.000226718	5.33874	0.530862	4.0435	"solute carrier family 25, member 37 [Source:ZFIN;Acc:ZDB-GENE-031118-202]"
ENSDARG00000001776	ENSDART00000012089	26.0927	4.91906	0.691882	0.236825	-0.625572	47.2664	1.67455	3.04604	0.483736	9.608827259	3.2643603633	1.92431e-08	4.63541e-07	0.0975617	4.87474	0.236825	3.04604	stromal interaction molecule 2 [Source:HGNC Symbol;Acc:19205]
ENSDARG00000093712	ENSDART00000134180	26.6569	3.57299	0.553032	0.955061	-0.0199691	49.7408	1.69671	12.6117	1.10077	13.921338943	3.79922607	1.9316e-08	4.64997e-07	0.406251	0.539644	0.955061	12.6117	Uncharacterized protein [Source:UniProtKB/TrEMBL;Acc:E9QGG4]
ENSDARG00000068367	ENSDART00000098833	160.287	77.3108	1.88824	4.45313	0.648666	243.262	2.38607	19.3235	1.28609	3.146550706	1.6537711918	1.94039e-08	4.66814e-07	1.98188	0.219179	4.45313	19.3235	"nuclear factor of kappa light polypeptide gene enhancer in B-cells inhibitor, epsilon [Source:HGNC Symbol;Acc:7799]"
ENSDARG00000074487	ENSDART00000108949	46.3552	12.9753	1.11312	0.287039	-0.542059	79.7351	1.90165	2.07693	0.317422	6.1451200276	2.6194411898	1.96711e-08	4.72635e-07	0.022034	2.60336	0.287039	2.07693	Uncharacterized protein [Source:UniProtKB/TrEMBL;Acc:E7F9L9]
ENSDARG00000011122	ENSDART00000015214	460.204	663.723	2.82199	17.2409	1.23656	256.685	2.4094	7.20341	0.857538	0.38673562244	-1.3705804369	2.03305e-08	4.87854e-07	12.7165	0.407674	17.2409	7.20341	PTC7 protein phosphatase homolog (S. cerevisiae) [Source:ZFIN;Acc:ZDB-GENE-041114-74]
ENSDARG00000069744	ENSDART00000101724	31.3833	53.9251	1.73179	6.12361	0.787008	8.84148	0.946525	1.1585	0.0638965	0.16395841691	-2.6085981296	2.06503e-08	4.95123e-07	0.485573	0.714109	6.12361	1.1585	v-mos Moloney murine sarcoma viral oncogene homolog [Source:ZFIN;Acc:ZDB-GENE-040428-3]
ENSDARG00000007708	ENSDART00000021976	3834.67	5610.55	3.74901	549.219	2.73975	2058.79	3.31361	247.138	2.39294	0.36694942433	-1.446346861	2.06598e-08	4.95123e-07	0.288692	0.0126669	549.219	247.138	NSA2 ribosome biogenesis homolog (S. cerevisiae) [Source:ZFIN;Acc:ZDB-GENE-030131-488]
ENSDARG00000060977	ENSDART00000090844	37.085	64.4611	1.8093	3.03877	0.482698	9.70893	0.987171	0.626311	-0.20321	0.15061688705	-2.7310445619	2.08679e-08	4.99789e-07	8.97362	0.389204	3.03877	0.626311	zgc:153018 [Source:ZFIN;Acc:ZDB-GENE-060929-752]
ENSDARG00000070849	ENSDART00000104364	2027.57	2992.76	3.47607	649.178	2.81236	1062.38	3.02628	297.873	2.47403	0.35498438357	-1.4941725357	2.11905e-08	5.07193e-07	4.5904	0.0778228	649.178	297.873	ribosomal protein S15 [Source:ZFIN;Acc:ZDB-GENE-030131-9092]
ENSDARG00000059700	ENSDART00000083271	285.748	427.684	2.63112	34.551	1.53846	143.812	2.1578	14.0344	1.14719	0.33625802533	-1.5723593946	2.1325e-08	5.09761e-07	0.00586876	0.0820192	34.551	14.0344	agmatine ureohydrolase (agmatinase) [Source:ZFIN;Acc:ZDB-GENE-060929-696]
ENSDARG00000087921	ENSDART00000124097	140.073	216.941	2.33634	6.9845	0.844135	63.2048	1.80075	2.52289	0.401899	0.29134543607	-1.7791973839	2.13964e-08	5.11142e-07	1.38663	0.653732	6.9845	2.52289	"phospholipase C, epsilon 1 [Source:HGNC Symbol;Acc:17175]"
ENSDARG00000041727	ENSDART00000075750	130.688	201.913	2.30516	16.6047	1.22023	59.4642	1.77426	5.9949	0.777782	0.2945048038	-1.7636369282	2.15969e-08	5.15276e-07	0.300012	0.0514843	16.6047	5.9949	zgc:175135 [Source:ZFIN;Acc:ZDB-GENE-080214-1]
ENSDARG00000057867	ENSDART00000140376	38.3827	9.28605	0.967831	1.85886	0.269248	67.4793	1.82917	15.1502	1.18042	7.2667388142	2.861308053	2.17933e-08	5.19631e-07	0.11997	0.404526	1.85886	15.1502	LIM and SH3 protein 1 [Source:ZFIN;Acc:ZDB-GENE-030131-1936]
ENSDARG00000053027	ENSDART00000074991	12.8852	0	#NUM!	0	#NUM!	25.7704	1.41112	3.44942	0.537746	Inf	Inf	2.2519e-08	5.36594e-07	0	14.9979	0	3.44942	Uncharacterized protein [Source:UniProtKB/TrEMBL;Acc:F1Q8Q5]
ENSDARG00000030116	ENSDART00000046042	394.731	185.645	2.26868	10.1658	1.00714	603.817	2.78091	40.5067	1.60753	3.2525383203	1.7015660544	2.28144e-08	5.43286e-07	0.0379636	0.00735059	10.1658	40.5067	si:dkey-11e23.5 [Source:ZFIN;Acc:ZDB-GENE-030131-8832]
ENSDARG00000068680	ENSDART00000099425	1495.78	2195.93	3.34162	169.044	2.228	795.618	2.9007	76.4637	1.88346	0.36231436206	-1.4646860999	2.33188e-08	5.54946e-07	0.991753	0.639445	169.044	76.4637	chymotrypsin-like [Source:ZFIN;Acc:ZDB-GENE-040912-147]
ENSDARG00000016477	ENSDART00000013258	59.0315	97.3934	1.98853	6.13578	0.78787	20.6695	1.31533	1.69981	0.2304	0.21222745133	-2.2363168159	2.36361e-08	5.6214e-07	4.80861	0.114355	6.13578	1.69981	"eukaryotic translation initiation factor 4A, isoform 2 [Source:ZFIN;Acc:ZDB-GENE-040426-2802]"
ENSDARG00000020149	ENSDART00000006547	63.9425	21.9807	1.34204	1.28096	0.107535	105.904	2.02491	7.593	0.880413	4.8180548785	2.2684508262	2.44396e-08	5.80513e-07	0.0131491	4.49447	1.28096	7.593	acyl-CoA oxidase-like [Source:HGNC Symbol;Acc:25621]
ENSDARG00000028386	ENSDART00000140367	52.2746	85.1531	1.9302	4.2905	0.632508	19.3961	1.28772	1.14528	0.0589118	0.22777947498	-2.1342903421	2.49943e-08	5.93313e-07	0.556544	4.66537e-05	4.2905	1.14528	HIV-1 Tat interactive protein 2 [Source:ZFIN;Acc:ZDB-GENE-001219-1]
ENSDARG00000076611	ENSDART00000111359	53.3493	88.1554	1.94525	5.30694	0.724844	18.5432	1.26818	1.39972	0.146042	0.21034635169	-2.2491612991	2.52473e-08	5.98449e-07	1.68301	0.163186	5.30694	1.39972	F-box protein 21 [Source:ZFIN;Acc:ZDB-GENE-100922-229]
ENSDARG00000067672	ENSDART00000097471	23.7594	3.21476	0.507149	0.262056	-0.581606	44.304	1.64644	3.87821	0.588632	13.781419049	3.7846525424	2.52585e-08	5.98449e-07	0.0906263	2.91571	0.262056	3.87821	"caspase recruitment domain family, member 9 [Source:ZFIN;Acc:ZDB-GENE-060531-94]"
ENSDARG00000086947	ENSDART00000125754	91.8703	37.1349	1.56978	2.76837	0.442224	146.606	2.16615	13.6359	1.13468	3.9479223583	1.9810936174	2.63372e-08	6.23613e-07	0.148649	9.23399	2.76837	13.6359	Uncharacterized protein [Source:UniProtKB/TrEMBL;Acc:E7F1J7]
ENSDARG00000092090	ENSDART00000134029	42.4443	68.856	1.83794	12.8464	1.10878	16.0325	1.205	3.27631	0.515385	0.23284159575	-2.1025792848	2.64827e-08	6.26661e-07	7.66029	0.241771	12.8464	3.27631	si:ch211-125e6.12 [Source:ZFIN;Acc:ZDB-GENE-070912-36]
ENSDARG00000032535	ENSDART00000040804	96.2912	38.7229	1.58797	2.73047	0.436238	153.859	2.18712	13.4361	1.12827	3.9733476516	1.9903550288	2.66908e-08	6.3079e-07	0.0754749	0.970813	2.73047	13.4361	"PRA1 domain family, member 2 [Source:ZFIN;Acc:ZDB-GENE-050417-190]"
ENSDARG00000038248	ENSDART00000055779	119.317	49.7132	1.69647	2.57915	0.411477	188.921	2.27628	12.142	1.08429	3.8002117489	1.9260798082	2.67923e-08	6.3279e-07	0.0672077	0.161678	2.57915	12.142	AIG2-like domain 1 [Source:HGNC Symbol;Acc:25100]
ENSDARG00000061941	ENSDART00000138186	40.0701	11.4261	1.0579	0.462418	-0.334965	68.7141	1.83705	3.49165	0.543031	6.0137742681	2.5882707162	2.76105e-08	6.51295e-07	0.0578137	0.392191	0.462418	3.49165	"transient receptor potential cation channel, subfamily V, member 4 [Source:ZFIN;Acc:ZDB-GENE-030912-7]"
ENSDARG00000011897	ENSDART00000011456	207.766	91.8153	1.96291	3.81179	0.581128	323.718	2.51017	16.0268	1.20485	3.5257503088	1.8179303076	2.81496e-08	6.62965e-07	0.00302586	1.85644	3.81179	16.0268	tumor susceptibility gene 101 [Source:HGNC Symbol;Acc:15971]
ENSDARG00000060346	ENSDART00000097973	9.30543	18.6109	1.26977	1.02375	0.0101935	0	#NUM!	0	#NUM!	0	#NAME?	2.81582e-08	6.62965e-07	0.830767	0	1.02375	0	zgc:162592 [Source:ZFIN;Acc:ZDB-GENE-030131-5400]
ENSDARG00000026908	ENSDART00000037183	1023.52	492.213	2.69215	34.9393	1.54331	1554.84	3.19168	136.663	2.13565	3.1588681209	1.6594077075	2.87195e-08	6.75332e-07	0.0837746	0.372554	34.9393	136.663	transmembrane emp24 domain trafficking protein 2 [Source:ZFIN;Acc:ZDB-GENE-030131-269]
ENSDARG00000086746	ENSDART00000129396	246.869	99.6963	1.99868	3.14071	0.497028	394.041	2.59554	13.2287	1.12152	3.9524135195	1.9827338962	2.88986e-08	6.78691e-07	1.32785	4.63007	3.14071	13.2287	proline dehydrogenase (oxidase) 1 [Source:HGNC Symbol;Acc:9453]
ENSDARG00000003061	ENSDART00000033591	25.8882	5.7906	0.762723	0.601113	-0.221044	45.9857	1.66262	7.146	0.854063	7.9414549424	2.9894033456	2.90668e-08	6.82215e-07	0.56545	1.91811	0.601113	7.146	CD276 molecule [Source:ZFIN;Acc:ZDB-GENE-070112-452]
ENSDARG00000036236	ENSDART00000052639	52.514	85.2307	1.9306	6.32586	0.80112	19.7973	1.29661	1.72186	0.235999	0.23227875792	-2.1060708704	2.93118e-08	6.87536e-07	0.212044	0.758347	6.32586	1.72186	3-hydroxyisobutyrate dehydrogenase a [Source:ZFIN;Acc:ZDB-GENE-040801-264]
ENSDARG00000075990	ENSDART00000109976	673.058	995.882	2.99821	18.5249	1.26775	350.235	2.54436	8.06392	0.906546	0.3516830976	-1.5076520963	2.95394e-08	6.92008e-07	1.14933	0.494845	18.5249	8.06392	"ArfGAP with coiled-coil, ankyrin repeat and PH domains 3a [Source:ZFIN;Acc:ZDB-GENE-030131-1711]"
ENSDARG00000003599	ENSDART00000138327	2592.39	3806.51	3.58053	567.938	2.7543	1378.27	3.13933	259.711	2.41449	0.36208302594	-1.4656075485	3.03972e-08	7.11214e-07	2.20811	0.417062	567.938	259.711	ribosomal protein L3 [Source:ZFIN;Acc:ZDB-GENE-030131-1291]
ENSDARG00000016465	ENSDART00000039780	89.2808	30.5208	1.4846	2.66828	0.426232	148.041	2.17038	13.7568	1.13852	4.8504817495	2.2781280428	3.05625e-08	7.14636e-07	1.00208	0.960738	2.66828	13.7568	"solute carrier family 1 (neutral amino acid transporter), member 5 [Source:ZFIN;Acc:ZDB-GENE-070501-4]"
ENSDARG00000005359	ENSDART00000018503	1525.33	728.413	2.86238	39.6839	1.59861	2322.26	3.36591	155.302	2.19118	3.188101539	1.672697579	3.13371e-08	7.31837e-07	0.0377799	0.198985	39.6839	155.302	"succinate-CoA ligase, ADP-forming, beta subunit [Source:ZFIN;Acc:ZDB-GENE-040426-1963]"
ENSDARG00000035557	ENSDART00000051547	449.323	211.479	2.32527	18.5426	1.26817	687.167	2.83706	72.8102	1.86219	3.2493360867	1.7001449728	3.16907e-08	7.39174e-07	0.00469727	0.610436	18.5426	72.8102	GABA(A) receptor-associated protein a [Source:ZFIN;Acc:ZDB-GENE-030131-5174]
ENSDARG00000069370	ENSDART00000100889	43.3937	12.6171	1.10096	0.570968	-0.243388	74.1703	1.87023	4.07696	0.610336	5.8785440268	2.5554588786	3.17311e-08	7.39656e-07	0.00704969	2.52974	0.570968	4.07696	si:ch211-140l13.3 [Source:ZFIN;Acc:ZDB-GENE-070705-35]
ENSDARG00000036754	ENSDART00000053367	131.176	53.1311	1.72535	5.61679	0.749489	209.221	2.3206	26.0772	1.41626	3.937814195	1.9773950395	3.22649e-08	7.51631e-07	0.0479115	2.11496	5.61679	26.0772	high mobility group nucleosomal binding domain 3 [Source:ZFIN;Acc:ZDB-GENE-041114-180]
ENSDARG00000043059	ENSDART00000063214	69.2137	110.62	2.04383	12.9618	1.11267	27.8075	1.44416	3.91519	0.592753	0.25137878656	-1.9920651866	3.54866e-08	8.25658e-07	0.0349788	0.541955	12.9618	3.91519	"vitamin D (1,25- dihydroxyvitamin D3) receptor [Source:HGNC Symbol;Acc:12679]"
ENSDARG00000095169	ENSDART00000147676	30.6941	52.1045	1.71688	5.66513	0.75321	9.28365	0.967719	1.14321	0.0581254	0.17817360188	-2.4886444913	3.55552e-08	8.26741e-07	3.02481	0.223895	5.66513	1.14321	si:dkey-152b24.6 [Source:ZFIN;Acc:ZDB-GENE-100922-31]
ENSDARG00000090832	ENSDART00000125592	20.0144	36.6603	1.5642	1.56385	0.194195	3.36841	0.527425	0.174667	-0.75779	0.091881653162	-3.4440793754	3.61077e-08	8.39069e-07	0.292033	0.188535	1.56385	0.174667	zinc finger protein 518B [Source:HGNC Symbol;Acc:29365]
ENSDARG00000018145	ENSDART00000003170	128.413	192.315	2.28401	19.7194	1.29489	64.512	1.80964	7.29612	0.863092	0.33544993758	-1.5758306197	3.68819e-08	8.56528e-07	8.02445	0.000187674	19.7194	7.29612	"MID1 interacting protein 1, like [Source:ZFIN;Acc:ZDB-GENE-030131-1697]"
ENSDARG00000054588	ENSDART00000147706	237.71	352.367	2.547	81.263	1.90989	123.053	2.09009	32.6637	1.51407	0.3492187069	-1.5177972518	3.74822e-08	8.69393e-07	1.69136	0.651753	81.263	32.6637	cytochrome c oxidase subunit VIa polypeptide 2 [Source:HGNC Symbol;Acc:2279]
ENSDARG00000070872	ENSDART00000104401	62.6261	102.903	2.01243	7.98485	0.902267	22.3489	1.34926	2.30689	0.363027	0.21718382322	-2.2030114458	3.75614e-08	8.70691e-07	7.96268	0.00270163	7.98485	2.30689	Uncharacterized protein [Source:UniProtKB/TrEMBL;Acc:F1QBF0]
ENSDARG00000058471	ENSDART00000081343	68.9945	108.925	2.03713	5.18943	0.71512	29.064	1.46336	1.58261	0.199374	0.26682611505	-1.9060282207	3.77899e-08	8.75447e-07	1.52254	1.04949	5.18943	1.58261	polo-like kinase 1 (Drosophila) [Source:ZFIN;Acc:ZDB-GENE-021115-7]
ENSDARG00000044415	ENSDART00000065229	20.6077	2.42076	0.383952	0.566262	-0.246982	38.7947	1.58877	10.0902	1.0039	16.025813233	4.0023256634	3.78892e-08	8.77206e-07	0.0267698	0.0274455	0.566262	10.0902	toll-like receptor 5b [Source:ZFIN;Acc:ZDB-GENE-040219-15]
ENSDARG00000040566	ENSDART00000059369	61.9994	100.811	2.00351	5.97514	0.776348	23.1874	1.36525	1.7301	0.23807	0.23000805487	-2.1202437098	3.80252e-08	8.7981e-07	1.80197	0.0166212	5.97514	1.7301	alanine-glyoxylate aminotransferase 2-like 2 [Source:HGNC Symbol;Acc:28249]
ENSDARG00000034063	ENSDART00000026879	214.207	99.0295	1.99576	5.9785	0.776592	329.384	2.5177	24.6906	1.39253	3.3261197837	1.7338401254	3.88296e-08	8.96764e-07	0.0960141	0.786444	5.9785	24.6906	Uncharacterized protein [Source:UniProtKB/TrEMBL;Acc:E7FED8]
ENSDARG00000001452	ENSDART00000001678	63.1034	23.8013	1.3766	0.759648	-0.119387	102.405	2.01032	4.37364	0.640843	4.3025145878	2.1051800838	3.93525e-08	9.07722e-07	0.674924	2.97125	0.759648	4.37364	a disintegrin and metalloproteinase domain 8a [Source:ZFIN;Acc:ZDB-GENE-030616-622]
ENSDARG00000036481	ENSDART00000053001	6264.88	2683.53	3.42871	154.771	2.18969	9846.22	3.99327	685.551	2.83604	3.6691276468	1.875437096	3.99082e-08	9.19973e-07	0.0015408	0.87351	154.771	685.551	"transcobalamin I (vitamin B12 binding protein, R binder family) [Source:HGNC Symbol;Acc:11652]"
ENSDARG00000004060	ENSDART00000026017	771.728	1135.04	3.05501	45.7552	1.66044	408.418	2.61111	20.2529	1.30649	0.35982805131	-1.474620435	4.07248e-08	9.38222e-07	0.715335	0.403824	45.7552	20.2529	"basic helix-loop-helix family, member e40 [Source:ZFIN;Acc:ZDB-GENE-030131-3133]"
ENSDARG00000076055	ENSDART00000110516	28.7286	50.7011	1.70502	1.62659	0.211278	6.75614	0.829698	0.282912	-0.548349	0.13325432819	-2.9077457014	4.30143e-08	9.89144e-07	2.70383	0.44903	1.62659	0.282912	retinitis pigmentosa GTPase regulator interacting protein 1 [Source:HGNC Symbol;Acc:13436]
ENSDARG00000058348	ENSDART00000081196	347.376	164.536	2.21626	7.02192	0.846456	530.215	2.72445	27.7202	1.4428	3.222491664	1.6881766266	4.33837e-08	9.97028e-07	0.0583227	3.07684	7.02192	27.7202	scinderin like b [Source:ZFIN;Acc:ZDB-GENE-040426-2068]
ENSDARG00000008186	ENSDART00000141943	56.6857	92.7162	1.96716	3.72285	0.570876	20.6551	1.31503	1.05161	0.0218567	0.22277720723	-2.1663264596	4.39837e-08	1.00958e-06	2.40915	0.0561706	3.72285	1.05161	spleen tyrosine kinase [Source:ZFIN;Acc:ZDB-GENE-040702-3]
ENSDARG00000090697	ENSDART00000140684	222.761	335.065	2.52513	48.6255	1.68686	110.457	2.04319	19.6124	1.29253	0.32965731412	-1.600961004	4.40107e-08	1.00958e-06	0.36568	0.0395083	48.6255	19.6124	"eukaryotic translation initiation factor 3, subunit E, a [Source:ZFIN;Acc:ZDB-GENE-030131-3827]"
ENSDARG00000058831	ENSDART00000081777	122.54	48.0958	1.68211	3.32537	0.52184	196.984	2.29443	15.4661	1.18938	4.0956635269	2.0340971977	4.50703e-08	1.03326e-06	0.305825	1.88186	3.32537	15.4661	prostaglandin E synthase 3b (cytosolic) [Source:ZFIN;Acc:ZDB-GENE-040625-144]
ENSDARG00000019709	ENSDART00000046360	177.479	271.448	2.43369	14.0046	1.14627	83.5094	1.92174	5.45302	0.736637	0.30764450821	-1.7006638558	4.5672e-08	1.04577e-06	2.43944	0.117046	14.0046	5.45302	"ras homolog gene family, member Ua [Source:ZFIN;Acc:ZDB-GENE-040618-3]"
ENSDARG00000035683	ENSDART00000075796	70.3235	113.7	2.05576	4.17166	0.620309	26.9473	1.43052	1.25973	0.100279	0.23700401615	-2.0770165884	4.60058e-08	1.05213e-06	4.27062	1.696	4.17166	1.25973
ENSDARG00000016813	ENSDART00000002617	9.3442	18.6884	1.27157	0.771315	-0.112768	0	#NUM!	0	#NUM!	0	#NAME?	4.69561e-08	1.0719e-06	0.00851865	0	0.771315	0	coiled-coil domain containing 40 [Source:ZFIN;Acc:ZDB-GENE-060503-723]
ENSDARG00000025850	ENSDART00000139870	47.0804	80.2449	1.90442	11.6034	1.06459	13.9158	1.14351	2.8053	0.44798	0.17341697876	-2.5276829393	4.75289e-08	1.08392e-06	14.962	0.0039058	11.6034	2.8053	ribosomal protein S21 [Source:ZFIN;Acc:ZDB-GENE-040426-1102]
ENSDARG00000044094	ENSDART00000076974	12.5466	24.6728	1.39222	1.14722	0.0596452	0.420448	-0.376287	0.0262425	-1.58099	0.017040932916	-5.8748518709	4.75405e-08	1.08392e-06	6.48232	0.0246677	1.14722	0.0262425	glutamine-fructose-6-phosphate transaminase 2 [Source:ZFIN;Acc:ZDB-GENE-071113-1]
ENSDARG00000062271	ENSDART00000136570	16.2205	0.793998	-0.100181	0.126101	-0.899281	31.6471	1.50033	4.81399	0.682505	39.8578624	5.3167924346	4.81171e-08	1.0964e-06	0.0434637	2.55389	0.126101	4.81399	solute carrier family 25 (mitochondrial carrier; ornithine transporter) member 15b [Source:ZFIN;Acc:ZDB-GENE-060526-35]
ENSDARG00000070078	ENSDART00000102557	2570.92	3698.55	3.56803	110.966	2.04519	1443.3	3.15936	49.6251	1.6957	0.39023364263	-1.3575899347	4.86987e-08	1.10898e-06	2.00347	0.000383913	110.966	49.6251	"ATP-binding cassette, sub-family B (MDR/TAP), member 11b [Source:ZFIN;Acc:ZDB-GENE-050517-14]"
ENSDARG00000016239	ENSDART00000104576	133.99	54.6804	1.73783	4.69835	0.671945	213.3	2.32899	21.1664	1.32565	3.9008428832	1.9637858912	4.94895e-08	1.12631e-06	0.127739	0.97541	4.69835	21.1664	"proteasome (prosome, macropain) 26S subunit, non-ATPase, 13 [Source:ZFIN;Acc:ZDB-GENE-040426-1004]"
ENSDARG00000033231	ENSDART00000000042	25.0068	43.69	1.64038	2.06464	0.314843	6.32362	0.800966	0.340844	-0.467444	0.144738295	-2.7884814128	5.02607e-08	1.14247e-06	1.55828	0.00763351	2.06464	0.340844	"MCM6 minichromosome maintenance deficient 6, like [Source:ZFIN;Acc:ZDB-GENE-050913-141]"
ENSDARG00000003693	ENSDART00000142158	94.7419	33.3774	1.52345	4.50656	0.653845	156.107	2.19342	22.7818	1.35759	4.6770172901	2.2255887621	5.03606e-08	1.14405e-06	0.846466	4.76156	4.50656	22.7818	histidyl-tRNA synthetase [Source:ZFIN;Acc:ZDB-GENE-040912-152]
ENSDARG00000094615	ENSDART00000141738	13.9866	27.1324	1.43349	3.29009	0.517208	0.840896	-0.0752575	0.136386	-0.865231	0.030992368573	-5.0119431735	5.08502e-08	1.15342e-06	6.60763	0.0833398	3.29009	0.136386	si:dkey-9p20.18 [Source:ZFIN;Acc:ZDB-GENE-070705-515]
ENSDARG00000035663	ENSDART00000131558	141.324	62.8436	1.79826	3.9208	0.593375	219.804	2.34204	17.3479	1.23925	3.4976360266	1.8063801664	5.08656e-08	1.15342e-06	0.19396	4.36874	3.9208	17.3479	zgc:103438 [Source:ZFIN;Acc:ZDB-GENE-041010-131]
ENSDARG00000030844	ENSDART00000043459	24.7607	42.7797	1.63124	2.68789	0.429412	6.74165	0.828766	0.468941	-0.328882	0.15758994679	-2.6657525917	5.10325e-08	1.15651e-06	3.42259	0.130603	2.68789	0.468941	Kruppel-like factor 11a [Source:ZFIN;Acc:ZDB-GENE-030131-3568]
ENSDARG00000027199	ENSDART00000125043	123.484	48.0182	1.68141	2.01249	0.303735	198.949	2.29874	9.24621	0.965964	4.1431916927	2.0507425709	5.10888e-08	1.15709e-06	0.497453	1.75565	2.01249	9.24621	MAD homolog 1 (Drosophila) [Source:ZFIN;Acc:ZDB-GENE-991119-8]
ENSDARG00000057738	ENSDART00000080465	27.8755	48.1733	1.68281	1.77716	0.249726	7.57772	0.879539	0.316895	-0.499085	0.15730124679	-2.6683979891	5.15322e-08	1.16643e-06	1.20441	0.701714	1.77716	0.316895	"helicase, lymphoid-specific [Source:ZFIN;Acc:ZDB-GENE-030131-9923]"
ENSDARG00000045733	ENSDART00000067235	84.4144	34.3171	1.53551	2.92601	0.466276	134.512	2.12876	14.6268	1.16515	3.9196644153	1.9707301423	5.22403e-08	1.18132e-06	0.242582	0.0140196	2.92601	14.6268	cytokine induced apoptosis inhibitor 1 [Source:ZFIN;Acc:ZDB-GENE-040808-57]
ENSDARG00000045359	ENSDART00000124153	33.3757	7.69805	0.886381	0.991466	-0.00372224	59.0534	1.77125	8.86611	0.947733	7.6712165768	2.9394553926	5.25518e-08	1.18596e-06	0.0233548	1.0494	0.991466	8.86611	"transcription elongation factor B (SIII), polypeptide 1b [Source:ZFIN;Acc:ZDB-GENE-040718-138]"
ENSDARG00000056498	ENSDART00000079003	3198.89	1479.53	3.17012	241.704	2.38328	4918.25	3.69181	970.577	2.98703	3.3241913588	1.733003434	5.29374e-08	1.19391e-06	0.000803579	0.265835	241.704	970.577	si:ch211-234p6.10 [Source:ZFIN;Acc:ZDB-GENE-060503-32]
ENSDARG00000045127	ENSDART00000066363	30.1866	51.9401	1.7155	2.36916	0.374595	8.4331	0.925987	0.454322	-0.342636	0.1623619115	-2.6227148647	5.30341e-08	1.19537e-06	0.214008	2.06874e-05	2.36916	0.454322	"family with sequence similarity 53, member C [Source:HGNC Symbol;Acc:1336]"
ENSDARG00000088868	ENSDART00000123156	67.2112	22.6584	1.35523	4.65038	0.667488	111.764	2.0483	26.3209	1.4203	4.9325625206	2.3023373373	5.36365e-08	1.20822e-06	0.12752	0.594201	4.65038	26.3209	"diacylglycerol lipase, beta [Source:HGNC Symbol;Acc:28923]"
ENSDARG00000070097	ENSDART00000084598	1882.5	911.822	2.95991	28.7337	1.45839	2853.18	3.45533	111.032	2.04545	3.1290936779	1.6457448502	5.36871e-08	1.20864e-06	0.0701831	0.053201	28.7337	111.032	selenoprotein S [Source:ZFIN;Acc:ZDB-GENE-060804-1]
ENSDARG00000069461	ENSDART00000101124	115.155	44.4453	1.64783	6.12368	0.787013	185.864	2.2692	28.7636	1.45884	4.181868554	2.0641477153	5.44972e-08	1.2254e-06	0.324075	2.76692	6.12368	28.7636	"ribonuclease, RNase K a [Source:ZFIN;Acc:ZDB-GENE-060825-301]"
ENSDARG00000012539	ENSDART00000019098	42.8192	72.5561	1.86067	5.82819	0.765533	13.0822	1.11668	1.40611	0.14802	0.1803040914	-2.4714959606	5.55036e-08	1.24654e-06	6.64483	0.309578	5.82819	1.40611	deoxyribonuclease I [Source:ZFIN;Acc:ZDB-GENE-040718-423]
ENSDARG00000017658	ENSDART00000002826	291.252	135.854	2.13307	8.66905	0.937972	446.65	2.64997	34.6467	1.53966	3.2877145978	1.717085066	5.67413e-08	1.27281e-06	0.00727509	1.23479	8.66905	34.6467	GDP-mannose pyrophosphorylase B [Source:ZFIN;Acc:ZDB-GENE-040801-234]
ENSDARG00000086764	ENSDART00000121966	78.478	124.893	2.09654	2.40659	0.381402	32.0627	1.506	0.782957	-0.106262	0.25672061841	-1.9617289249	6.00855e-08	1.34541e-06	1.94623	0.281023	2.40659	0.782957	mediator of DNA-damage checkpoint 1 [Source:HGNC Symbol;Acc:21163]
ENSDARG00000015540	ENSDART00000006381	188.032	85.5408	1.93217	5.26524	0.721418	290.524	2.46318	22.0425	1.34326	3.3963202817	1.7639725152	6.04898e-08	1.35366e-06	0.0620711	0.00645042	5.26524	22.0425	presenilin 2 [Source:ZFIN;Acc:ZDB-GENE-000330-9]
ENSDARG00000005191	ENSDART00000018523	36317.5	54077.4	4.73302	3089.48	3.48989	18557.7	4.26852	1345.31	3.12882	0.34316975195	-1.5430057001	6.18368e-08	1.38298e-06	0.670933	0.0761859	3089.48	1345.31	S-adenosylhomocysteine hydrolase [Source:ZFIN;Acc:ZDB-GENE-031219-6]
ENSDARG00000052703	ENSDART00000074604	68.6371	23.0166	1.36204	2.18449	0.33935	114.258	2.05789	12.1451	1.0844	4.9641365741	2.3115428077	6.32631e-08	1.41319e-06	0.264828	0.0823568	2.18449	12.1451	CDGSH iron sulfur domain 2 [Source:ZFIN;Acc:ZDB-GENE-040426-1381]
ENSDARG00000074142	ENSDART00000046576	29.8637	52.5604	1.72066	1.24391	0.0947875	7.16693	0.855333	0.229608	-0.639012	0.13635596885	-2.8745502407	6.3735e-08	1.42204e-06	8.13536	0.00592663	1.24391	0.229608
ENSDARG00000044688	ENSDART00000065664	82.4134	29.0104	1.46255	2.0344	0.308435	135.816	2.13295	10.4715	1.02001	4.6816483668	2.2270165794	6.38705e-08	1.42301e-06	0.544829	1.27797	2.0344	10.4715	dual specificity phosphatase 4 [Source:ZFIN;Acc:ZDB-GENE-040426-709]
ENSDARG00000016412	ENSDART00000010918	9010.85	3726.55	3.57131	256.024	2.40828	14295.2	4.15519	1192.09	3.07631	3.8360299797	1.9396139955	6.39137e-08	1.42301e-06	0.00244797	0.469199	256.024	1192.09	angiotensinogen [Source:ZFIN;Acc:ZDB-GENE-030131-1205]
ENSDARG00000004823	ENSDART00000005145	14.1769	26.6672	1.42598	1.91272	0.281651	1.68662	0.227017	0.136481	-0.864928	0.063247112879	-3.982856565	6.39302e-08	1.42301e-06	1.78946	2.57302e-06	1.91272	0.136481	"ankyrin repeat, SAM and basic leucine zipper domain containing 1 [Source:ZFIN;Acc:ZDB-GENE-040426-988]"
ENSDARG00000012340	ENSDART00000046951	214.905	319.736	2.50479	11.6675	1.06698	110.075	2.04169	4.75027	0.676718	0.34426817322	-1.5383952816	6.64942e-08	1.47832e-06	0.399836	0.0934076	11.6675	4.75027	"protein tyrosine phosphatase, non-receptor type 11, b [Source:ZFIN;Acc:ZDB-GENE-040426-1158]"
ENSDARG00000002663	ENSDART00000133616	58.6733	20.3539	1.30865	1.43856	0.157927	96.9927	1.98674	8.3984	0.924196	4.7653062865	2.2525689453	6.66428e-08	1.48075e-06	0.0142939	0.173025	1.43856	8.3984	optineurin [Source:ZFIN;Acc:ZDB-GENE-030131-8103]
ENSDARG00000088251	ENSDART00000122617	156.552	71.4132	1.85378	9.70809	0.987134	241.692	2.38326	41.4806	1.61784	3.3844097394	1.7589042414	7.08547e-08	1.57061e-06	0.206698	1.76184	9.70809	41.4806	Uncharacterized protein [Source:UniProtKB/TrEMBL;Acc:E7EYP1]
ENSDARG00000031047	ENSDART00000142927	34.2162	8.53082	0.930991	0.532381	-0.273777	59.9016	1.77744	4.48793	0.652046	7.02178404	2.8118376258	7.19006e-08	1.59191e-06	0.000858613	1.51657	0.532381	4.48793	peptidyl-tRNA hydrolase 1 homolog (S. cerevisiae) [Source:ZFIN;Acc:ZDB-GENE-050306-33]
ENSDARG00000076895	ENSDART00000143703	51.7679	86.6744	1.93789	2.10234	0.322703	16.8614	1.22689	0.555545	-0.255281	0.19453697725	-2.3618836887	7.1999e-08	1.59315e-06	11.2217	0.0420026	2.10234	0.555545	fibronectin leucine rich transmembrane 3 [Source:ZFIN;Acc:ZDB-GENE-030131-1988]
ENSDARG00000035595	ENSDART00000144232	71.3482	24.2076	1.38395	1.25085	0.0972069	118.489	2.07368	6.80555	0.832863	4.8946857952	2.2912162518	7.26858e-08	1.6074e-06	0.349245	0.016686	1.25085	6.80555	FIC domain containing [Source:ZFIN;Acc:ZDB-GENE-030131-6588]
ENSDARG00000002967	ENSDART00000018626	210.034	89.1712	1.95022	7.87671	0.896345	330.896	2.51969	32.8038	1.51592	3.7107968314	1.8917290147	7.38487e-08	1.63216e-06	0.639545	15.2971	7.87671	32.8038	pdgfa associated protein 1 [Source:ZFIN;Acc:ZDB-GENE-040426-942]
ENSDARG00000033845	ENSDART00000092705	33.5505	7.22352	0.858749	0.234735	-0.629423	59.8774	1.77726	2.04934	0.311615	8.2892344712	3.0512388718	7.40207e-08	1.63499e-06	0.328919	0.0177525	0.234735	2.04934	"immunoglobulin superfamily, member 9Ba [Source:ZFIN;Acc:ZDB-GENE-060503-729]"
ENSDARG00000009640	ENSDART00000007231	405.988	198.098	2.29688	23.6373	1.3736	613.879	2.78808	90.8935	1.95853	3.0988708385	1.6317426244	7.50543e-08	1.65587e-06	0.124671	0.098248	23.6373	90.8935	"proteasome (prosome, macropain) subunit, beta type, 1 [Source:ZFIN;Acc:ZDB-GENE-040618-2]"
ENSDARG00000044691	ENSDART00000065670	221.493	323.782	2.51025	20.4573	1.31085	119.204	2.07629	8.34092	0.921214	0.36816157843	-1.4415890209	7.66845e-08	1.68985e-06	5.95549	2.36023	20.4573	8.34092	"protein phosphatase 1, regulatory (inhibitor) subunit 3B [Source:ZFIN;Acc:ZDB-GENE-030131-5496]"
ENSDARG00000071871	ENSDART00000106657	492.931	234.06	2.36933	31.524	1.49864	751.803	2.8761	121.447	2.08439	3.2120052184	1.6834742367	7.67614e-08	1.69055e-06	0.000994523	0.000174124	31.524	121.447	glyoxalase domain containing 5 [Source:HGNC Symbol;Acc:33358]
ENSDARG00000004169	ENSDART00000007906	25.7194	44.6779	1.65009	4.87979	0.688401	6.76096	0.830009	0.899234	-0.0461275	0.1513269377	-2.7242592704	7.73102e-08	1.70164e-06	0.0374612	1.15646	4.87979	0.899234	stathmin 1a [Source:ZFIN;Acc:ZDB-GENE-031006-14]
ENSDARG00000005620	ENSDART00000005732	343.56	159.946	2.20397	6.09136	0.784714	527.175	2.72195	23.8681	1.37782	3.2959666952	1.7207016646	7.7468e-08	1.70411e-06	0.0224098	0.773306	6.09136	23.8681	EH-domain containing 1 [Source:HGNC Symbol;Acc:3242]
ENSDARG00000054898	ENSDART00000099912	19.4748	36.8449	1.56638	2.2154	0.345452	2.10465	0.323181	0.187628	-0.726702	0.057122058503	-4.1298082192	7.82606e-08	1.71863e-06	21.4158	0.114962	2.2154	0.187628	si:ch73-132m10.4 [Source:ZFIN;Acc:ZDB-GENE-081104-29]
ENSDARG00000020169	ENSDART00000136385	184.257	84.311	1.92588	7.89978	0.897615	284.203	2.45363	32.7939	1.51579	3.3708843569	1.7531271344	7.82655e-08	1.71863e-06	0.0574304	0.016975	7.89978	32.7939	fumarylacetoacetate hydrolase domain containing 2B [Source:HGNC Symbol;Acc:25318]
ENSDARG00000068210	ENSDART00000098503	32.5996	55.9396	1.74772	2.11122	0.324534	9.25952	0.966588	0.435061	-0.36145	0.16552705662	-2.5948610394	7.94323e-08	1.74323e-06	1.66505	1.09646	2.11122	0.435061	"HAUS augmin-like complex, subunit 6 [Source:ZFIN;Acc:ZDB-GENE-030131-5517]"
ENSDARG00000020187	ENSDART00000004656	138.621	59.7157	1.77609	6.17044	0.790316	217.526	2.33751	26.8135	1.42835	3.6426871116	1.8650030802	8.03884e-08	1.76216e-06	0.00373683	0.635142	6.17044	26.8135	"grancalcin, EF-hand calcium binding protein [Source:HGNC Symbol;Acc:15990]"
ENSDARG00000014427	ENSDART00000011221	11.3955	0	#NUM!	0	#NUM!	22.7911	1.35777	1.90074	0.278922	Inf	Inf	8.14692e-08	1.7848e-06	0	3.34838	0	1.90074	myxovirus (influenza virus) resistance E [Source:ZFIN;Acc:ZDB-GENE-030131-9609]
ENSDARG00000042708	ENSDART00000062671	1066.51	489.731	2.68996	33.5889	1.5262	1643.28	3.21571	127.29	2.1048	3.355483579	1.7465206969	8.43219e-08	1.84515e-06	0.440473	0.0910135	33.5889	127.29	"tubulin, alpha 8 like [Source:ZFIN;Acc:ZDB-GENE-030131-9167]"
ENSDARG00000018399	ENSDART00000019050	179.743	77.7745	1.89084	5.03056	0.701616	281.711	2.4498	21.1517	1.32534	3.6221555649	1.8568485087	8.48073e-08	1.85468e-06	0.141146	0.44662	5.03056	21.1517	"ribosomal protein S6 kinase b, polypeptide 1a [Source:ZFIN;Acc:ZDB-GENE-091113-52]"
ENSDARG00000045202	ENSDART00000066452	182.978	82.0934	1.91431	13.5901	1.13322	283.862	2.45311	56.6111	1.7529	3.4577913402	1.7898508124	8.90134e-08	1.94553e-06	0.000254784	1.5315	13.5901	56.6111	zgc:103591 [Source:ZFIN;Acc:ZDB-GENE-040912-131]
ENSDARG00000008075	ENSDART00000102904	15.1525	0.793998	-0.100181	0.12112	-0.916784	29.511	1.46998	4.27537	0.630973	37.1676367	5.2159750524	8.96342e-08	1.95796e-06	0.0478594	0.108067	0.12112	4.27537	"immune-related, lectin-like receptor 4 [Source:ZFIN;Acc:ZDB-GENE-050311-5]"
ENSDARG00000025386	ENSDART00000034707	36.713	59.9282	1.77763	4.5659	0.659526	13.4978	1.13026	1.11079	0.0456305	0.22523265036	-2.1505121152	8.98874e-08	1.96235e-06	8.96526	0.0764434	4.5659	1.11079	"LSM14B, SCD6 homolog B (S. cerevisiae) [Source:ZFIN;Acc:ZDB-GENE-040426-779]"
ENSDARG00000033160	ENSDART00000040468	117.461	174.701	2.2423	8.18105	0.912809	60.2206	1.77975	3.02421	0.480612	0.3447065466	-1.5365593965	9.13872e-08	1.99393e-06	11.0623	2.70374	8.18105	3.02421	"nuclear receptor subfamily 1, group d, member 1 [Source:ZFIN;Acc:ZDB-GENE-050105-1]"
ENSDARG00000034291	ENSDART00000147873	130.011	200.238	2.30155	50.7386	1.70534	59.7833	1.77658	18.6451	1.27056	0.29856158703	-1.7438995348	9.444e-08	2.05815e-06	1.41192	3.35358	50.7386	18.6451	ribosomal protein L37 [Source:ZFIN;Acc:ZDB-GENE-040625-39]
ENSDARG00000060596	ENSDART00000085531	394.748	186.371	2.27038	5.55357	0.744572	603.126	2.78041	21.427	1.33096	3.2361630772	1.6942843101	9.68099e-08	2.10857e-06	0.0160331	1.33502	5.55357	21.427	"protein kinase, AMP-activated, alpha 1 catalytic subunit [Source:ZFIN;Acc:ZDB-GENE-030325-1]"
ENSDARG00000009267	ENSDART00000019289	79.3892	31.3831	1.4967	3.43155	0.53549	127.395	2.10515	17.3536	1.23939	4.0593675915	2.0212549876	9.75131e-08	2.12142e-06	0.0651007	2.19611	3.43155	17.3536	zgc:136439 [Source:ZFIN;Acc:ZDB-GENE-060421-2858]
ENSDARG00000024895	ENSDART00000037501	172.251	81.2901	1.91004	6.01674	0.779361	263.212	2.42031	24.8974	1.39615	3.2379301727	1.6950718736	9.937e-08	2.16056e-06	0.353028	2.12388	6.01674	24.8974	"family with sequence similarity 50, member A [Source:ZFIN;Acc:ZDB-GENE-050417-110]"
ENSDARG00000023472	ENSDART00000081675	220.197	97.1406	1.9874	5.30079	0.724341	343.254	2.53562	21.5405	1.33326	3.5335759093	1.8211289017	1.00375e-07	2.18116e-06	0.227133	0.118152	5.30079	21.5405	Uncharacterized protein [Source:UniProtKB/TrEMBL;Acc:E7FC99]
ENSDARG00000078457	ENSDART00000136334	39.4879	65.9033	1.81891	11.2369	1.05065	13.0725	1.11636	2.70973	0.432927	0.19835893229	-2.33381473	1.0089e-07	2.19108e-06	0.0644032	0.00495152	11.2369	2.70973	si:ch211-250e5.16 [Source:ZFIN;Acc:ZDB-GENE-030131-6052]
ENSDARG00000006266	ENSDART00000005720	398.803	195.638	2.29145	4.96787	0.696171	601.969	2.77957	19.0481	1.27985	3.0769486306	1.6215003582	1.01431e-07	2.20154e-06	0.119822	3.59108	4.96787	19.0481	signal transduction and activation of transcription 1a [Source:ZFIN;Acc:ZDB-GENE-980526-499]
ENSDARG00000037017	ENSDART00000053804	183.157	82.4904	1.9164	2.03704	0.308999	283.823	2.45305	8.42191	0.925411	3.4406819631	1.7826945438	1.02956e-07	2.23206e-06	0.000845054	0.501988	2.03704	8.42191	"ubiquitination factor E4B, UFD2 homolog (S. cerevisiae) [Source:ZFIN;Acc:ZDB-GENE-020205-1]"
ENSDARG00000086735	ENSDART00000116506	82.3606	133.125	2.12426	7.88942	0.897045	31.5964	1.49964	2.53676	0.404279	0.23734403642	-2.0749482943	1.04183e-07	2.25736e-06	13.7988	0.671765	7.88942	2.53676	microtubule-associated protein 7 [Source:HGNC Symbol;Acc:6869]
ENSDARG00000004539	ENSDART00000006870	11.1745	0	#NUM!	0	#NUM!	22.3489	1.34926	1.46674	0.166353	Inf	Inf	1.0622e-07	2.29885e-06	0	0.0137753	0	1.46674	prostaglandin-endoperoxide synthase 2a [Source:ZFIN;Acc:ZDB-GENE-020530-2]
ENSDARG00000042697	ENSDART00000129480	55.5703	88.8037	1.94843	4.07087	0.609687	22.3369	1.34902	1.19454	0.0772021	0.25153084574	-1.9911927634	1.06401e-07	2.30087e-06	0.550541	0.189374	4.07087	1.19454	"scavenger receptor class B, member 1 [Source:ZFIN;Acc:ZDB-GENE-031126-1]"
ENSDARG00000088932	ENSDART00000113186	26.6005	45.2005	1.65514	10.7217	1.03026	8.00058	0.903122	2.08764	0.319655	0.17700219673	-2.4981608295	1.06437e-07	2.30087e-06	3.52398	0.595846	10.7217	2.08764	si:dkey-240e12.6 [Source:ZFIN;Acc:ZDB-GENE-050208-367]
ENSDARG00000068732	ENSDART00000099528	137.366	58.8054	1.76942	2.83097	0.451935	215.926	2.3343	12.2235	1.08719	3.6718718733	1.8765157181	1.08634e-07	2.34566e-06	0.0570365	0.486122	2.83097	12.2235	sprouty (Drosophila) homolog 4 [Source:ZFIN;Acc:ZDB-GENE-010803-2]
ENSDARG00000035571	ENSDART00000098467	19.9944	2.85653	0.455839	0.223622	-0.650486	37.1322	1.56975	3.68286	0.566185	12.999061158	3.7003355249	1.08992e-07	2.35205e-06	0.0109094	2.77014	0.223622	3.68286	"family with sequence similarity 108, member B1 [Source:HGNC Symbol;Acc:24278]"
ENSDARG00000030602	ENSDART00000048599	1559.02	2268.15	3.35567	401.093	2.60325	849.897	2.92937	187.673	2.2734	0.37470933446	-1.4161561775	1.09426e-07	2.36005e-06	1.38312	0.0933292	401.093	187.673	ribosomal protein S19 [Source:ZFIN;Acc:ZDB-GENE-040426-1716]
ENSDARG00000089954	ENSDART00000129555	12.8696	24.0525	1.38116	0.773945	-0.11129	1.68662	0.227017	0.0565393	-1.24765	0.07012231337	-3.8339825977	1.09602e-07	2.3625e-06	8.92627	2.89731e-06	0.773945	0.0565393	tudor domain containing 6 [Source:HGNC Symbol;Acc:21339]
ENSDARG00000087583	ENSDART00000143782	34.6377	57.4594	1.75936	11.9447	1.07718	11.816	1.07247	2.8366	0.452798	0.20564093137	-2.2818006435	1.12296e-07	2.41917e-06	1.59629	0.328307	11.9447	2.8366	si:ch211-226h8.13 [Source:ZFIN;Acc:ZDB-GENE-050208-550]
ENSDARG00000052746	ENSDART00000074655	178.182	81.377	1.9105	6.21772	0.793631	274.987	2.43931	25.6327	1.40879	3.3791708331	1.7566692874	1.13072e-07	2.4345e-06	0.0146269	0.955755	6.21772	25.6327	"glutamate receptor, ionotropic, N-methyl D-aspartate-associated protein 1 (glutamate binding) [Source:ZFIN;Acc:ZDB-GENE-040426-1367]"
ENSDARG00000068708	ENSDART00000099467	1140.32	502.267	2.70093	36.3823	1.56089	1778.38	3.25002	136.124	2.13394	3.5406996278	1.8240344591	1.13679e-07	2.44616e-06	1.75069	0.158544	36.3823	136.124	interferon-related developmental regulator 1 [Source:ZFIN;Acc:ZDB-GENE-030131-6132]
ENSDARG00000020976	ENSDART00000074010	77.6219	27.8581	1.44495	7.5691	0.879044	127.386	2.10512	38.8727	1.58965	4.5726548375	2.1930320228	1.14249e-07	2.457e-06	0.327177	1.54827	7.5691	38.8727	"family with sequence similarity 100, member Ab [Source:ZFIN;Acc:ZDB-GENE-050522-446]"
ENSDARG00000016200	ENSDART00000036513	208.17	93.2482	1.96964	5.11307	0.708681	323.092	2.50933	20.7895	1.31784	3.4648568878	1.7927957646	1.15344e-07	2.47915e-06	0.0850785	1.70905	5.11307	20.7895	tribbles homolog 3 (Drosophila) [Source:ZFIN;Acc:ZDB-GENE-040426-2609]
ENSDARG00000051892	ENSDART00000073600	28.8029	6.50706	0.813385	0.466581	-0.331073	51.0987	1.70841	4.5009	0.6533	7.8528152194	2.9732099502	1.1555e-07	2.48215e-06	0.000656099	15.8537	0.466581	4.5009	"potassium voltage-gated channel, subfamily G, member 4 [Source:HGNC Symbol;Acc:19697]"
ENSDARG00000045946	ENSDART00000035907	187.13	77.2705	1.88801	3.85819	0.586384	296.99	2.47274	16.1369	1.20782	3.8435085294	1.94242387	1.16849e-07	2.5086e-06	1.09863	3.89317	3.85819	16.1369	"SEC24 family, member D (S. cerevisiae) [Source:ZFIN;Acc:ZDB-GENE-070117-2501]"
ENSDARG00000016479	ENSDART00000019183	222.845	90.1777	1.9551	6.1838	0.791255	355.512	2.55085	25.3833	1.40455	3.9423501398	1.979055915	1.17272e-07	2.51481e-06	2.15794	0.475413	6.1838	25.3833	"UDP glucuronosyltransferase 5 family, polypeptide A1 [Source:ZFIN;Acc:ZDB-GENE-051120-60]"
ENSDARG00000002794	ENSDART00000042580	19.5562	1.98499	0.297759	0.222701	-0.652277	37.1274	1.56969	3.98432	0.600355	18.704013057	4.225275937	1.17617e-07	2.52077e-06	0.201197	1.88791	0.222701	3.98432	ring finger protein 14 [Source:HGNC Symbol;Acc:10058]
ENSDARG00000070402	ENSDART00000103264	154.53	66.029	1.81973	18.1512	1.2589	243.03	2.38566	77.9299	1.8917	3.6806614555	1.8799650578	1.19544e-07	2.5606e-06	0.133439	6.22207	18.1512	77.9299
ENSDARG00000021838	ENSDART00000039206	2225.95	3245.54	3.51129	697.429	2.8435	1206.36	3.08148	331.027	2.51986	0.37169737177	-1.4277996078	1.22386e-07	2.61848e-06	3.24618	0.337938	697.429	331.027	ribosomal protein S23 [Source:ZFIN;Acc:ZDB-GENE-080220-50]
ENSDARG00000010244	ENSDART00000136871	210.375	314.082	2.49704	55.6539	1.7455	106.668	2.02803	22.9551	1.36088	0.33961815092	-1.558014529	1.23676e-07	2.64457e-06	0.11733	0.0170603	55.6539	22.9551	ribosomal protein L22-like 1 [Source:ZFIN;Acc:ZDB-GENE-060804-3]
ENSDARG00000071216	ENSDART00000105150	3843.69	1929.73	3.2855	193.61	2.28693	5757.66	3.76025	776.33	2.89005	2.9836662669	1.5770861743	1.23792e-07	2.64556e-06	1.0035	1.06251	193.61	776.33	endonuclease domain containing 1 [Source:HGNC Symbol;Acc:29129]
ENSDARG00000035423	ENSDART00000051337	113.935	46.6241	1.66861	3.58211	0.554139	181.247	2.25827	16.2348	1.21045	3.8874007253	1.9588058328	1.24328e-07	2.65549e-06	0.0660159	1.61762	3.58211	16.2348	"tubulin, beta 4 [Source:HGNC Symbol;Acc:20774]"
ENSDARG00000010717	ENSDART00000024858	286.337	131.738	2.11971	20.168	1.30466	440.935	2.64437	78.6095	1.89547	3.3470515033	1.7428907509	1.24927e-07	2.66676e-06	0.105323	1.09911	20.168	78.6095	coiled-coil-helix-coiled-coil-helix domain containing 10 [Source:ZFIN;Acc:ZDB-GENE-040426-1753]
ENSDARG00000014310	ENSDART00000021786	182.16	77.0674	1.88687	9.13351	0.960638	287.252	2.45826	37.9951	1.57973	3.7272848649	1.898125084	1.2655e-07	2.69988e-06	0.625651	2.16673	9.13351	37.9951	ADP-ribosylation factor-like 1 [Source:ZFIN;Acc:ZDB-GENE-040718-175]
ENSDARG00000092919	ENSDART00000143474	26.4085	45.2393	1.65552	3.58365	0.554326	7.57772	0.879539	0.664731	-0.177354	0.16750327669	-2.5777387771	1.33697e-07	2.85074e-06	2.74507	0.750135	3.58365	0.664731	zona pellucida glycoprotein 3c [Source:ZFIN;Acc:ZDB-GENE-060817-5]
ENSDARG00000007219	ENSDART00000140243	310.016	147.997	2.17025	4.2989	0.633357	472.036	2.67398	16.6195	1.22062	3.1895020973	1.6733312272	1.38357e-07	2.94507e-06	0.0014148	3.28217	4.2989	16.6195	"actinin, alpha 1 [Source:ZFIN;Acc:ZDB-GENE-081113-4]"
ENSDARG00000052537	ENSDART00000074407	96.5726	36.2727	1.55958	3.05485	0.48499	156.873	2.19555	14.5357	1.16244	4.3248157833	2.1126386821	1.38823e-07	2.95165e-06	0.603293	0.168764	3.05485	14.5357	glycolipid transfer protein domain containing 1 [Source:ZFIN;Acc:ZDB-GENE-040801-240]
ENSDARG00000037318	ENSDART00000124539	842.195	408.375	2.61106	25.5092	1.4067	1276.02	3.10586	94.6023	1.9759	3.1246147612	1.6436783286	1.42447e-07	3.02697e-06	0.0238813	0.118407	25.5092	94.6023	dolichyl-diphosphooligosaccharide-protein glycosyltransferase [Source:ZFIN;Acc:ZDB-GENE-040426-2147]
ENSDARG00000061928	ENSDART00000005194	13.2696	25.273	1.40266	0.887761	-0.051704	1.26617	0.102493	0.05577	-1.2536	0.050099802871	-4.3190512629	1.43448e-07	3.04651e-06	0.398594	0.0222201	0.887761	0.05577	Uncharacterized protein [Source:UniProtKB/TrEMBL;Acc:E7FDQ9]
ENSDARG00000032780	ENSDART00000050070	95.2444	40.8242	1.61092	3.89564	0.590579	149.665	2.17512	18.0299	1.25599	3.6660782466	1.8742375782	1.4794e-07	3.13837e-06	0.204011	0.248266	3.89564	18.0299	"phosphatidylinositol glycan, class F [Source:ZFIN;Acc:ZDB-GENE-040426-1801]"
ENSDARG00000088612	ENSDART00000127208	34.635	9.36359	0.971442	0.999189	-0.000352449	59.9064	1.77747	7.86895	0.895917	6.3978055029	2.6775771343	1.48743e-07	3.15363e-06	0.00803298	2.08717	0.999189	7.86895	TNFAIP3 interacting protein 3 [Source:HGNC Symbol;Acc:19315]
ENSDARG00000074750	ENSDART00000109948	99.4169	152.877	2.18434	2.93437	0.467514	45.9568	1.66235	1.0641	0.0269813	0.300612684	-1.7340222115	1.50419e-07	3.18555e-06	0.0116049	0.00668827	2.93437	1.0641	glutamine and serine rich 1 [Source:HGNC Symbol;Acc:26154]
ENSDARG00000029446	ENSDART00000046776	41.9032	69.864	1.84425	3.64314	0.561475	13.9424	1.14434	0.945298	-0.0244312	0.19956451471	-2.3250728823	1.51276e-07	3.1983e-06	2.37087	2.03923	3.64314	0.945298	"beta-carotene 15,15'-monooxygenase 1 [Source:HGNC Symbol;Acc:13815]"
ENSDARG00000035699	ENSDART00000051776	283.983	127.7	2.10619	7.85484	0.895137	440.266	2.64371	30.6437	1.48634	3.4476509656	1.7856137258	1.51453e-07	3.19966e-06	0.451361	0.334794	7.85484	30.6437	signal recognition particle 19 [Source:ZFIN;Acc:ZDB-GENE-040426-2657]
ENSDARG00000020261	ENSDART00000003940	854.752	413.42	2.61639	21.3118	1.32862	1296.08	3.11263	78.7128	1.89605	3.1350288168	1.6484787042	1.51551e-07	3.19966e-06	0.0491178	0.0663197	21.3118	78.7128	"RAB2A, member RAS oncogene family [Source:ZFIN;Acc:ZDB-GENE-011212-2]"
ENSDARG00000012381	ENSDART00000031418	20.334	37.29	1.57159	1.59476	0.202695	3.37807	0.528668	0.193592	-0.713112	0.090589231175	-3.4645166302	1.51597e-07	3.19966e-06	4.1904	0.189061	1.59476	0.193592	zgc:63663 [Source:ZFIN;Acc:ZDB-GENE-040426-1221]
ENSDARG00000020699	ENSDART00000021062	94.0892	43.1193	1.63467	2.14241	0.330903	145.059	2.16154	9.78802	0.990695	3.3641304101	1.7502336326	1.53955e-07	3.24761e-06	1.27048	0.0635097	2.14241	9.78802	"solute carrier family 9 (sodium/hydrogen exchanger), member 8 [Source:ZFIN;Acc:ZDB-GENE-041212-7]"
ENSDARG00000078293	ENSDART00000110862	48.8769	15.8706	1.20059	0.618162	-0.208898	81.8832	1.91319	3.92496	0.593835	5.1594102202	2.3672061585	1.54264e-07	3.25229e-06	0.00708911	9.13539	0.618162	3.92496	RNA binding motif protein 24a [Source:ZFIN;Acc:ZDB-GENE-040628-1]
ENSDARG00000036190	ENSDART00000014774	49.8054	14.0113	1.14648	2.40233	0.380633	85.5996	1.93247	15.0927	1.17877	6.1093396928	2.6110164597	1.54507e-07	3.25558e-06	0.918516	0.0240276	2.40233	15.0927	thioredoxin-like 4A [Source:ZFIN;Acc:ZDB-GENE-041010-25]
ENSDARG00000094438	ENSDART00000145346	17.1732	31.8188	1.50268	4.28519	0.63197	2.52752	0.402694	0.422714	-0.373953	0.079434644262	-3.6540878347	1.55854e-07	3.27979e-06	0.744268	0.0584821	4.28519	0.422714	placenta-specific 8 [Source:HGNC Symbol;Acc:19254]
ENSDARG00000026666	ENSDART00000043920	39.8034	10.477	1.02024	0.574009	-0.241081	69.1297	1.83966	4.14323	0.617339	6.5982059293	2.722073805	1.55918e-07	3.27979e-06	0.237704	0.769149	0.574009	4.14323	"methylenetetrahydrofolate dehydrogenase (NADP+ dependent) 2, methenyltetrahydrofolate cyclohydrolase [Source:HGNC Symbol;Acc:7434]"
ENSDARG00000095082	ENSDART00000132658	485.688	711.352	2.85208	77.7209	1.89054	260.025	2.41501	34.6916	1.54022	0.36553615037	-1.4519140037	1.5645e-07	3.28913e-06	0.428444	0.659459	77.7209	34.6916	Uncharacterized protein [Source:UniProtKB/TrEMBL;Acc:F1R9H7]
ENSDARG00000060181	ENSDART00000127944	1697.45	2466.19	3.39203	132.884	2.12347	928.717	2.96788	63.1447	1.80034	0.37657911023	-1.4089751226	1.56881e-07	3.29635e-06	2.16922	0.1128	132.884	63.1447	"solute carrier organic anion transporter family, member 1D1 [Source:ZFIN;Acc:ZDB-GENE-030131-5044]"
ENSDARG00000028448	ENSDART00000033774	212.668	101.014	2.00438	5.94041	0.773817	324.322	2.51098	23.5407	1.37182	3.2106451578	1.6828632264	1.58976e-07	3.33849e-06	0.0650436	0.745301	5.94041	23.5407	"ER degradation enhancer, mannosidase alpha-like 2 [Source:ZFIN;Acc:ZDB-GENE-060519-1]"
ENSDARG00000036851	ENSDART00000053503	20.1137	36.8542	1.56649	2.0887	0.319876	3.37324	0.528047	0.250591	-0.601035	0.091529376072	-3.4496213435	1.59263e-07	3.34115e-06	3.46506	6.21016e-06	2.0887	0.250591	zgc:158374 [Source:ZFIN;Acc:ZDB-GENE-070209-77]
ENSDARG00000057751	ENSDART00000080495	15.5129	28.9235	1.46125	1.62324	0.210382	2.10224	0.322683	0.141561	-0.849056	0.072682741705	-3.7822433485	1.59281e-07	3.34115e-06	0.267591	0.427302	1.62324	0.141561	zinc finger and BTB domain containing 47 [Source:HGNC Symbol;Acc:26955]
ENSDARG00000033928	ENSDART00000103724	1444.31	2084.42	3.31898	45.7212	1.66012	804.211	2.90537	21.3858	1.33013	0.3858205205	-1.3739982173	1.59403e-07	3.34184e-06	0.12045	0.419194	45.7212	21.3858	Nedd4 family interacting protein 2 [Source:HGNC Symbol;Acc:18537]
ENSDARG00000029747	ENSDART00000122034	12.7205	24.5953	1.39085	1.11327	0.0466018	0.845724	-0.0727714	0.0522062	-1.28228	0.034385587311	-4.8620522025	1.60888e-07	3.3711e-06	3.41365	0.095237	1.11327	0.0522062	"meprin A, alpha.1 [Source:ZFIN;Acc:ZDB-GENE-041001-209]"
ENSDARG00000040087	ENSDART00000058627	36.6872	10.1576	1.00679	0.460206	-0.337047	63.2169	1.80083	3.41459	0.533339	6.2236142799	2.6377526494	1.61768e-07	3.38575e-06	0.000499653	1.82322	0.460206	3.41459	erythrocyte protein band 4.1-like 4 [Source:ZFIN;Acc:ZDB-GENE-990415-20]
ENSDARG00000041900	ENSDART00000061396	262.348	124.903	2.09657	9.88202	0.994846	399.794	2.60184	38.5203	1.58569	3.2008474357	1.6784539143	1.64142e-07	3.43352e-06	0.0136624	0.476959	9.88202	38.5203	chromatin modifying protein 5 [Source:ZFIN;Acc:ZDB-GENE-040426-1374]
ENSDARG00000006811	ENSDART00000010068	197.984	296.972	2.47272	21.0025	1.32227	98.996	1.99562	8.55903	0.932424	0.33335127649	-1.5848848433	1.65648e-07	3.4631e-06	0.66341	1.6199	21.0025	8.55903	"sulfotransferase family 1, cytosolic sulfotransferase 6 [Source:ZFIN;Acc:ZDB-GENE-040718-343]"
ENSDARG00000051914	ENSDART00000073626	17.1644	32.6423	1.51378	3.96162	0.597873	1.68662	0.227017	0.300677	-0.5219	0.051669823549	-4.2745342328	1.66472e-07	3.47837e-06	15.7394	2.02221e-06	3.96162	0.300677	"solute carrier family 14 (urea transporter), member 2 [Source:ZFIN;Acc:ZDB-GENE-030131-4833]"
ENSDARG00000006220	ENSDART00000130243	74.8884	119.413	2.07705	8.2657	0.91728	30.364	1.48236	2.71584	0.433904	0.25427745735	-1.9755245275	1.68093e-07	3.5103e-06	4.14183	0.0265729	8.2657	2.71584	"UDP glucuronosyltransferase 1 family a, b [Source:ZFIN;Acc:ZDB-GENE-040426-2762]"
ENSDARG00000094324	ENSDART00000134098	35.8911	10.1964	1.00844	0.227955	-0.64215	61.5858	1.78948	1.72818	0.237588	6.0399817547	2.5945441915	1.68358e-07	3.51388e-06	0.0408142	1.19775	0.227955	1.72818	EGF-containing fibulin-like extracellular matrix protein 2 [Source:ZFIN;Acc:ZDB-GENE-041212-8]
ENSDARG00000078392	ENSDART00000113847	98.6889	38.374	1.58404	2.06398	0.314705	159.004	2.20141	9.64369	0.984243	4.1435333088	2.0508615197	1.69044e-07	3.52624e-06	0.349222	0.83796	2.06398	9.64369	chondroitin polymerizing factor a [Source:ZFIN;Acc:ZDB-GENE-100504-2]
ENSDARG00000068289	ENSDART00000098711	513.62	752.758	2.87666	105.916	2.02496	274.482	2.43851	47.8663	1.68003	0.36463503887	-1.455474894	1.69376e-07	3.53119e-06	0.979125	0.00595747	105.916	47.8663	"eukaryotic translation initiation factor 3, subunit K [Source:HGNC Symbol;Acc:24656]"
ENSDARG00000052950	ENSDART00000074883	39.6697	12.2589	1.08845	0.324022	-0.489425	67.0806	1.8266	2.27875	0.357697	5.4719969332	2.4520674217	1.71426e-07	3.56996e-06	0.120663	2.51937	0.324022	2.27875	Rho GTPase activating protein 23 [Source:HGNC Symbol;Acc:29293]
ENSDARG00000052178	ENSDART00000073981	2448.82	3556.06	3.55097	291.643	2.46485	1341.58	3.12762	139.107	2.14335	0.37726601525	-1.4063459493	1.71808e-07	3.57394e-06	2.05098	0.0218379	291.643	139.107	"eukaryotic translation initiation factor 2, subunit 1 alpha [Source:ZFIN;Acc:ZDB-GENE-030131-283]"
ENSDARG00000041435	ENSDART00000060745	1641.49	2387.33	3.37791	528.402	2.72296	895.646	2.95214	252.194	2.40173	0.37516577572	-1.41439987	1.74499e-07	3.62791e-06	2.69994	0.012254	528.402	252.194	ubiquitin A-52 residue ribosomal protein fusion product 1 [Source:ZFIN;Acc:ZDB-GENE-051023-7]
ENSDARG00000007086	ENSDART00000124718	452.318	204.06	2.30976	17.0759	1.23238	700.576	2.84546	64.658	1.81062	3.4331778862	1.7795446108	1.75797e-07	3.65288e-06	0.831526	1.69306	17.0759	64.658	aquaporin 10a [Source:ZFIN;Acc:ZDB-GENE-040718-40]
ENSDARG00000042583	ENSDART00000102122	65.2899	103.164	2.01353	8.49968	0.929403	27.416	1.438	2.70295	0.431839	0.26575232417	-1.9118457858	1.7677e-07	3.67106e-06	0.0576794	0.0962696	8.49968	2.70295	hypothetical protein LOC799904 [Source:RefSeq peptide;Acc:NP_001077343]
ENSDARG00000002197	ENSDART00000023449	3598.05	5195.45	3.71562	202.923	2.30733	2000.65	3.30117	95.9291	1.98195	0.38507787088	-1.3767778761	1.78622e-07	3.70747e-06	0.445156	0.66721	202.923	95.9291	"phosphorylase, glycogen; liver (Hers disease, glycogen storage disease type VI) [Source:ZFIN;Acc:ZDB-GENE-041205-1]"
ENSDARG00000070437	ENSDART00000125753	809.981	1178.87	3.07147	178.443	2.2515	441.087	2.64452	82.7091	1.91755	0.37416007903	-1.4182724563	1.81555e-07	3.76418e-06	0.825883	0.0222563	178.443	82.7091	zgc:123327 [Source:ZFIN;Acc:ZDB-GENE-051113-276]
ENSDARG00000071583	ENSDART00000105925	39.8901	64.6053	1.81027	6.62407	0.821125	15.1748	1.18112	1.73806	0.240066	0.23488389326	-2.0899803083	1.82134e-07	3.7741e-06	3.64938	0.0611065	6.62407	1.73806	"general transcription factor IIIA, b [Source:ZFIN;Acc:ZDB-GENE-030131-7698]"
ENSDARG00000005627	ENSDART00000002562	26.8706	4.80276	0.681491	0.47468	-0.323599	48.9385	1.68965	4.98665	0.697809	10.189678752	3.3490366636	1.83875e-07	3.80597e-06	0.303724	1.9862	0.47468	4.98665	Uncharacterized protein [Source:UniProtKB/TrEMBL;Acc:F1QUY8]
ENSDARG00000043735	ENSDART00000146676	21.842	3.21476	0.507149	0.327315	-0.485034	40.4692	1.60712	4.38605	0.642074	12.588570178	3.6540425245	1.83894e-07	3.80597e-06	0.102015	0.301394	0.327315	4.38605	si:dkey-88n24.5 [Source:ZFIN;Acc:ZDB-GENE-041014-85]
ENSDARG00000005254	ENSDART00000027630	1217.99	583.784	2.76625	30.7304	1.48757	1852.2	3.26769	113.071	2.05335	3.1727500486	1.6657338692	1.87656e-07	3.87994e-06	0.14549	0.0848929	30.7304	113.071	KDEL (Lys-Asp-Glu-Leu) endoplasmic reticulum protein retention receptor 2 [Source:ZFIN;Acc:ZDB-GENE-030826-32]
ENSDARG00000062103	ENSDART00000144648	9.25901	18.0976	1.25762	3.55883	0.551307	0.420448	-0.376287	0.086481	-1.06308	0.023232309581	-5.4277236066	1.87781e-07	3.8804e-06	4.24207	0.0364847	3.55883	0.086481	ankyrin repeat domain 24 [Source:ZFIN;Acc:ZDB-GENE-050208-747]
ENSDARG00000045959	ENSDART00000063986	21.6374	2.77899	0.443887	0.167616	-0.775683	40.4958	1.60741	2.33261	0.367842	14.572107821	3.8651376698	1.89382e-07	3.91013e-06	0.335738	1.03453	0.167616	2.33261	colony stimulating factor 3 receptor (granulocyte) [Source:ZFIN;Acc:ZDB-GENE-080104-4]
ENSDARG00000059610	ENSDART00000131652	322.472	150.349	2.1771	4.87737	0.688186	494.595	2.69425	18.6822	1.27143	3.2896418051	1.7179305037	1.89429e-07	3.91013e-06	0.127604	0.000278286	4.87737	18.6822	G protein-coupled receptor 146 [Source:ZFIN;Acc:ZDB-GENE-050823-3]
ENSDARG00000062297	ENSDART00000089870	1033.95	505.623	2.70383	11.3407	1.05464	1562.28	3.19376	41.8876	1.62209	3.0898057468	1.6275161401	1.91452e-07	3.94972e-06	0.00988009	1.95433	11.3407	41.8876	sterol O-acyltransferase 1 [Source:HGNC Symbol;Acc:11177]
ENSDARG00000069278	ENSDART00000085989	28.0999	47.7763	1.67921	3.64644	0.56187	8.42345	0.92549	0.733234	-0.134757	0.17631008694	-2.5038130793	1.93271e-07	3.98287e-06	1.08678	0.435563	3.64644	0.733234	TRM5 tRNA methyltransferase 5 homolog (S. cerevisiae) [Source:ZFIN;Acc:ZDB-GENE-030131-5978]
ENSDARG00000005162	ENSDART00000010997	890.608	440.03	2.64348	20.5006	1.31177	1341.19	3.12749	75.0275	1.87522	3.0479461274	1.6078374033	2.02791e-07	4.17447e-06	0.00214464	1.26031	20.5006	75.0275	tropomyosin 3 [Source:ZFIN;Acc:ZDB-GENE-030826-16]
ENSDARG00000070964	ENSDART00000104623	1704.46	2441.12	3.38759	152.263	2.18259	967.8	2.98579	71.141	1.85212	0.39645711972	-1.3347632605	2.05565e-07	4.22692e-06	0.158552	1.82324	152.263	71.141	si:rp71-15k1.1 [Source:ZFIN;Acc:ZDB-GENE-030131-1113]
ENSDARG00000088882	ENSDART00000126491	7.85778	15.7156	1.19633	1.15699	0.0633283	0	#NUM!	0	#NUM!	0	#NAME?	2.06142e-07	4.23646e-06	2.513	0	1.15699	0	GPRIN family member 3 [Source:HGNC Symbol;Acc:27733]
ENSDARG00000027777	ENSDART00000147959	22.0905	4.08629	0.61133	0.196468	-0.706708	40.0946	1.60309	2.48641	0.395573	9.8119817554	3.2945445513	2.0771e-07	4.26635e-06	0.0340487	4.93106	0.196468	2.48641	"tumor necrosis factor, alpha-induced protein 3 [Source:HGNC Symbol;Acc:11896]"
ENSDARG00000074169	ENSDART00000112061	54.7906	85.9564	1.93428	2.1122	0.324734	23.6248	1.37337	0.649768	-0.187242	0.27484565205	-1.8633064382	2.08944e-07	4.28935e-06	4.87054	0.25243	2.1122	0.649768	"glycerol-3-phosphate acyltransferase, mitochondrial [Source:HGNC Symbol;Acc:24865]"
ENSDARG00000006316	ENSDART00000141001	275.74	414.091	2.6171	80.7596	1.90719	137.39	2.13795	34.6357	1.53952	0.33178570031	-1.5916763862	2.09327e-07	4.29488e-06	6.16203	0.496462	80.7596	34.6357	ribosomal protein L23a [Source:ZFIN;Acc:ZDB-GENE-030131-7479]
ENSDARG00000034825	ENSDART00000043802	105.054	158.212	2.19924	5.42126	0.7341	51.8962	1.71514	2.04936	0.311618	0.32801710202	-1.6081570595	2.09648e-07	4.2991e-06	2.34589	0.626273	5.42126	2.04936	ubiquitin specific peptidase like 1 [Source:ZFIN;Acc:ZDB-GENE-040930-7]
ENSDARG00000074641	ENSDART00000113221	115.909	175.739	2.24487	4.18424	0.621617	56.0789	1.7488	1.58011	0.198686	0.31910414363	-1.6479007525	2.09906e-07	4.30204e-06	0.260122	0.000272569	4.18424	1.58011	transcription factor AP-4 (activating enhancer binding protein 4) [Source:ZFIN;Acc:ZDB-GENE-090810-1]
ENSDARG00000003216	ENSDART00000011967	120.64	51.9789	1.71583	3.71753	0.570254	189.3	2.27715	16.1032	1.20691	3.641865136	1.864677498	2.20036e-07	4.49761e-06	0.00966594	0.167394	3.71753	16.1032	annexin A2a [Source:ZFIN;Acc:ZDB-GENE-030131-4282]
ENSDARG00000070386	ENSDART00000103220	318.073	155.966	2.19303	25.3152	1.40338	480.179	2.6814	95.5889	1.98041	3.0787404906	1.6223402666	2.20048e-07	4.49761e-06	0.0557932	0.486014	25.3152	95.5889	keratinocyte associated protein 2 [Source:HGNC Symbol;Acc:28942]
ENSDARG00000074850	ENSDART00000134433	136.859	64.1509	1.8072	3.06898	0.486994	209.566	2.32132	12.8098	1.10754	3.2667670755	1.7078635925	2.2055e-07	4.50542e-06	0.375856	0.0085988	3.06898	12.8098	si:ch211-224d23.4 [Source:ZFIN;Acc:ZDB-GENE-091204-58]
ENSDARG00000008788	ENSDART00000104673	80.6625	130.975	2.11719	2.53843	0.404565	30.3495	1.48215	0.826031	-0.0830037	0.23171917609	-2.1095506545	2.20796e-07	4.508e-06	20.5857	0.0815291	2.53843	0.826031	calcium/calmodulin-dependent protein kinase IG [Source:HGNC Symbol;Acc:14585]
ENSDARG00000027159	ENSDART00000032262	221.701	104.035	2.01718	2.48309	0.394992	339.366	2.53067	9.70691	0.987081	3.2620249195	1.7057678032	2.21711e-07	4.52421e-06	0.000451202	0.549785	2.48309	9.70691	F-box protein 28 [Source:HGNC Symbol;Acc:29046]
ENSDARG00000039641	ENSDART00000057944	3040.7	4403.28	3.64378	940.582	2.9734	1678.13	3.22483	452.06	2.6552	0.38110911215	-1.3917239921	2.22164e-07	4.53098e-06	1.69396	0.00211566	940.582	452.06	ribosomal protein L26 [Source:ZFIN;Acc:ZDB-GENE-040426-2117]
ENSDARG00000068738	ENSDART00000124142	55.5163	89.1138	1.94994	19.9072	1.29901	21.9188	1.34082	5.94524	0.774169	0.24596441722	-2.0234784737	2.24662e-07	4.57944e-06	0.121195	0.0831601	19.9072	5.94524	cytochrome c oxidase subunit Vb [Source:HGNC Symbol;Acc:2269]
ENSDARG00000019150	ENSDART00000022920	173.289	261.377	2.41727	15.4681	1.18944	85.2009	1.93044	6.30797	0.799889	0.32596919295	-1.6171924718	2.24856e-07	4.58091e-06	1.34483	0.179927	15.4681	6.30797	forkhead box A1 [Source:ZFIN;Acc:ZDB-GENE-990415-78]
ENSDARG00000060494	ENSDART00000075743	1038.5	494.834	2.69446	11.3077	1.05337	1582.17	3.19925	41.4195	1.61721	3.1973804808	1.6768904317	2.27805e-07	4.63847e-06	0.285126	0.156556	11.3077	41.4195	glutamyl-prolyl-tRNA synthetase [Source:ZFIN;Acc:ZDB-GENE-030131-638]
ENSDARG00000074698	ENSDART00000108794	80.9108	29.4074	1.46846	3.79063	0.578711	132.414	2.12193	18.6895	1.2716	4.5027539446	2.170807643	2.31989e-07	4.72111e-06	0.60365	0.160654	3.79063	18.6895	serine dehydratase-like [Source:HGNC Symbol;Acc:30404]
ENSDARG00000036009	ENSDART00000054817	11.8466	22.8522	1.35893	1.22997	0.089896	0.840896	-0.0752575	0.0553881	-1.25658	0.036797119675	-4.7642633472	2.32281e-07	4.72447e-06	0.705204	0.103148	1.22997	0.0553881	zgc:101549 [Source:ZFIN;Acc:ZDB-GENE-041114-125]
ENSDARG00000058992	ENSDART00000081980	701.433	345.28	2.53817	7.65226	0.88379	1057.59	3.02432	28.1327	1.44921	3.0629760386	1.6149340809	2.33079e-07	4.73812e-06	0.00570848	4.46015	7.65226	28.1327	"LAG1 homolog, ceramide synthase 2 [Source:HGNC Symbol;Acc:14076]"
ENSDARG00000035400	ENSDART00000134516	2352.44	3395.02	3.53084	223.776	2.34981	1309.85	3.11722	106.285	2.02647	0.38581390388	-1.374022959	2.33205e-07	4.73812e-06	0.635321	0.751501	223.776	106.285	basic transcription factor 3 [Source:ZFIN;Acc:ZDB-GENE-030131-8731]
ENSDARG00000031814	ENSDART00000139885	29.5975	7.33982	0.865686	0.698392	-0.1559	51.8551	1.71479	6.14541	0.788551	7.0649018712	2.8206695222	2.33618e-07	4.74396e-06	0.0253377	0.15976	0.698392	6.14541	zgc:91936 [Source:ZFIN;Acc:ZDB-GENE-040801-253]
ENSDARG00000076815	ENSDART00000111462	3921.58	5683.88	3.75464	133.472	2.12539	2159.28	3.33431	64.6993	1.8109	0.379895836	-1.396324196	2.34246e-07	4.75414e-06	2.23614	0.117848	133.472	64.6993	"eukaryotic translation initiation factor 3, subunit 10 (theta) [Source:ZFIN;Acc:ZDB-GENE-030131-5726]"
ENSDARG00000008020	ENSDART00000124416	81.3321	30.2789	1.48114	4.33789	0.637278	132.385	2.12184	21.1939	1.32621	4.3721921161	2.1283567951	2.39018e-07	4.84574e-06	0.361623	0.118322	4.33789	21.1939	"mediator of RNA polymerase II transcription, subunit 31 homolog (yeast) [Source:ZFIN;Acc:ZDB-GENE-040718-114]"
ENSDARG00000016038	ENSDART00000006300	199.562	94.8656	1.97711	6.37582	0.804536	304.259	2.48324	24.9322	1.39676	3.2072604869	1.6813415312	2.41823e-07	4.89882e-06	0.041946	4.90576	6.37582	24.9322	protein tyrosine phosphatase-like A domain containing 1 [Source:ZFIN;Acc:ZDB-GENE-040426-1200]
ENSDARG00000090548	ENSDART00000127398	28.98	6.03252	0.780499	0.935414	-0.0289961	51.9275	1.7154	8.76201	0.942604	8.6079333285	3.1056669038	2.46628e-07	4.99192e-06	0.198665	10.4334	0.935414	8.76201	Uncharacterized protein [Source:UniProtKB/TrEMBL;Acc:E7F496]
ENSDARG00000088619	ENSDART00000121769	58.6683	94.1492	1.97382	8.40729	0.924656	23.1874	1.36525	2.56494	0.409077	0.24628375362	-2.0216066329	2.47551e-07	5.00521e-06	0.750869	0.0179987	8.40729	2.56494	"REX4, RNA exonuclease 4 homolog (S. cerevisiae) [Source:HGNC Symbol;Acc:12820]"
ENSDARG00000009484	ENSDART00000012222	106.876	45.0749	1.65393	2.60449	0.415723	168.677	2.22705	11.6138	1.06497	3.7421417291	1.9038641999	2.52152e-07	5.09548e-06	0.00933349	0.111081	2.60449	11.6138	ADP-ribosylation factor 1 [Source:ZFIN;Acc:ZDB-GENE-010724-5]
ENSDARG00000074341	ENSDART00000110254	21.2623	37.8901	1.57853	3.31886	0.520988	4.63459	0.666011	0.497746	-0.302993	0.12231648872	-3.0313091972	2.60357e-07	5.25845e-06	0.35122	0.0936621	3.31886	0.497746	aminoglycoside phosphotransferase domain containing 1 [Source:HGNC Symbol;Acc:34403]
ENSDARG00000090850	ENSDART00000124111	24166.9	35509	4.55034	2869.54	3.45781	12824.8	4.10805	1276.39	3.10598	0.36117084733	-1.4692466475	2.62656e-07	5.30203e-06	0.220301	0.412195	2869.54	1276.39	"serine (or cysteine) proteinase inhibitor, clade A (alpha-1 antiproteinase, antitrypsin), member 1, like [Source:ZFIN;Acc:ZDB-GENE-040721-3]"
ENSDARG00000023151	ENSDART00000143299	1373.38	1979.91	3.29665	427.684	2.63112	766.847	2.88471	203.137	2.30779	0.3873140803	-1.3684241453	2.65029e-07	5.34694e-06	0.408587	0.0968161	427.684	203.137	uncoupling protein 1 [Source:ZFIN;Acc:ZDB-GENE-010503-1]
ENSDARG00000009689	ENSDART00000004984	364.029	173.085	2.23826	5.59883	0.748097	554.973	2.74427	20.9867	1.32194	3.2063560983	1.6809346603	2.66422e-07	5.3665e-06	0.111869	0.360229	5.59883	20.9867	dishevelled associated activator of morphogenesis 1b [Source:ZFIN;Acc:ZDB-GENE-030131-4212]
ENSDARG00000015997	ENSDART00000142369	20.1731	2.81776	0.449904	0.492312	-0.30776	37.5285	1.57436	7.11969	0.852461	13.318556122	3.7353657817	2.73167e-07	5.49646e-06	0.0635908	0.00870809	0.492312	7.11969	major facilitator superfamily domain containing 5 [Source:ZFIN;Acc:ZDB-GENE-040718-468]
ENSDARG00000045827	ENSDART00000133859	83.3059	35.0724	1.54496	2.96219	0.471613	131.539	2.11906	13.8614	1.14181	3.7505183478	1.9070899999	2.74573e-07	5.52179e-06	0.110889	0.160914	2.96219	13.8614	LYR motif containing 5b [Source:ZFIN;Acc:ZDB-GENE-070424-20]
ENSDARG00000089888	ENSDART00000128188	107.268	44.9973	1.65319	5.04737	0.703065	169.539	2.22927	22.2634	1.34759	3.7677604166	1.9137072301	2.75736e-07	5.5422e-06	0.0746585	0.542973	5.04737	22.2634	"diacylglycerol lipase, beta [Source:ZFIN;Acc:ZDB-GENE-070619-2]"
ENSDARG00000014830	ENSDART00000125773	2327.55	3366.48	3.52718	673.593	2.8284	1288.62	3.11013	327.15	2.51475	0.38277950247	-1.3854145182	2.79254e-07	5.60992e-06	2.25332	0.00536656	673.593	327.15	Finkel-Biskis-Reilly murine sarcoma virus (FBR-MuSV) ubiquitously expressed a [Source:ZFIN;Acc:ZDB-GENE-040426-1700]
ENSDARG00000018976	ENSDART00000123350	107.692	44.5228	1.64858	0.877943	-0.0565336	170.861	2.23264	3.89136	0.590101	3.8376038479	1.9402057912	2.79811e-07	5.6181e-06	0.182552	3.67945	0.877943	3.89136	"serine palmitoyltransferase, long chain base subunit 2 [Source:ZFIN;Acc:ZDB-GENE-050522-23]"
ENSDARG00000067607	ENSDART00000092665	368.482	530.313	2.72453	19.5559	1.29128	206.652	2.31524	8.71815	0.940424	0.38967950298	-1.3596400467	2.82439e-07	5.66783e-06	3.03635	0.111204	19.5559	8.71815	sterol regulatory element binding transcription factor 1 [Source:ZFIN;Acc:ZDB-GENE-090812-3]
ENSDARG00000062055	ENSDART00000089233	229.295	104.839	2.02052	2.17217	0.336895	353.751	2.5487	8.42518	0.925579	3.3742364985	1.7545610949	2.86177e-07	5.73975e-06	0.235744	0.0296257	2.17217	8.42518	ring finger protein 38 [Source:HGNC Symbol;Acc:18052]
ENSDARG00000004618	ENSDART00000148154	64.0377	23.0942	1.3635	2.22187	0.346718	104.981	2.02111	11.721	1.06896	4.5457921644	2.184531725	2.97819e-07	5.97008e-06	0.0706139	0.0928419	2.22187	11.721	syntaxin 2 [Source:HGNC Symbol;Acc:3403]
ENSDARG00000004026	ENSDART00000012932	8.56959	17.1392	1.23399	1.23457	0.0915145	0	#NUM!	0	#NUM!	0	#NAME?	3.01762e-07	6.04587e-06	0.564069	0	1.23457	0	"cholinergic receptor, muscarinic 5a [Source:ZFIN;Acc:ZDB-GENE-080723-32]"
ENSDARG00000042379	ENSDART00000062135	147.301	223.758	2.34978	15.0217	1.17672	70.8429	1.8503	6.02996	0.780315	0.31660440889	-1.659246749	3.02811e-07	6.06365e-06	2.6612	0.00944715	15.0217	6.02996	zgc:103681 [Source:ZFIN;Acc:ZDB-GENE-041010-17]
ENSDARG00000078781	ENSDART00000114198	147.958	222.983	2.34827	19.3637	1.28699	72.9331	1.86292	7.69906	0.886438	0.32707900019	-1.6122889594	3.07357e-07	6.15141e-06	0.150419	0.051401	19.3637	7.69906	RNA binding motif protein 5 [Source:ZFIN;Acc:ZDB-GENE-030131-3022]
ENSDARG00000004692	ENSDART00000135356	63.2564	23.5687	1.37234	1.62852	0.211794	102.944	2.0126	8.58089	0.933532	4.3678354227	2.1269184974	3.16128e-07	6.32358e-06	0.000469742	3.54574	1.62852	8.58089	oligonucleotide/oligosaccharide-binding fold containing 2Aa [Source:ZFIN;Acc:ZDB-GENE-041212-71]
ENSDARG00000062997	ENSDART00000091652	134.967	56.9848	1.75576	1.62296	0.210307	212.949	2.32828	6.8642	0.83659	3.7369435476	1.9018587697	3.18401e-07	6.36565e-06	0.363763	0.0690799	1.62296	6.8642	hyaluronoglucosaminidase 2 [Source:ZFIN;Acc:ZDB-GENE-050208-414]
ENSDARG00000005513	ENSDART00000014723	3195.33	4581.05	3.66097	577.712	2.76171	1809.61	3.25758	276.476	2.44166	0.39501942625	-1.3400044911	3.20305e-07	6.39689e-06	0.0232735	0.0874173	577.712	276.476	nascent polypeptide-associated complex alpha polypeptide [Source:ZFIN;Acc:ZDB-GENE-020423-4]
ENSDARG00000071116	ENSDART00000104933	293.771	424.913	2.6283	24.2447	1.38462	162.629	2.2112	10.5611	1.02371	0.38273393891	-1.3855862573	3.21463e-07	6.41661e-06	2.52648	1.5405	24.2447	10.5611	endonuclease/exonuclease/phosphatase family domain containing 1 [Source:HGNC Symbol;Acc:22223]
ENSDARG00000090040	ENSDART00000130914	82.5972	129.377	2.11186	14.7128	1.1677	35.8178	1.5541	5.10171	0.707716	0.27684879486	-1.8528298531	3.27799e-07	6.53612e-06	1.88828	0.446389	14.7128	5.10171
ENSDARG00000087002	ENSDART00000121776	19.5657	34.9173	1.54304	4.18029	0.621206	4.21414	0.624709	0.596345	-0.224502	0.12068916811	-3.0506318953	3.33513e-07	6.64651e-06	0.0715757	0.046297	4.18029	0.596345	"odorant receptor, family D, subfamily 109, member 8 [Source:ZFIN;Acc:ZDB-GENE-070806-71]"
ENSDARG00000070021	ENSDART00000138719	55.8117	22.1745	1.34585	0.995659	-0.00188925	89.4488	1.95157	5.48133	0.738886	4.0338516559	2.0121580301	3.39812e-07	6.76844e-06	0.815828	3.90715	0.995659	5.48133	"cytochrome P450, family 3, subfamily C, polypeptide 4 [Source:ZFIN;Acc:ZDB-GENE-060929-96]"
ENSDARG00000053518	ENSDART00000110177	89.2403	138.033	2.13998	7.51336	0.875834	40.4475	1.60689	2.68136	0.428355	0.29302776627	-1.7708907191	3.41519e-07	6.79883e-06	0.353491	0.73502	7.51336	2.68136	"alcohol dehydrogenase, iron containing, 1 [Source:ZFIN;Acc:ZDB-GENE-040426-2070]"
ENSDARG00000089049	ENSDART00000128695	14.5347	1.66553	0.221553	0.123347	-0.908871	27.404	1.43781	3.31631	0.520656	16.453574339	4.0403291209	3.42961e-07	6.82392e-06	0.215645	0.0634137	0.123347	3.31631	Uncharacterized protein [Source:UniProtKB/TrEMBL;Acc:E7F1F1]
ENSDARG00000057556	ENSDART00000132882	539.56	792.857	2.8992	104.754	2.02017	286.262	2.45676	48.3659	1.68454	0.36105048953	-1.4697274963	3.4924e-07	6.94518e-06	4.03551	0.0478964	104.754	48.3659	ribosomal protein L17 [Source:HGNC Symbol;Acc:10307]
ENSDARG00000010146	ENSDART00000011397	85.3223	130.547	2.11577	11.6155	1.06504	40.0971	1.60311	4.21342	0.624635	0.30714549449	-1.7030058743	3.49623e-07	6.9491e-06	0.713807	1.31775	11.6155	4.21342	carboxypeptidase A2 (pancreatic) [Source:ZFIN;Acc:ZDB-GENE-040801-182]
ENSDARG00000075752	ENSDART00000110835	65.1113	101.973	2.00848	1.42966	0.155233	28.2497	1.45101	0.473758	-0.324443	0.27703145828	-1.8518782842	3.57264e-07	7.09345e-06	0.0231559	0.00121731	1.42966	0.473758	myosin XVIII-like 2 [Source:ZFIN;Acc:ZDB-GENE-080425-5]
ENSDARG00000005221	ENSDART00000065356	8.80686	17.6137	1.24585	1.02386	0.0102424	0	#NUM!	0	#NUM!	0	#NAME?	3.57689e-07	7.09813e-06	2.19459	0	1.02386	0	desmin b [Source:ZFIN;Acc:ZDB-GENE-061027-102]
ENSDARG00000017549	ENSDART00000002783	798.469	1142.1	3.0577	71.0623	1.85164	454.837	2.65786	33.1501	1.52049	0.39824534674	-1.3282705901	3.5888e-07	7.11801e-06	0.592686	0.226529	71.0623	33.1501	phytanoyl-CoA 2-hydroxylase [Source:ZFIN;Acc:ZDB-GENE-050417-361]
ENSDARG00000076534	ENSDART00000113485	59.8649	94.8269	1.97693	3.32907	0.522323	24.903	1.39625	1.07734	0.0323522	0.26261542124	-1.9289764586	3.61375e-07	7.15993e-06	0.164027	0.959707	3.32907	1.07734	si:ch211-14a17.10 [Source:ZFIN;Acc:ZDB-GENE-030616-581]
ENSDARG00000079347	ENSDART00000112052	23.133	42.0446	1.62371	3.41925	0.53393	4.22138	0.625454	0.493942	-0.306324	0.10040233366	-3.3161352925	3.62015e-07	7.16882e-06	13.4477	0.157186	3.41925	0.493942	zgc:194659 [Source:ZFIN;Acc:ZDB-GENE-081022-139]
ENSDARG00000091967	ENSDART00000142862	28.9273	47.7469	1.67894	3.20935	0.506418	10.1077	1.00465	0.70586	-0.151282	0.21169249463	-2.2399579741	3.66904e-07	7.2618e-06	11.8433	0.636857	3.20935	0.70586	"transcription termination factor, RNA polymerase I [Source:HGNC Symbol;Acc:12397]"
ENSDARG00000070150	ENSDART00000135436	60.5587	23.685	1.37447	1.08902	0.0370358	97.4325	1.9887	5.7002	0.75589	4.1136793233	2.0404293348	3.73944e-07	7.38554e-06	0.170674	0.970312	1.08902	5.7002	jumping translocation breakpoint [Source:HGNC Symbol;Acc:6201]
ENSDARG00000076844	ENSDART00000108596	14.1014	0.793998	-0.100181	0.0412597	-1.38447	27.4088	1.43789	1.35535	0.132052	34.519971267	5.1093593585	3.86513e-07	7.62574e-06	0.0529022	0.0114417	0.0412597	1.35535	zgc:162150 [Source:ZFIN;Acc:ZDB-GENE-070410-23]
ENSDARG00000086230	ENSDART00000136568	159.011	71.345	1.85336	9.44152	0.975042	246.677	2.39213	38.144	1.58143	3.4575180854	1.7897367978	3.97997e-07	7.83172e-06	0.0926223	0.0258704	9.44152	38.144	transmembrane protein 176l.1 [Source:ZFIN;Acc:ZDB-GENE-080829-11]
ENSDARG00000071675	ENSDART00000081902	98.6954	41.3856	1.61685	3.24708	0.511492	156.005	2.19314	14.4341	1.15939	3.7695544268	1.9143940025	4.19355e-07	8.24768e-06	0.0325268	0.017721	3.24708	14.4341	chromosome 19 open reading frame 10 [Source:HGNC Symbol;Acc:16948]
ENSDARG00000074613	ENSDART00000113033	125.524	190.283	2.2794	37.7463	1.57687	60.7642	1.78365	15.0143	1.1765	0.31933536883	-1.6468557436	4.20473e-07	8.26533e-06	0.738408	0.915035	37.7463	15.0143	si:ch211-240l19.6 [Source:ZFIN;Acc:ZDB-GENE-041210-328]
ENSDARG00000063509	ENSDART00000092884	53.2015	17.7781	1.24989	1.30155	0.114462	88.6248	1.94756	7.38106	0.868118	4.9850548443	2.3176093769	4.33317e-07	8.50485e-06	0.198379	7.25116	1.30155	7.38106	leucine rich repeat containing 58b [Source:ZFIN;Acc:ZDB-GENE-050309-29]
ENSDARG00000077846	ENSDART00000140050	102.458	42.9736	1.6332	2.55205	0.40689	161.942	2.20936	11.2639	1.05169	3.7684124866	1.9139568895	4.33338e-07	8.50485e-06	0.06992	0.36582	2.55205	11.2639	"catenin (cadherin-associated protein), alpha [Source:ZFIN;Acc:ZDB-GENE-991207-24]"
ENSDARG00000094839	ENSDART00000141262	15.7719	1.62676	0.211325	0.159089	-0.798361	29.917	1.47592	3.51876	0.54639	18.390492679	4.2008882248	4.35692e-07	8.54659e-06	0.000104703	2.05043	0.159089	3.51876	"Rho-associated, coiled-coil containing protein kinase 2 [Source:HGNC Symbol;Acc:10252]"
ENSDARG00000011418	ENSDART00000026383	379.803	191.358	2.28185	18.8812	1.27603	568.249	2.75454	68.57	1.83613	2.9695576268	1.5702480296	4.39195e-07	8.6108e-06	0.0474133	1.00857	18.8812	68.57	sigma non-opioid intracellular receptor 1 [Source:ZFIN;Acc:ZDB-GENE-040426-1006]
ENSDARG00000045568	ENSDART00000067005	254.593	115.838	2.06385	7.2425	0.859889	393.347	2.59478	27.4015	1.43777	3.3956584135	1.7636913382	4.56969e-07	8.94057e-06	0.677648	0.30626	7.2425	27.4015	"branched chain aminotransferase 1, cytosolic [Source:ZFIN;Acc:ZDB-GENE-030131-9358]"
ENSDARG00000040161	ENSDART00000058742	23.2034	40.0783	1.60291	3.29148	0.517391	6.32845	0.801297	0.601763	-0.220575	0.15790222334	-2.6628966097	4.60965e-07	9.00935e-06	1.03993	0.0845026	3.29148	0.601763	zgc:92287 [Source:ZFIN;Acc:ZDB-GENE-040718-350]
ENSDARG00000077741	ENSDART00000111624	109.463	167.034	2.22281	15.4285	1.18832	51.8913	1.71509	5.94804	0.774374	0.31066314153	-1.6865770111	4.8154e-07	9.40658e-06	0.636063	0.428007	15.4285	5.94804	Uncharacterized protein [Source:UniProtKB/TrEMBL;Acc:E7F299]
ENSDARG00000026630	ENSDART00000026213	125.152	53.3731	1.72732	1.68859	0.227524	196.931	2.29431	7.08919	0.850596	3.689707632	1.8835065034	4.87045e-07	9.50422e-06	0.307347	0.134265	1.68859	7.08919	MAP/microtubule affinity-regulating kinase 3 [Source:HGNC Symbol;Acc:6897]
ENSDARG00000076141	ENSDART00000109158	77.328	123.49	2.09163	7.16417	0.855166	31.1663	1.49368	2.39802	0.379853	0.25237926591	-1.9863347036	4.89935e-07	9.55564e-06	9.78586	1.26591	7.16417	2.39802	"anoctamin 1, calcium activated chloride channel [Source:HGNC Symbol;Acc:21625]"
ENSDARG00000008109	ENSDART00000144384	1290.06	1851.87	3.26761	224.718	2.35164	728.248	2.86228	108.791	2.03659	0.39324995213	-1.3464815049	4.93361e-07	9.61746e-06	0.467143	0.0177941	224.718	108.791	"elongation factor-1, delta, a [Source:ZFIN;Acc:ZDB-GENE-040426-2740]"
ENSDARG00000007141	ENSDART00000133705	242.217	111.152	2.04592	8.81738	0.945339	373.282	2.57204	33.6303	1.52673	3.3583035482	1.7477326376	4.9473e-07	9.63096e-06	0.437886	1.68341	8.81738	33.6303	"proteasome (prosome, macropain) 26S subunit, ATPase, 3 [Source:ZFIN;Acc:ZDB-GENE-030131-666]"
ENSDARG00000068903	ENSDART00000099795	286.991	419.114	2.62233	21.0494	1.32324	154.867	2.18996	9.43949	0.974949	0.36950992786	-1.4363149682	4.94812e-07	9.63096e-06	0.00219974	1.411	21.0494	9.43949	SDA1 domain containing 1 [Source:ZFIN;Acc:ZDB-GENE-021213-1]
ENSDARG00000029157	ENSDART00000135760	42.7847	15.1542	1.18053	0.375365	-0.425547	70.4152	1.84767	2.29131	0.360083	4.6465852081	2.2161708639	4.94824e-07	9.63096e-06	0.330307	0.000636989	0.375365	2.29131	mediator complex subunit 23 [Source:ZFIN;Acc:ZDB-GENE-040724-82]
ENSDARG00000015355	ENSDART00000008373	21.668	4.52206	0.655336	0.263926	-0.578517	38.814	1.58899	3.13222	0.495852	8.5832514179	3.101524258	4.9625e-07	9.65371e-06	0.191469	1.73358	0.263926	3.13222	FOS-like antigen 1 [Source:ZFIN;Acc:ZDB-GENE-061207-7]
ENSDARG00000087186	ENSDART00000129033	75.7302	116.894	2.06779	7.12017	0.85249	34.5661	1.53865	2.48686	0.395651	0.29570329499	-1.7577777755	4.99046e-07	9.70308e-06	0.21453	0.0875381	7.12017	2.48686	Uncharacterized protein [Source:UniProtKB/TrEMBL;Acc:E7EY09]
ENSDARG00000062501	ENSDART00000090447	980.423	1415.71	3.15098	52.9172	1.7236	545.131	2.7365	25.376	1.40442	0.38505738874	-1.3768546146	5.00336e-07	9.72311e-06	1.2432	0.0404435	52.9172	25.376	HHIP-like 1 [Source:ZFIN;Acc:ZDB-GENE-090306-3]
ENSDARG00000035680	ENSDART00000051751	15.0355	27.5387	1.43994	2.81305	0.449177	2.53234	0.403523	0.301781	-0.520309	0.091955886889	-3.4429142528	5.02308e-07	9.75638e-06	0.674892	0.0711491	2.81305	0.301781	zgc:113424 [Source:ZFIN;Acc:ZDB-GENE-050227-9]
ENSDARG00000046157	ENSDART00000067866	1233.44	1776.67	3.24961	426.544	2.62996	690.212	2.83898	206.64	2.31522	0.38848567693	-1.364066686	5.0806e-07	9.863e-06	1.23607	0.00636276	426.544	206.64	ribosomal protein S17 [Source:HGNC Symbol;Acc:10397]
ENSDARG00000015167	ENSDART00000019318	3341.35	4796.12	3.68089	192.303	2.28399	1886.58	3.27568	93.6294	1.97141	0.39335665173	-1.3460901149	5.12275e-07	9.93454e-06	0.757216	0.475671	192.303	93.6294	"ATP-binding cassette, sub-family D (ALD), member 3a [Source:ZFIN;Acc:ZDB-GENE-040426-2868]"
ENSDARG00000091667	ENSDART00000112192	158.64	242.7	2.38507	5.243	0.71958	74.5811	1.87263	2.12739	0.327847	0.30729792797	-1.7022900557	5.17227e-07	1.00202e-05	9.68136	0.747654	5.243	2.12739	Uncharacterized protein [Source:UniProtKB/TrEMBL;Acc:E7F9K6]
ENSDARG00000044194	ENSDART00000064888	85.0393	38.5197	1.58568	4.27181	0.630612	131.559	2.11912	19.2932	1.2854	3.4153624406	1.7720386864	5.28345e-07	1.0225e-05	0.761464	0.00765671	4.27181	19.2932	T-cell leukemia translocation altered gene [Source:ZFIN;Acc:ZDB-GENE-040718-325]
ENSDARG00000036895	ENSDART00000053568	34.2452	56.2684	1.75026	24.9993	1.39793	12.222	1.08714	6.21966	0.793766	0.21720841287	-2.2028481125	5.30124e-07	1.02542e-05	1.28898	0.122623	24.9993	6.21966	death associated protein 1b [Source:ZFIN;Acc:ZDB-GENE-000511-4]
ENSDARG00000020679	ENSDART00000006604	101.106	40.756	1.61019	4.33516	0.637005	161.456	2.20806	19.0731	1.28042	3.9615431936	1.9860625324	5.36595e-07	1.03633e-05	0.510393	0.623645	4.33516	19.0731	"ClpP caseinolytic peptidase, ATP-dependent, proteolytic subunit homolog (E. coli) [Source:ZFIN;Acc:ZDB-GENE-030131-7860]"
ENSDARG00000017489	ENSDART00000046945	24.5208	4.84152	0.684982	1.32498	0.122209	44.2002	1.64542	13.2276	1.12148	9.1293902113	3.1905185	5.376e-07	1.03774e-05	0.0800136	16.4735	1.32498	13.2276	zgc:123068 [Source:ZFIN;Acc:ZDB-GENE-051030-98]
ENSDARG00000043531	ENSDART00000063912	335.518	164.865	2.21713	10.251	1.01077	506.172	2.7043	37.2962	1.57166	3.0702316688	1.6183475204	5.38556e-07	1.03851e-05	0.0147216	3.53684	10.251	37.2962	jun proto-oncogene [Source:ZFIN;Acc:ZDB-GENE-030131-7859]
ENSDARG00000034534	ENSDART00000049003	326.269	159.984	2.20408	7.19461	0.857007	492.553	2.69245	26.3835	1.42133	3.0787618648	1.6223502825	5.40936e-07	1.04257e-05	0.0161197	0.288133	7.19461	26.3835	"ATPase, H+ transporting, lysosomal V1 subunit A, like [Source:ZFIN;Acc:ZDB-GENE-040426-1143]"
ENSDARG00000040224	ENSDART00000058843	23.3043	40.7079	1.60968	1.74969	0.24296	5.90076	0.770908	0.309135	-0.509852	0.14495371973	-2.7863357393	5.42351e-07	1.04476e-05	0.15139	0.0352592	1.74969	0.309135	kelch repeat-containing protein [Source:ZFIN;Acc:ZDB-GENE-030131-2126]
ENSDARG00000031359	ENSDART00000137659	25.8513	5.23852	0.719209	0.552133	-0.257956	46.4641	1.66712	5.46426	0.737531	8.8696996253	3.1488852481	5.46629e-07	1.05246e-05	0.117758	19.6156	0.552133	5.46426	"cytidine monophosphate (UMP-CMP) kinase 2, mitochondrial [Source:ZFIN;Acc:ZDB-GENE-040724-24]"
ENSDARG00000004757	ENSDART00000126513	631.53	898.977	2.95375	158.376	2.19969	364.083	2.5612	74.4615	1.87193	0.40499649453	-1.3040186742	5.48435e-07	1.05539e-05	1.76814	0.870497	158.376	74.4615	Y box binding protein 1 [Source:ZFIN;Acc:ZDB-GENE-000629-3]
ENSDARG00000090851	ENSDART00000130281	11.6868	22.5328	1.35281	0.698209	-0.156015	0.840896	-0.0752575	0.0334079	-1.47615	0.037318817787	-4.7439529056	5.54266e-07	1.065e-05	2.75783	0.104944	0.698209	0.0334079	"class II, major histocompatibility complex, transactivator [Source:ZFIN;Acc:ZDB-GENE-071116-6]"
ENSDARG00000045160	ENSDART00000066402	59.4331	21.4674	1.33178	2.78831	0.44534	97.3987	1.98855	14.6452	1.16569	4.5370524673	2.1817553434	5.54282e-07	1.065e-05	0.0819401	0.00821293	2.78831	14.6452	"selenoprotein X, 1b [Source:ZFIN;Acc:ZDB-GENE-040912-88]"
ENSDARG00000026070	ENSDART00000147886	281.693	141.325	2.15022	5.33175	0.72687	422.061	2.62538	19.5854	1.29193	2.9864503007	1.5784317133	5.55972e-07	1.06771e-05	0.0669618	0.0134889	5.33175	19.5854	"CD82 antigen, b [Source:ZFIN;Acc:ZDB-GENE-030131-2857]"
ENSDARG00000086281	ENSDART00000124825	15.9458	29.3593	1.46775	3.15282	0.498699	2.53234	0.403523	0.342327	-0.465559	0.086253591394	-3.5352716614	5.7974e-07	1.11164e-05	0.549	0.0662747	3.15282	0.342327	zgc:112992 [Source:ZFIN;Acc:ZDB-GENE-050417-469]
ENSDARG00000040255	ENSDART00000058890	1559.06	809.404	2.90817	41.8043	1.62122	2308.72	3.36337	149.332	2.17415	2.8523679638	1.5121601057	5.89258e-07	1.12816e-05	0.151833	4.08067	41.8043	149.332	"epoxide hydrolase 2, cytoplasmic [Source:ZFIN;Acc:ZDB-GENE-041212-70]"
ENSDARG00000003175	ENSDART00000146315	159.907	76.1385	1.8816	3.30525	0.519205	243.676	2.38681	12.9516	1.11232	3.2004276271	1.6782646846	5.95089e-07	1.13816e-05	0.0421769	0.35793	3.30525	12.9516	"syntaxin 5A, like [Source:ZFIN;Acc:ZDB-GENE-030131-1825]"
ENSDARG00000018174	ENSDART00000034039	232.779	113.873	2.05642	5.07129	0.705119	351.684	2.54615	18.9736	1.27815	3.0883788605	1.6268497431	5.96666e-07	1.1406e-05	0.00505979	0.0915096	5.07129	18.9736	"guanine nucleotide binding protein (G protein), alpha inhibiting activity polypeptide 2, like [Source:ZFIN;Acc:ZDB-GENE-030131-8365]"
ENSDARG00000077828	ENSDART00000110248	70.1513	28.5265	1.45525	3.19502	0.504474	111.776	2.04835	15.559	1.19198	3.9183185493	1.9702346898	6.01697e-07	1.14905e-05	0.0603869	1.21042	3.19502	15.559	"solute carrier family 29 (nucleoside transporters), member 3 [Source:HGNC Symbol;Acc:23096]"
ENSDARG00000087905	ENSDART00000123491	21.4506	4.52206	0.655336	0.579505	-0.236943	38.3791	1.58409	6.77839	0.831127	8.4870716549	3.0852668579	6.05876e-07	1.15585e-05	0.1941	0.277444	0.579505	6.77839	"solute carrier family 39 (zinc transporter), member 8 [Source:HGNC Symbol;Acc:20862]"
ENSDARG00000023058	ENSDART00000030773	64.3757	99.6777	1.9986	2.11847	0.326022	29.0737	1.4635	0.713561	-0.146569	0.29167692219	-1.7775568518	6.11259e-07	1.16493e-05	0.969413	0.532444	2.11847	0.713561	forkhead box O3A [Source:ZFIN;Acc:ZDB-GENE-050116-1]
ENSDARG00000078778	ENSDART00000108629	116.722	53.7995	1.73078	1.20463	0.0808525	179.644	2.25441	4.99537	0.698568	3.3391445223	1.7394785364	6.11714e-07	1.16521e-05	0.0956944	0.167477	1.20463	4.99537	leucine-rich repeats and calponin homology (CH) domain containing 1 [Source:HGNC Symbol;Acc:20309]
ENSDARG00000028784	ENSDART00000099375	29.3979	49.5194	1.69478	1.89	0.276461	9.27641	0.96738	0.419457	-0.377313	0.18732889594	-2.4163546389	6.24575e-07	1.1885e-05	0.140456	2.54851e-05	1.89	0.419457	sel-1 suppressor of lin-12-like 3 (C. elegans) [Source:HGNC Symbol;Acc:29108]
ENSDARG00000029533	ENSDART00000132150	2233.38	3211.64	3.50673	495.146	2.69473	1255.11	3.09868	245.088	2.38932	0.39080138621	-1.3554925102	6.2693e-07	1.19238e-05	2.22864	0.0407991	495.146	245.088	ribosomal protein L18 [Source:HGNC Symbol;Acc:10310]
ENSDARG00000005273	ENSDART00000123001	83.6359	34.0457	1.53206	1.1923	0.0763855	133.226	2.12459	5.43418	0.735134	3.9131504014	1.9683305611	6.28559e-07	1.19487e-05	0.0760302	0.159208	1.1923	5.43418	endoplasmic reticulum-golgi intermediate compartment (ERGIC) 1 [Source:HGNC Symbol;Acc:29205]
ENSDARG00000034600	ENSDART00000047624	243.526	115.945	2.06425	6.39985	0.80617	371.107	2.5695	23.9803	1.37985	3.2007079332	1.678391036	6.40845e-07	1.21637e-05	0.101319	0.334328	6.39985	23.9803	transmembrane protein 165 [Source:ZFIN;Acc:ZDB-GENE-030131-3222]
ENSDARG00000079647	ENSDART00000109105	24.9716	44.4654	1.64802	2.02455	0.306329	5.4779	0.738614	0.34742	-0.459146	0.12319459933	-3.0209890831	6.41402e-07	1.21681e-05	11.5672	0.0747662	2.02455	0.34742	HEG homolog 1 (zebrafish) [Source:HGNC Symbol;Acc:29227]
ENSDARG00000069922	ENSDART00000102147	46.2629	16.3064	1.21236	0.691941	-0.159931	76.2194	1.88207	3.97182	0.598989	4.6741987321	2.2247190742	6.66901e-07	1.26391e-05	0.0506631	14.3382	0.691941	3.97182	popeye domain containing 2 [Source:ZFIN;Acc:ZDB-GENE-060518-2]
ENSDARG00000035882	ENSDART00000052096	404.433	578.709	2.76246	57.8507	1.76231	230.156	2.36202	26.5203	1.42358	0.39770580942	-1.3302264587	6.70672e-07	1.26977e-05	1.74053	0.221213	57.8507	26.5203	heat-responsive protein 12 [Source:HGNC Symbol;Acc:16897]
ENSDARG00000075584	ENSDART00000110907	113.629	53.9546	1.73203	1.73864	0.240209	173.304	2.23881	7.16487	0.855208	3.2120316014	1.6834860868	6.73812e-07	1.27507e-05	0.423967	0.0103009	1.73864	7.16487	integrin alpha FG-GAP repeat containing 1 [Source:HGNC Symbol;Acc:30697]
ENSDARG00000059743	ENSDART00000083388	60.0879	22.7747	1.35745	1.60705	0.206029	97.4011	1.98856	8.31964	0.920104	4.2767248965	2.0965064078	6.77175e-07	1.2795e-05	0.00238379	0.000170502	1.60705	8.31964	transmembrane protein 98 [Source:HGNC Symbol;Acc:24529]
ENSDARG00000056615	ENSDART00000118422	36.0485	10.5546	1.02344	0.362178	-0.441077	61.5423	1.78917	2.49773	0.397545	5.8308635529	2.5437095629	6.86222e-07	1.29594e-05	0.00595633	0.695484	0.362178	2.49773	"cytochrome b-245, beta polypeptide (chronic granulomatous disease) [Source:ZFIN;Acc:ZDB-GENE-040426-1380]"
ENSDARG00000062058	ENSDART00000089232	558.246	272.298	2.43504	7.7657	0.890181	844.195	2.92644	27.5709	1.44045	3.1002628836	1.6323905525	6.90789e-07	1.30391e-05	0.324519	0.061059	7.7657	27.5709	"solute carrier family 12 (potassium/chloride transporters), member 7 [Source:HGNC Symbol;Acc:10915]"
ENSDARG00000015292	ENSDART00000005893	191.729	90.9437	1.95877	4.91968	0.691937	292.515	2.46615	18.7292	1.27252	3.2164418256	1.6854655955	6.91315e-07	1.30425e-05	0.0187883	2.14402	4.91968	18.7292	"ubiquitin-conjugating enzyme E2G 1a (UBC7 homolog, yeast) [Source:ZFIN;Acc:ZDB-GENE-030131-6065]"
ENSDARG00000086859	ENSDART00000123789	38.4618	61.7488	1.79063	6.7998	0.832496	15.1748	1.18112	1.8573	0.268882	0.24574973234	-2.0247382496	6.92673e-07	1.30615e-05	4.05996	0.0640268	6.7998	1.8573	quinoid dihydropteridine reductase b2 [Source:ZFIN;Acc:ZDB-GENE-070720-19]
ENSDARG00000053956	ENSDART00000097723	421.507	608.932	2.78457	9.82794	0.992462	234.083	2.36937	4.56143	0.659101	0.38441464706	-1.3792647878	6.94191e-07	1.30822e-05	0.00108547	0.206291	9.82794	4.56143	"spectrin, beta, non-erythrocytic 2 [Source:ZFIN;Acc:ZDB-GENE-030131-787]"
ENSDARG00000063100	ENSDART00000091901	269.095	135.176	2.1309	13.3792	1.12643	403.013	2.60532	48.8139	1.68854	2.9813833233	1.5759818779	6.94468e-07	1.30822e-05	0.0489038	0.722561	13.3792	48.8139	"proteasome (prosome, macropain) 26S subunit, non-ATPase, 14 [Source:ZFIN;Acc:ZDB-GENE-070410-56]"
ENSDARG00000059001	ENSDART00000081985	68.2351	27.258	1.43549	1.25919	0.100092	109.212	2.03827	6.13412	0.787752	4.006615386	2.0023840253	6.98347e-07	1.3144e-05	0.00726648	0.0174503	1.25919	6.13412	pim-2 oncogene [Source:ZFIN;Acc:ZDB-GENE-000831-6]
ENSDARG00000026090	ENSDART00000105694	43.5348	12.4233	1.09424	1.05739	0.0242333	74.6462	1.87301	6.6101	0.820208	6.0085795809	2.5870239803	7.01087e-07	1.31871e-05	0.774793	0.296819	1.05739	6.6101	chromosome 17 open reading frame 48 [Source:HGNC Symbol;Acc:30925]
ENSDARG00000086639	ENSDART00000129086	48.9545	77.2612	1.88796	13.972	1.14526	20.6478	1.31487	4.23733	0.627092	0.26724689103	-1.9037549302	7.0465e-07	1.32408e-05	2.07624	0.343847	13.972	4.23733	"SIVA1, apoptosis-inducing factor [Source:HGNC Symbol;Acc:17712]"
ENSDARG00000039351	ENSDART00000141693	14.6167	26.7059	1.42661	4.3795	0.641425	2.52752	0.402694	0.470504	-0.327436	0.094642565122	-3.4013670138	7.13089e-07	1.33926e-05	1.0024	0.0711245	4.3795	0.470504	si:dkey-200l5.2 [Source:ZFIN;Acc:ZDB-GENE-091204-19]
ENSDARG00000071347	ENSDART00000105442	33.3402	8.45328	0.927025	0.759626	-0.1194	58.227	1.76512	5.71578	0.757076	6.8880954074	2.7841051257	7.30355e-07	1.36964e-05	0.258319	3.27877	0.759626	5.71578	aftiphilin b [Source:ZFIN;Acc:ZDB-GENE-060503-388]
ENSDARG00000054501	ENSDART00000076693	77.8122	29.8819	1.47541	1.50853	0.178555	125.743	2.09948	7.16595	0.855274	4.2079812881	2.0731282893	7.30875e-07	1.36992e-05	0.35431	5.75513	1.50853	7.16595	STAM binding protein a [Source:ZFIN;Acc:ZDB-GENE-040426-1551]
ENSDARG00000079967	ENSDART00000112765	104.355	161.07	2.20701	2.66285	0.425347	47.641	1.67798	1.0108	0.00466685	0.29577856937	-1.7574105691	7.45274e-07	1.39622e-05	3.95555	0.0186881	2.66285	1.0108	protein kinase D3 [Source:HGNC Symbol;Acc:9408]
ENSDARG00000028816	ENSDART00000046689	197.956	97.3252	1.98823	7.39255	0.868794	298.587	2.47507	27.9097	1.44576	3.0679357268	1.6172682587	7.50347e-07	1.40502e-05	0.054262	0.554875	7.39255	27.9097	transmembrane emp24 protein transport domain containing 3 [Source:ZFIN;Acc:ZDB-GENE-030131-8335]
ENSDARG00000038260	ENSDART00000055794	45.064	72.8462	1.86241	20.894	1.32002	17.2818	1.23759	6.0257	0.780008	0.23723728384	-2.0755973355	7.55189e-07	1.41338e-05	0.134899	0.0799859	20.894	6.0257	cytoglobin 1 [Source:ZFIN;Acc:ZDB-GENE-020513-1]
ENSDARG00000031136	ENSDART00000127291	17.0328	2.45953	0.390852	0.067576	-1.17021	31.606	1.49977	1.14649	0.0593694	12.8504325	3.6837450111	7.60666e-07	1.42292e-05	0.0463481	1.47383	0.067576	1.14649	"monooxygenase, DBH-like 1 [Source:ZFIN;Acc:ZDB-GENE-030131-9320]"
ENSDARG00000056909	ENSDART00000079476	479.619	237.526	2.37571	14.2838	1.15484	721.711	2.85836	50.8234	1.70606	3.0384493774	1.6033352558	7.66092e-07	1.43235e-05	0.123683	2.46253	14.2838	50.8234	epidermal growth factor receptor [Source:HGNC Symbol;Acc:3236]
ENSDARG00000067795	ENSDART00000097648	110.45	50.9818	1.70741	2.17626	0.33771	169.919	2.23024	9.06581	0.957407	3.3329283044	1.7367902835	7.68125e-07	1.43544e-05	0.149002	0.0210452	2.17626	9.06581	cytokine receptor family member b6 [Source:ZFIN;Acc:ZDB-GENE-030131-5999]
ENSDARG00000016636	ENSDART00000145617	327.518	160.149	2.20452	3.43311	0.535688	494.888	2.69451	12.383	1.09283	3.0901781192	1.6276899981	8.06278e-07	1.50374e-05	0.100281	1.18692	3.43311	12.383	Sec23 homolog A (S. cerevisiae) [Source:ZFIN;Acc:ZDB-GENE-040426-2823]
ENSDARG00000074441	ENSDART00000112056	32.534	9.36359	0.971442	0.469482	-0.328381	55.7043	1.74589	3.44779	0.537541	5.9490385129	2.572656518	8.12161e-07	1.51396e-05	0.00878783	4.79273	0.469482	3.44779	"glycoprotein Ib (platelet), beta polypeptide [Source:ZFIN;Acc:ZDB-GENE-081104-406]"
ENSDARG00000044956	ENSDART00000066086	20.2798	35.0817	1.54508	2.14934	0.332305	5.4779	0.738614	0.368481	-0.433585	0.15614695591	-2.6790236506	8.70241e-07	1.61901e-05	3.72406	0.0962302	2.14934	0.368481	zgc:114123 [Source:ZFIN;Acc:ZDB-GENE-050913-53]
ENSDARG00000036968	ENSDART00000053686	989.782	1410.54	3.14939	262.033	2.41836	569.024	2.75513	126.839	2.10325	0.40340904163	-1.3096846754	8.72956e-07	1.62245e-05	0.00091718	0.404433	262.033	126.839	Uncharacterized protein [Source:UniProtKB/TrEMBL;Acc:F1QEV1]
ENSDARG00000030537	ENSDART00000036668	334.36	166.927	2.22253	8.68941	0.93899	501.794	2.70053	31.1726	1.49377	3.0060648868	1.5878761506	8.90132e-07	1.65356e-05	0.0096959	0.0531646	8.68941	31.1726	"proteasome (prosome, macropain) 26S subunit, ATPase, 1a [Source:ZFIN;Acc:ZDB-GENE-030131-8730]"
ENSDARG00000003251	ENSDART00000018336	121.714	183.147	2.2628	3.1224	0.494489	60.281	1.78018	1.25145	0.0974135	0.32914053426	-1.603224387	8.9921e-07	1.66959e-05	0.205752	0.103381	3.1224	1.25145	zinc finger and BTB domain containing 22b [Source:ZFIN;Acc:ZDB-GENE-010110-4]
ENSDARG00000073930	ENSDART00000111464	89.9239	38.6066	1.58666	4.78038	0.679463	141.241	2.14996	20.9773	1.32175	3.6584749636	1.871242386	9.03306e-07	1.67554e-05	0.000361713	0.0844145	4.78038	20.9773	tryptophanyl-tRNA synthetase [Source:HGNC Symbol;Acc:12729]
ENSDARG00000039423	ENSDART00000057600	30.536	53.0737	1.72488	5.20277	0.716235	7.99817	0.902991	1.07191	0.0301598	0.15069920696	-2.73025627	9.22865e-07	1.71097e-05	11.4397	0.751098	5.20277	1.07191	si:ch211-217g15.3 [Source:ZFIN;Acc:ZDB-GENE-030616-619]
ENSDARG00000000241	ENSDART00000000250	1197.48	670.01	2.82608	18.4322	1.26558	1724.94	3.23677	63.8294	1.80502	2.5745022072	1.364293507	9.32483e-07	1.72795e-05	1.59438	0.966061	18.4322	63.8294	"solute carrier family 40 (iron-regulated transporter), member 1 [Source:ZFIN;Acc:ZDB-GENE-000511-8]"
ENSDARG00000042518	ENSDART00000062343	111.85	165.91	2.21987	2.85072	0.454954	57.7897	1.76185	1.14256	0.0578773	0.34831983721	-1.5215154565	9.77962e-07	1.81133e-05	2.26569	0.281709	2.85072	1.14256	homeodomain interacting protein kinase 2 [Source:ZFIN;Acc:ZDB-GENE-031125-4]
ENSDARG00000033713	ENSDART00000109121	31.8626	8.49205	0.929013	0.430751	-0.365774	55.2332	1.7422	3.18651	0.503316	6.5041050974	2.7013505696	9.86091e-07	1.82458e-05	0.0772254	0.0228675	0.430751	3.18651	receptor-interacting serine-threonine kinase 2 [Source:ZFIN;Acc:ZDB-GENE-030902-3]
ENSDARG00000076474	ENSDART00000112722	45.2239	71.0349	1.85147	9.95459	0.998023	19.413	1.28809	3.05976	0.485687	0.27328875172	-1.8715020136	1.01403e-06	1.87352e-05	4.23686	0.653777	9.95459	3.05976	oogenesis-related gene [Source:ZFIN;Acc:ZDB-GENE-050208-584]
ENSDARG00000043175	ENSDART00000106082	227.218	332.886	2.5223	30.5835	1.48549	121.55	2.08476	13.7386	1.13794	0.36513981404	-1.4534791093	1.01612e-06	1.87645e-05	0.189887	1.94163	30.5835	13.7386	"chymotrypsin-like elastase family, member 1 [Source:HGNC Symbol;Acc:3308]"
ENSDARG00000017809	ENSDART00000003634	251.412	123.837	2.09285	5.27597	0.722302	378.987	2.57862	19.1559	1.2823	3.0603644149	1.613703453	1.03591e-06	1.91016e-05	0.0184372	0.663931	5.27597	19.1559	START domain containing 3 [Source:ZFIN;Acc:ZDB-GENE-001120-2]
ENSDARG00000075067	ENSDART00000113199	14.4119	27.1324	1.43349	1.17383	0.0696057	1.69145	0.228259	0.103389	-0.985527	0.062340587955	-4.0036844282	1.06762e-06	1.96478e-05	6.47808	0.309418	1.17383	0.103389	aryl hydrocarbon receptor interacting protein-like 1 [Source:HGNC Symbol;Acc:359]
ENSDARG00000063375	ENSDART00000144699	67.301	105.062	2.02145	8.68278	0.938659	29.54	1.47041	3.02227	0.480333	0.28116731538	-1.8304991985	1.06883e-06	1.96604e-05	0.355156	0.720161	8.68278	3.02227	phosphotriesterase related [Source:ZFIN;Acc:ZDB-GENE-060825-190]
ENSDARG00000068628	ENSDART00000099327	148.492	71.2582	1.85283	2.68601	0.429107	225.727	2.35358	10.5061	1.02144	3.1677309306	1.663449797	1.07268e-06	1.97216e-05	0.0463747	5.42591	2.68601	10.5061	"RAB8B, member RAS oncogene family [Source:ZFIN;Acc:ZDB-GENE-070620-16]"
ENSDARG00000070804	ENSDART00000109003	88.9755	138.77	2.14229	3.76624	0.575909	39.1813	1.59308	1.37708	0.138958	0.28234808687	-1.8244532389	1.09356e-06	2.00857e-05	5.75868	0.800577	3.76624	1.37708	Rho GTPase activating protein 17 [Source:HGNC Symbol;Acc:18239]
ENSDARG00000092887	ENSDART00000142263	46.486	73.1362	1.86413	9.25725	0.966482	19.8359	1.29745	2.85875	0.456176	0.27121864671	-1.8824717255	1.09809e-06	2.01591e-05	3.02741	0.720449	9.25725	2.85875	si:dkeyp-46h3.3 [Source:ZFIN;Acc:ZDB-GENE-060503-748]
ENSDARG00000053005	ENSDART00000074960	13.2484	0.793998	-0.100181	0.0635318	-1.19701	25.7029	1.40998	1.94308	0.28849	32.37143873	5.0166495816	1.0993e-06	2.01714e-05	0.0576359	1.92107	0.0635318	1.94308	cd22 molecule [Source:ZFIN;Acc:ZDB-GENE-050522-521]
ENSDARG00000022303	ENSDART00000029347	345.135	149.253	2.17392	17.2414	1.23657	541.016	2.73321	62.3965	1.79516	3.6248257116	1.8579116293	1.11515e-06	2.04474e-05	4.25615	0.085797	17.2414	62.3965	hypoxia induced gene 1 [Source:ZFIN;Acc:ZDB-GENE-030826-15]
ENSDARG00000075456	ENSDART00000114004	62.583	24.3627	1.38673	0.888977	-0.0511095	100.803	2.00347	4.38678	0.642145	4.1376099057	2.0487976342	1.11543e-06	2.04474e-05	0.00824384	0.788823	0.888977	4.38678	"phosphoinositide-3-kinase, catalytic, alpha polypeptide [Source:HGNC Symbol;Acc:8975]"
ENSDARG00000070669	ENSDART00000146611	53.6397	21.2642	1.32765	2.04617	0.310942	86.0152	1.93458	10.6697	1.02815	4.0450648694	2.0161628389	1.12525e-06	2.06072e-05	0.281414	0.00350199	2.04617	10.6697	si:dkey-269d20.3 [Source:ZFIN;Acc:ZDB-GENE-100922-34]
ENSDARG00000029146	ENSDART00000088208	4177.66	2053.24	3.31244	17.1247	1.23362	6302.09	3.79948	62.6722	1.79707	3.0693444864	1.6179305751	1.13032e-06	2.06798e-05	0.00483478	0.329118	17.1247	62.6722	low density lipoprotein receptor-related protein 1 [Source:HGNC Symbol;Acc:6692]
ENSDARG00000060472	ENSDART00000130616	95.6297	148.724	2.17238	10.3601	1.01537	42.5353	1.62875	3.86311	0.586937	0.28600127864	-1.805906498	1.15365e-06	2.10861e-05	7.42171	1.81023	10.3601	3.86311	chromosome 11 open reading frame 51 [Source:HGNC Symbol;Acc:24531]
ENSDARG00000057263	ENSDART00000079864	38.7635	12.1813	1.0857	0.985845	-0.00619141	65.3457	1.81522	6.28061	0.798002	5.3644048111	2.4234181106	1.16019e-06	2.11928e-05	0.00457541	0.192332	0.985845	6.28061	zgc:173729 [Source:ZFIN;Acc:ZDB-GENE-071004-64]
ENSDARG00000035084	ENSDART00000042737	424.952	216.96	2.33638	14.7895	1.16995	632.944	2.80137	51.6981	1.71347	2.917333745	1.544650441	1.16062e-06	2.11928e-05	0.00294364	0.0881451	14.7895	51.6981	"RAB18B, member RAS oncogene family [Source:ZFIN;Acc:ZDB-GENE-040801-185]"
ENSDARG00000044441	ENSDART00000065268	11.9629	23.0848	1.36333	0.346055	-0.460855	0.840896	-0.0752575	0.0174629	-1.75788	0.036426341997	-4.7788740656	1.16685e-06	2.12859e-05	8.88899	0.101873	0.346055	0.0174629	myosin VIIB [Source:HGNC Symbol;Acc:7607]
ENSDARG00000015805	ENSDART00000129769	61.2217	98.42	1.99308	2.82553	0.4511	24.0235	1.38064	0.916009	-0.0381	0.24409147244	-2.0345062008	1.17609e-06	2.14441e-05	8.0655	0.162803	2.82553	0.916009	cingulin-like 1 [Source:ZFIN;Acc:ZDB-GENE-071009-2]
ENSDARG00000059097	ENSDART00000127923	84.5071	129.386	2.11189	3.08591	0.489384	39.6283	1.59801	1.14801	0.059945	0.30628017631	-1.707076102	1.17721e-06	2.1454e-05	0.113409	0.0397281	3.08591	1.14801	natural killer-tumor recognition sequence [Source:ZFIN;Acc:ZDB-GENE-030131-1725]
ENSDARG00000030972	ENSDART00000021336	96.0282	43.1674	1.63516	2.18852	0.34015	148.889	2.17286	9.3047	0.968703	3.4491049479	1.7862220272	1.17825e-06	2.14625e-05	0.0430993	1.10008	2.18852	9.3047	"DnaJ (Hsp40) homolog, subfamily A, member 1, like [Source:ZFIN;Acc:ZDB-GENE-030131-2642]"
ENSDARG00000012609	ENSDART00000020637	15688	22710.5	4.35623	1211.07	3.08317	8665.44	3.93779	579.024	2.7627	0.3815611448	-1.3900138288	1.19956e-06	2.18402e-05	0.609687	0.000194016	1211.07	579.024	hemopexin [Source:ZFIN;Acc:ZDB-GENE-030131-5773]
ENSDARG00000076657	ENSDART00000114340	38.5226	64.3836	1.80877	1.06527	0.0274578	12.6617	1.10249	0.282025	-0.549713	0.19666079945	-2.3462186822	1.20492e-06	2.19272e-05	6.69441	0.441139	1.06527	0.282025	pleiomorphic adenoma gene-like 2 [Source:ZFIN;Acc:ZDB-GENE-020806-1]
ENSDARG00000028067	ENSDART00000135786	28.5266	6.86529	0.836659	1.11052	0.0455263	50.1878	1.7006	9.12881	0.960414	7.3103738276	2.8699451826	1.20666e-06	2.19481e-05	0.0961037	0.32922	1.11052	9.12881	BCL2/adenovirus E1B interacting protein 3-like b [Source:ZFIN;Acc:ZDB-GENE-040325-1]
ENSDARG00000042934	ENSDART00000063028	31.6621	8.49205	0.929013	0.491531	-0.308449	54.8321	1.73903	3.62265	0.559026	6.4568682138	2.6908345816	1.24781e-06	2.26747e-05	0.0779222	0.691208	0.491531	3.62265	connective tissue growth factor [Source:ZFIN;Acc:ZDB-GENE-030131-102]
ENSDARG00000060150	ENSDART00000084448	297.499	146.302	2.16525	8.96688	0.952641	448.697	2.65195	32.0748	1.50616	3.0669244846	1.6167926443	1.25757e-06	2.28409e-05	0.138382	0.286694	8.96688	32.0748	"proteasome (prosome, macropain) 216S subunit, non-ATPase, 11a [Source:ZFIN;Acc:ZDB-GENE-030131-2711]"
ENSDARG00000000189	ENSDART00000000198	16.7221	30.0758	1.47822	1.09318	0.0386897	3.36841	0.527425	0.145145	-0.838197	0.11199763474	-3.1584598303	1.26138e-06	2.2899e-05	0.000310456	0.234607	1.09318	0.145145	"sema domain, transmembrane domain (TM), and cytoplasmic domain, (semaphorin) 6E [Source:ZFIN;Acc:ZDB-GENE-040724-119]"
ENSDARG00000053858	ENSDART00000075975	70.107	30.2308	1.48045	5.64986	0.752038	109.983	2.04133	26.0415	1.41567	3.6381138778	1.863190702	1.26816e-06	2.29901e-05	0.254101	3.82329	5.64986	26.0415	cysteine-rich protein 1 (intestinal) [Source:HGNC Symbol;Acc:2360]
ENSDARG00000079019	ENSDART00000114617	16.1991	2.45953	0.390852	0.144881	-0.838987	29.9387	1.47623	2.34211	0.369606	12.172534696	3.6055577077	1.26824e-06	2.29901e-05	0.0496118	0.0103662	0.144881	2.34211	Uncharacterized protein [Source:UniProtKB/TrEMBL;Acc:E9QGB0]
ENSDARG00000025122	ENSDART00000034069	94.7528	42.3346	1.6267	3.091	0.490099	147.171	2.16782	13.1547	1.11908	3.4763710039	1.7975820571	1.27134e-06	2.30352e-05	0.0254888	0.111806	3.091	13.1547	abhydrolase domain containing 4 [Source:ZFIN;Acc:ZDB-GENE-050417-83]
ENSDARG00000053840	ENSDART00000075943	290.371	148.549	2.17187	8.41521	0.925065	432.193	2.63568	29.8779	1.47535	2.9094326201	1.5407378349	1.30039e-06	2.35482e-05	0.0285463	5.45997e-07	8.41521	29.8779	etoposide induced 2.4 mRNA [Source:HGNC Symbol;Acc:13276]
ENSDARG00000092364	ENSDART00000142088	22.6719	4.44453	0.647825	1.1315	0.0536529	40.8993	1.61172	11.7436	1.0698	9.2021833798	3.2019762065	1.30091e-06	2.35482e-05	0.0488053	0.00256026	1.1315	11.7436	si:ch211-218c6.8 [Source:ZFIN;Acc:ZDB-GENE-050419-103]
ENSDARG00000061061	ENSDART00000086661	196.695	95.824	1.98147	8.6859	0.938815	297.565	2.47358	31.9473	1.50443	3.105332193	1.634747609	1.32109e-06	2.38905e-05	0.0169255	2.4292	8.6859	31.9473	dolichyl-phosphate (UDP-N-acetylglucosamine) N-acetylglucosaminephosphotransferase 1 (GlcNAc-1-P transferase) [Source:ZFIN;Acc:ZDB-GENE-060526-18]
ENSDARG00000052717	ENSDART00000101209	20.1019	34.7234	1.54062	2.06498	0.314917	5.48031	0.738805	0.364202	-0.438658	0.15782738924	-2.6635805036	1.3315e-06	2.40554e-05	2.58319	0.0102662	2.06498	0.364202	F-box protein 43 [Source:HGNC Symbol;Acc:28521]
ENSDARG00000076811	ENSDART00000111410	462.819	693.184	2.84085	30.4981	1.48427	232.454	2.36634	14.5907	1.16408	0.33534208931	-1.5762945255	1.34875e-06	2.43554e-05	26.6586	0.614946	30.4981	14.5907	"glucosidase, alpha; neutral AB [Source:HGNC Symbol;Acc:4138]"
ENSDARG00000057011	ENSDART00000079591	127.821	55.2418	1.74227	5.38251	0.730985	200.401	2.3019	21.6857	1.33617	3.6277050873	1.8590571774	1.35986e-06	2.45325e-05	0.74225	4.52255	5.38251	21.6857	"dolichyl-phosphate mannosyltransferase polypeptide 1, catalytic subunit [Source:ZFIN;Acc:ZDB-GENE-040801-115]"
ENSDARG00000044073	ENSDART00000064700	837.292	445.24	2.64859	25.4159	1.40511	1229.34	3.08967	86.1154	1.93508	2.7610802239	1.4652328064	1.36156e-06	2.45512e-05	0.0845105	4.76942	25.4159	86.1154	"fucosidase, alpha-L- 2, plasma [Source:ZFIN;Acc:ZDB-GENE-040822-39]"
ENSDARG00000043850	ENSDART00000064327	119.049	181.618	2.25916	11.1129	1.04583	56.4801	1.7519	4.45539	0.648886	0.31098346074	-1.6850902404	1.36545e-06	2.46096e-05	4.90316	0.211173	11.1129	4.45539	"finTRIM family, member 54 [Source:ZFIN;Acc:ZDB-GENE-070620-19]"
ENSDARG00000040707	ENSDART00000059636	28.739	47.7763	1.67921	6.08124	0.783992	9.70169	0.986847	1.42909	0.155059	0.20306478595	-2.2999880155	1.38396e-06	2.49193e-05	1.06512	0.0616282	6.08124	1.42909	coiled-coil-helix-coiled-coil-helix domain containing 4 [Source:HGNC Symbol;Acc:26467]
ENSDARG00000019328	ENSDART00000016230	449.187	652.674	2.8147	8.32115	0.920183	245.701	2.39041	3.9339	0.594824	0.37645254395	-1.4094600863	1.38528e-06	2.49311e-05	2.35683	0.63219	8.32115	3.9339	plexin A4 [Source:ZFIN;Acc:ZDB-GENE-030131-4663]
ENSDARG00000011049	ENSDART00000002714	511.282	254.558	2.40579	12.8469	1.1088	768.007	2.88536	44.5784	1.64912	3.0170150868	1.5931219108	1.38838e-06	2.49749e-05	0.304327	0.996959	12.8469	44.5784	"solute carrier family 17, member 9b [Source:ZFIN;Acc:ZDB-GENE-040718-380]"
ENSDARG00000004325	ENSDART00000047020	57.7247	21.4674	1.33178	1.49224	0.173839	93.982	1.97304	7.52929	0.876754	4.3778953692	2.1302374748	1.40372e-06	2.52387e-05	0.0857552	2.30738	1.49224	7.52929	"caspase 9, apoptosis-related cysteine protease [Source:ZFIN;Acc:ZDB-GENE-030825-5]"
ENSDARG00000068076	ENSDART00000098229	404.376	204.943	2.31163	16.0635	1.20584	603.81	2.7809	55.9654	1.74792	2.9462366653	1.5588733238	1.40541e-06	2.5257e-05	0.0411563	0.00116313	16.0635	55.9654	"proteasome (prosome, macropain) 26S subunit, non-ATPase, 7 (Mov34 homolog) [Source:ZFIN;Acc:ZDB-GENE-030131-5541]"
ENSDARG00000074638	ENSDART00000140793	18.2471	31.8669	1.50334	0.887463	-0.0518495	4.62734	0.665332	0.139693	-0.854826	0.14520844598	-2.7838027255	1.42434e-06	2.55726e-05	3.18975	1.02579	0.887463	0.139693	lipoxygenase homology domains 1 [Source:HGNC Symbol;Acc:26521]
ENSDARG00000007347	ENSDART00000013007	348.292	178.47	2.25156	13.2552	1.12239	518.114	2.71443	46.3041	1.66562	2.9030947584	1.537591663	1.4255e-06	2.55813e-05	0.000613603	0.570935	13.2552	46.3041	"degenerative spermatocyte homolog 1, lipid desaturase (Drosophila) [Source:ZFIN;Acc:ZDB-GENE-030131-5283]"
ENSDARG00000023583	ENSDART00000046934	233.309	340.585	2.53222	28.1414	1.44935	126.033	2.10048	12.6432	1.10186	0.37004799919	-1.434215679	1.43935e-06	2.58052e-05	0.159275	0.239813	28.1414	12.6432	coenzyme Q9 homolog (S. cerevisiae) [Source:ZFIN;Acc:ZDB-GENE-061207-37]
ENSDARG00000092285	ENSDART00000148021	36.2647	11.8231	1.07273	2.39737	0.379736	60.7063	1.78323	15.2942	1.18453	5.1345400512	2.3602350466	1.46161e-06	2.61666e-05	0.0417239	0.263867	2.39737	15.2942	centromere protein V [Source:ZFIN;Acc:ZDB-GENE-060526-76]
ENSDARG00000002240	ENSDART00000024082	321.399	157.892	2.19836	15.1937	1.18166	484.906	2.68566	53.7646	1.7305	3.0711173715	1.6187636501	1.47318e-06	2.63592e-05	0.25206	0.00291199	15.1937	53.7646	"proteasome (prosome, macropain) subunit, beta type, 6 [Source:ZFIN;Acc:ZDB-GENE-990415-216]"
ENSDARG00000089087	ENSDART00000128981	43.4195	69.9896	1.84503	14.3468	1.15675	16.8493	1.22658	4.16704	0.619828	0.24074006301	-2.0544518455	1.47377e-06	2.63592e-05	0.108836	0.682401	14.3468	4.16704	ba1 globin [Source:ZFIN;Acc:ZDB-GENE-990415-18]
ENSDARG00000020153	ENSDART00000017975	1406.69	2004.38	3.30198	421.487	2.62478	808.998	2.90795	211.075	2.32444	0.4036148693	-1.3089487701	1.51006e-06	2.69954e-05	0.957932	0.112414	421.487	211.075	ribosomal protein S18 [Source:ZFIN;Acc:ZDB-GENE-020419-20]
ENSDARG00000022652	ENSDART00000123304	80.8788	32.7384	1.51506	3.37535	0.528318	129.019	2.11065	15.0499	1.17753	3.9409089521	1.9785284189	1.51362e-06	2.70461e-05	0.293192	0.0256009	3.37535	15.0499	"proteasome (prosome, macropain) inhibitor subunit 1 [Source:ZFIN;Acc:ZDB-GENE-040718-282]"
ENSDARG00000039752	ENSDART00000058099	94.524	146.032	2.16445	6.37961	0.804794	43.0161	1.63363	2.43586	0.386652	0.29456617212	-1.7633363336	1.51753e-06	2.7103e-05	4.66961	0.0399444	6.37961	2.43586	si:ch73-308m11.1 [Source:ZFIN;Acc:ZDB-GENE-091204-76]
ENSDARG00000016443	ENSDART00000016791	2520.33	3578.06	3.55365	126.192	2.10103	1462.59	3.16512	63.783	1.8047	0.40876699107	-1.290649395	1.52018e-06	2.71375e-05	0.508492	0.147659	126.192	63.783	"eukaryotic translation initiation factor 3, subunit C [Source:ZFIN;Acc:ZDB-GENE-030131-6166]"
ENSDARG00000071586	ENSDART00000105933	303.139	450.762	2.65395	15.4976	1.19026	155.515	2.19177	7.11434	0.852135	0.34500367668	-1.5353163582	1.52403e-06	2.71932e-05	11.1948	0.490419	15.4976	7.11434	"transforming growth factor, beta-induced [Source:ZFIN;Acc:ZDB-GENE-030131-73]"
ENSDARG00000086618	ENSDART00000130105	286.384	141.896	2.15197	16.8506	1.22662	430.871	2.63435	59.7645	1.77644	3.036527226	1.6024223047	1.53628e-06	2.73989e-05	0.107337	0.282518	16.8506	59.7645	"proteasome (prosome, macropain) subunit, alpha type, 3 [Source:ZFIN;Acc:ZDB-GENE-050913-120]"
ENSDARG00000036282	ENSDART00000128675	91.4219	41.1436	1.6143	5.06136	0.704268	141.7	2.15137	21.5345	1.33313	3.4440377719	1.7841009653	1.54713e-06	2.75793e-05	0.0571913	0.360424	5.06136	21.5345	ribonuclease T2 [Source:ZFIN;Acc:ZDB-GENE-030131-2513]
ENSDARG00000045888	ENSDART00000067448	1113.3	1586.98	3.20057	92.4292	1.96581	639.621	2.80592	45.7349	1.66025	0.40304319713	-1.3109936235	1.55313e-06	2.76598e-05	0.685617	1.52643	92.4292	45.7349	acetyl-Coenzyme A acetyltransferase 1 (acetoacetyl Coenzyme A thiolase) [Source:ZFIN;Acc:ZDB-GENE-040808-68]
ENSDARG00000016598	ENSDART00000027393	463.414	244.325	2.38797	14.0471	1.14759	682.503	2.8341	48.3677	1.68456	2.7934271756	1.4820362098	1.5613e-06	2.77922e-05	0.0613972	2.73992	14.0471	48.3677	"creatine kinase, mitochondrial 1 [Source:ZFIN;Acc:ZDB-GENE-030131-611]"
ENSDARG00000018263	ENSDART00000130181	19.1341	34.4722	1.53747	2.29616	0.361002	3.7961	0.579338	0.34136	-0.466788	0.1101207201	-3.1828421457	1.57764e-06	2.80697e-05	5.42687	0.0130623	2.29616	0.34136	"protein disulfide isomerase family A, member 2 [Source:ZFIN;Acc:ZDB-GENE-040426-705]"
ENSDARG00000074782	ENSDART00000114592	15.9744	2.45953	0.390852	0.166097	-0.779638	29.4893	1.46966	2.62098	0.418463	11.989811423	3.5837370629	1.58791e-06	2.8239e-05	0.0505521	3.46021	0.166097	2.62098	G protein-coupled receptor 97 [Source:HGNC Symbol;Acc:13728]
ENSDARG00000001975	ENSDART00000141211	877.288	1230.22	3.08998	57.9656	1.76317	524.351	2.71962	27.9239	1.44598	0.42622385019	-1.2303167707	1.59111e-06	2.82826e-05	2.65527	4.41088	57.9656	27.9239	hydroxysteroid 11-beta dehydrogenase 2 [Source:ZFIN;Acc:ZDB-GENE-030131-6030]
ENSDARG00000063126	ENSDART00000091932	108.213	164.526	2.21624	9.60758	0.982614	51.8986	1.71516	3.85772	0.58633	0.31544209936	-1.6645528778	1.59919e-06	2.84127e-05	2.28367	0.688533	9.60758	3.85772	Uncharacterized protein [Source:UniProtKB/TrEMBL;Acc:F1QGS9]
ENSDARG00000003189	ENSDART00000007346	331.2	162.656	2.21127	6.30058	0.79938	499.745	2.69875	22.2017	1.34639	3.0723962851	1.6193643103	1.6145e-06	2.86712e-05	0.3311	0.516798	6.30058	22.2017	"proteasome (prosome, macropain) 26S subunit, non-ATPase, 1 [Source:ZFIN;Acc:ZDB-GENE-040426-810]"
ENSDARG00000001470	ENSDART00000101143	178.797	87.3707	1.94137	4.96395	0.695828	270.224	2.43172	18.3898	1.26458	3.0928457566	1.6289348865	1.63157e-06	2.89605e-05	0.000663495	0.581576	4.96395	18.3898	si:ch211-287j19.6 [Source:ZFIN;Acc:ZDB-GENE-070705-176]
ENSDARG00000040510	ENSDART00000008362	109.481	160.758	2.20617	11.8943	1.07534	58.2029	1.76494	4.85321	0.686029	0.36205248963	-1.4657292234	1.64122e-06	2.9118e-05	4.42535	0.118898	11.8943	4.85321	carbonic anhydrase XV b [Source:ZFIN;Acc:ZDB-GENE-040426-2222]
ENSDARG00000025903	ENSDART00000048729	23.8812	4.36699	0.640182	0.287633	-0.541162	43.3955	1.63744	2.6978	0.43101	9.9371615709	3.3128338224	1.6547e-06	2.93129e-05	0.699767	3.78521	0.287633	2.6978	"lectin, galactoside-binding, soluble, 9 (galectin 9)-like 1 [Source:ZFIN;Acc:ZDB-GENE-030131-9543]"
ENSDARG00000004055	ENSDART00000135330	316.708	164.458	2.21606	3.98857	0.600817	468.958	2.67113	13.9378	1.14419	2.8515303596	1.5117363929	1.67254e-06	2.96038e-05	0.0406501	0.483025	3.98857	13.9378	UHRF1 (ICBP90) binding protein 1-like [Source:ZFIN;Acc:ZDB-GENE-041210-177]
ENSDARG00000022970	ENSDART00000033621	238.365	125.804	2.09969	6.54621	0.81599	350.926	2.54522	23.2952	1.36727	2.789472392	1.4799922728	1.67807e-06	2.96876e-05	0.434063	1.50285	6.54621	23.2952	transmembrane 9 superfamily member 1 [Source:ZFIN;Acc:ZDB-GENE-040801-64]
ENSDARG00000042980	ENSDART00000063107	136.847	208.741	2.31961	14.5845	1.16389	64.9542	1.81261	6.07383	0.783463	0.31117180473	-1.6842167512	1.67927e-06	2.96947e-05	10.0142	0.144726	14.5845	6.07383	"cytochrome P450, family 2, subfamily P, polypeptide 7 [Source:ZFIN;Acc:ZDB-GENE-041001-155]"
ENSDARG00000090176	ENSDART00000128701	963.083	533.233	2.72692	67.5276	1.82948	1392.93	3.14393	227.074	2.35617	2.612243238	1.3852892391	1.68247e-06	2.97373e-05	0.671611	0.404003	67.5276	227.074	complement component 3 [Source:HGNC Symbol;Acc:1318]
ENSDARG00000055447	ENSDART00000077802	39.3109	63.8796	1.80536	6.11673	0.786519	14.7422	1.16856	1.70023	0.230507	0.23078174754	-2.1153989687	1.70193e-06	3.0053e-05	0.0866098	0.68572	6.11673	1.70023	si:busm1-194e12.12 [Source:ZFIN;Acc:ZDB-GENE-030616-319]
ENSDARG00000012040	ENSDART00000024193	665.143	342.791	2.53503	7.9567	0.900733	987.495	2.99453	26.9849	1.43112	2.880745199	1.5264420602	1.73446e-06	3.05987e-05	0.0640249	0.00359209	7.9567	26.9849	ring finger protein 19A [Source:HGNC Symbol;Acc:13432]
ENSDARG00000020218	ENSDART00000122559	501.763	268.165	2.4284	7.11647	0.852265	735.362	2.8665	24.1905	1.38364	2.7422000654	1.4553338311	1.75377e-06	3.09247e-05	0.131968	4.62951e-05	7.11647	24.1905	autocrine motility factor receptor [Source:ZFIN;Acc:ZDB-GENE-040426-2190]
ENSDARG00000033587	ENSDART00000043157	15.5314	1.588	0.200849	0.217586	-0.662369	29.4748	1.46945	3.79038	0.578683	18.561018208	4.2142039499	1.75855e-06	3.09944e-05	0.179666	8.44753	0.217586	3.79038	Uncharacterized protein [Source:UniProtKB/TrEMBL;Acc:E7EYZ5]
ENSDARG00000076836	ENSDART00000113589	907.26	480.409	2.68161	64.3982	1.80887	1334.11	3.12519	217.037	2.33653	2.7770350386	1.4735453802	1.77188e-06	3.12147e-05	0.0106798	0.00040599	64.3982	217.037	glutathione peroxidase 4b [Source:ZFIN;Acc:ZDB-GENE-030410-3]
ENSDARG00000037773	ENSDART00000055038	20.008	34.956	1.54352	1.79283	0.25354	5.05986	0.704139	0.312241	-0.50551	0.14474924246	-2.788372297	1.78504e-06	3.14024e-05	1.10424e-05	1.33122e-05	1.79283	0.312241	RING1 and YY1 binding protein a [Source:ZFIN;Acc:ZDB-GENE-030424-3]
ENSDARG00000052738	ENSDART00000074643	868.849	428.639	2.63209	17.0295	1.2312	1309.06	3.11696	57.0311	1.75611	3.0539844352	1.6106927094	1.80954e-06	3.17885e-05	0.957205	12.1281	17.0295	57.0311	3-hydroxy-3-methylglutaryl-Coenzyme A synthase 1 (soluble) [Source:ZFIN;Acc:ZDB-GENE-040426-1042]
ENSDARG00000003475	ENSDART00000046933	50.8819	19.1242	1.28158	2.13073	0.328529	82.6396	1.91719	11.204	1.04937	4.321210602	2.111435545	1.82662e-06	3.20586e-05	0.00790613	0.0220749	2.13073	11.204	"sulfotransferase family 1, cytosolic sulfotransferase 5 [Source:ZFIN;Acc:ZDB-GENE-050809-2]"
ENSDARG00000079184	ENSDART00000113908	24.3395	4.80276	0.681491	0.312594	-0.505019	43.8763	1.64223	2.94442	0.468999	9.1356433751	3.1915063338	1.83707e-06	3.22269e-05	0.348984	1.85843	0.312594	2.94442	bicaudal D homolog 2 (Drosophila) [Source:HGNC Symbol;Acc:17208]
ENSDARG00000007751	ENSDART00000023944	26.3182	44.2033	1.64545	2.51143	0.399921	8.4331	0.925987	0.562153	-0.250145	0.19077979923	-2.3900196756	1.85784e-06	3.2557e-05	0.349804	2.44928e-05	2.51143	0.562153	lamin L3 [Source:ZFIN;Acc:ZDB-GENE-020424-4]
ENSDARG00000014859	ENSDART00000144827	14.7357	2.06253	0.314401	0.251071	-0.600203	27.4088	1.43789	4.79638	0.680914	13.288907306	3.7321505773	1.86844e-06	3.27158e-05	0.120969	0.0111832	0.251071	4.79638	insulin-like growth factor binding protein 3 [Source:ZFIN;Acc:ZDB-GENE-040412-1]
ENSDARG00000092467	ENSDART00000137620	30.1249	49.2868	1.69273	6.55283	0.816429	10.963	1.03993	1.64195	0.215359	0.22243353983	-2.1685537524	1.89593e-06	3.3151e-05	2.64467	3.35419e-05	6.55283	1.64195	si:ch73-46j18.5 [Source:ZFIN;Acc:ZDB-GENE-030131-7892]
ENSDARG00000079892	ENSDART00000145737	90.7233	140.948	2.14906	6.58257	0.818396	40.4982	1.60744	2.5083	0.39938	0.28732629782	-1.7992380519	1.90587e-06	3.32936e-05	7.38082	0.286798	6.58257	2.5083	plexin B2 [Source:HGNC Symbol;Acc:9104]
ENSDARG00000035751	ENSDART00000113602	913.288	1298.57	3.11346	38.3811	1.58412	528.011	2.72264	19.1284	1.28168	0.4066110571	-1.2982786475	1.9084e-06	3.33223e-05	0.275769	0.119179	38.3811	19.1284	importin 7 [Source:ZFIN;Acc:ZDB-GENE-030131-458]
ENSDARG00000043848	ENSDART00000064376	1467.22	2079.38	3.31793	306.137	2.48592	855.061	2.932	154.309	2.18839	0.41120871229	-1.2820572636	1.92665e-06	3.36098e-05	0.333239	0.0106291	306.137	154.309	"superoxide dismutase 1, soluble [Source:ZFIN;Acc:ZDB-GENE-990415-258]"
ENSDARG00000093002	ENSDART00000145870	13.3407	24.9923	1.39781	8.75627	0.942319	1.68903	0.227638	0.791357	-0.101628	0.067582174275	-3.8872134237	1.9516e-06	3.40133e-05	2.99008	0.0855779	8.75627	0.791357	si:dkey-2j6.5 [Source:ZFIN;Acc:ZDB-GENE-060531-136]
ENSDARG00000016765	ENSDART00000018973	121.243	57.8083	1.76199	3.1654	0.500429	184.678	2.26641	12.377	1.09261	3.194658073	1.6756615265	1.96205e-06	3.41636e-05	0.0342047	0.0120225	3.1654	12.377	secretory carrier membrane protein 3 [Source:HGNC Symbol;Acc:10565]
ENSDARG00000069619	ENSDART00000101452	140.808	208.7	2.31952	7.30743	0.863765	72.9162	1.86282	3.08986	0.489939	0.34938206507	-1.517122543	1.97484e-06	3.43704e-05	0.0968603	0.303344	7.30743	3.08986	activating transcription factor 7 interacting protein [Source:ZFIN;Acc:ZDB-GENE-061103-178]
ENSDARG00000003933	ENSDART00000123153	194.782	99.901	1.99957	4.68432	0.670646	289.664	2.46189	16.9315	1.2287	2.8995085154	1.5358083753	1.9814e-06	3.44526e-05	0.172316	0.0202308	4.68432	16.9315	"pyruvate kinase, muscle, a [Source:ZFIN;Acc:ZDB-GENE-031201-4]"
ENSDARG00000021789	ENSDART00000039345	7.33982	14.6796	1.16672	0.658364	-0.181534	0	#NUM!	0	#NUM!	0	#NAME?	1.99807e-06	3.47104e-05	0.323405	0	0.658364	0	myocilin [Source:ZFIN;Acc:ZDB-GENE-050425-2]
ENSDARG00000000540	ENSDART00000131681	83.9574	39.2749	1.59412	1.7873	0.252198	128.64	2.10938	7.6091	0.881334	3.2753652308	1.7116557883	2.00372e-06	3.47924e-05	0.516112	0.834824	1.7873	7.6091	asparagine synthetase domain containing 1 [Source:ZFIN;Acc:ZDB-GENE-030616-362]
ENSDARG00000021082	ENSDART00000138537	190.286	92.9287	1.96815	2.48682	0.395645	287.644	2.45885	9.11897	0.959946	3.095314487	1.6300859961	2.00814e-06	3.48529e-05	0.0404529	1.05091	2.48682	9.11897	sec31 homolog A (S. cerevisiae) [Source:ZFIN;Acc:ZDB-GENE-020919-2]
ENSDARG00000087935	ENSDART00000129113	21.4843	37.4931	1.57395	8.18423	0.912978	5.47548	0.738422	1.46559	0.166014	0.14603967109	-2.7755677702	2.02229e-06	3.50823e-05	0.428161	0.252222	8.18423	1.46559	Uncharacterized protein [Source:UniProtKB/TrEMBL;Acc:F1QTJ9]
ENSDARG00000012256	ENSDART00000021644	1224	641.68	2.80732	22.851	1.35891	1806.32	3.2568	76.8359	1.88556	2.8149875115	1.4931285219	2.0273e-06	3.51367e-05	0.0107653	0.934907	22.851	76.8359	transaldolase 1 [Source:ZFIN;Acc:ZDB-GENE-030131-3277]
ENSDARG00000061413	ENSDART00000087553	255.57	129.153	2.11111	4.46956	0.650265	381.986	2.58205	15.7525	1.19735	2.9576149977	1.5644342644	2.08763e-06	3.6099e-05	0.0102754	0.1005	4.46956	15.7525	SEC23 interacting protein [Source:ZFIN;Acc:ZDB-GENE-030131-5259]
ENSDARG00000045989	ENSDART00000067607	116.532	52.2208	1.71784	4.99855	0.698844	180.843	2.2573	19.8741	1.29829	3.4630418582	1.7920398257	2.09957e-06	3.62888e-05	0.20152	0.806013	4.99855	19.8741	ADP-ribosylation factor 5 [Source:HGNC Symbol;Acc:658]
ENSDARG00000074052	ENSDART00000113315	24.3496	5.23852	0.719209	0.210561	-0.676623	43.4606	1.6381	1.92948	0.285441	8.2963545245	3.0524775455	2.11358e-06	3.6514e-05	0.127948	2.90067	0.210561	1.92948	si:ch211-281g13.5 [Source:ZFIN;Acc:ZDB-GENE-090311-7]
ENSDARG00000052158	ENSDART00000073956	39.045	14.796	1.17014	0.613028	-0.212519	63.2941	1.80136	3.62078	0.558802	4.2778006429	2.0968692506	2.13063e-06	3.67672e-05	0.762529	3.91621	0.613028	3.62078	interleukin 23 receptor [Source:ZFIN;Acc:ZDB-GENE-080107-5]
ENSDARG00000054827	ENSDART00000060014	16.8233	1.98499	0.297759	0.188418	-0.724879	31.6615	1.50053	2.891	0.461048	15.950441006	3.9955244078	2.13118e-06	3.67672e-05	0.248166	6.60701	0.188418	2.891	zgc:162724 [Source:ZFIN;Acc:ZDB-GENE-070424-72]
ENSDARG00000017445	ENSDART00000005119	2485.64	3513.51	3.54574	306.304	2.48615	1457.76	3.16369	155.598	2.192	0.41490148177	-1.2691592853	2.20525e-06	3.79753e-05	0.302671	0.154352	306.304	155.598	"eukaryotic translation initiation factor 3, subunit 2 beta [Source:ZFIN;Acc:ZDB-GENE-040426-1922]"
ENSDARG00000037962	ENSDART00000055325	101.956	44.9586	1.65281	5.17263	0.713712	158.953	2.20127	21.1577	1.32547	3.5355473841	1.8219335947	2.21062e-06	3.80502e-05	0.142803	0.0435261	5.17263	21.1577	"proteasome (prosome, macropain) subunit, beta type, 7 [Source:ZFIN;Acc:ZDB-GENE-001208-4]"
ENSDARG00000041723	ENSDART00000061149	70.8824	107.182	2.03012	8.27214	0.917618	34.583	1.53886	3.0498	0.484272	0.32265667264	-1.6319282337	2.24718e-06	3.86618e-05	2.43559	0.0621502	8.27214	3.0498	"tubulin, beta 4 [Source:HGNC Symbol;Acc:20774]"
ENSDARG00000013177	ENSDART00000086334	1667.51	852.673	2.93078	32.1695	1.50744	2482.36	3.39486	107.833	2.03275	2.9112639343	1.5416456397	2.25427e-06	3.87659e-05	0.217995	0.375101	32.1695	107.833	si:dkey-147f23.1 [Source:ZFIN;Acc:ZDB-GENE-081104-49]
ENSDARG00000087873	ENSDART00000122423	9.14104	18.2821	1.26203	0.903159	-0.044236	0	#NUM!	0	#NUM!	0	#NAME?	2.27169e-06	3.90298e-05	18.0201	0	0.903159	0	Uncharacterized protein [Source:UniProtKB/TrEMBL;Acc:E7EXW6]
ENSDARG00000059768	ENSDART00000108937	273.422	392.466	2.5938	10.7745	1.0324	154.379	2.18859	5.03262	0.701794	0.39335623023	-1.3460916608	2.28012e-06	3.91566e-05	0.280041	0.311733	10.7745	5.03262	G patch domain containing 8 [Source:ZFIN;Acc:ZDB-GENE-030131-6966]
ENSDARG00000035308	ENSDART00000051166	103.764	49.355	1.69333	0.614899	-0.211196	158.173	2.19913	2.47465	0.393513	3.2047931522	1.6802312436	2.30368e-06	3.952e-05	0.164547	1.32075	0.614899	2.47465	growth factor receptor-bound protein 10 [Source:HGNC Symbol;Acc:4564]
ENSDARG00000077341	ENSDART00000115330	16.3885	29.8338	1.47471	0.598557	-0.222895	2.94314	0.468811	0.0735263	-1.13356	0.098651020523	-3.3415222144	2.30498e-06	3.952e-05	1.5851	0.753756	0.598557	0.0735263	"protein phosphatase 1, regulatory (inhibitor) subunit 14C [Source:HGNC Symbol;Acc:14952]"
ENSDARG00000008976	ENSDART00000004209	89.0575	135.099	2.13065	0.928879	-0.0320407	43.0161	1.63363	0.360949	-0.442554	0.31840407944	-1.6510692748	2.34933e-06	4.02346e-05	0.143424	0.0437553	0.928879	0.360949	midasin homolog (yeast) [Source:ZFIN;Acc:ZDB-GENE-041001-138]
ENSDARG00000003699	ENSDART00000128097	14.5315	2.06253	0.314401	0.211345	-0.675009	27.0004	1.43137	3.99603	0.601629	13.0909082	3.7104932846	2.37659e-06	4.06644e-05	0.12323	1.19974	0.211345	3.99603	"ATPase, Cu++ transporting, alpha polypeptide [Source:ZFIN;Acc:ZDB-GENE-060825-45]"
ENSDARG00000074390	ENSDART00000135364	52.6932	19.4436	1.28878	1.54162	0.187978	85.9428	1.93421	7.83184	0.893864	4.4201003553	2.1440791254	2.40975e-06	4.11754e-05	0.0782533	6.701	1.54162	7.83184	transmembrane protein 176l.4 [Source:ZFIN;Acc:ZDB-GENE-030131-3532]
ENSDARG00000074195	ENSDART00000115007	48.57	75.6345	1.87872	9.07596	0.957893	21.5056	1.33255	2.94462	0.469029	0.28433619592	-1.8143303295	2.46328e-06	4.20709e-05	2.12001	0.00384231	9.07596	2.94462	"transducer of ERBB2, 2 [Source:HGNC Symbol;Acc:11980]"
ENSDARG00000043236	ENSDART00000141201	24.7116	41.8213	1.6214	4.93901	0.69364	7.60186	0.88092	1.08374	0.0349237	0.18176992365	-2.4598145895	2.47906e-06	4.23198e-05	0.0722256	0.829157	4.93901	1.08374	cyclin A1 [Source:ZFIN;Acc:ZDB-GENE-040311-2]
ENSDARG00000039384	ENSDART00000057559	132.25	61.6232	1.78974	1.85869	0.269207	202.878	2.30723	7.17746	0.855971	3.2922285579	1.7190644961	2.48011e-06	4.23198e-05	0.0889993	1.27329	1.85869	7.17746	cyclin G associated kinase [Source:HGNC Symbol;Acc:4113]
ENSDARG00000044804	ENSDART00000091331	54.558	18.8916	1.27627	2.12897	0.328169	90.2245	1.95532	10.8646	1.03602	4.7759171561	2.2557778116	2.49685e-06	4.25668e-05	0.757422	0.0919002	2.12897	10.8646	proline dehydrogenase (oxidase) 1a [Source:ZFIN;Acc:ZDB-GENE-041008-73]
ENSDARG00000021905	ENSDART00000031304	324.02	166.927	2.22253	9.94086	0.997424	481.112	2.68225	34.179	1.53376	2.8821687884	1.5271548265	2.50414e-06	4.26717e-05	0.010315	0.00403379	9.94086	34.179	"Der1-like domain family, member 1 [Source:ZFIN;Acc:ZDB-GENE-040426-2793]"
ENSDARG00000091996	ENSDART00000147769	15.5588	2.45953	0.390852	0.318489	-0.496905	28.6581	1.45725	4.90264	0.69043	11.651843915	3.5424863757	2.51891e-06	4.28649e-05	0.0523647	1.04735	0.318489	4.90264	si:ch211-117m20.5 [Source:ZFIN;Acc:ZDB-GENE-030131-12]
ENSDARG00000090764	ENSDART00000079294	107.616	49.5582	1.69512	2.18947	0.340338	165.673	2.21925	8.72761	0.940895	3.3430025469	1.7411444541	2.5354e-06	4.30732e-05	0.00462073	0.571979	2.18947	8.72761	breast carcinoma amplified sequence 3 [Source:ZFIN;Acc:ZDB-GENE-040426-1257]
ENSDARG00000019223	ENSDART00000142272	260.804	379.453	2.57916	8.21744	0.914737	142.154	2.15276	3.83419	0.583674	0.37462985078	-1.4164622357	2.53574e-06	4.30732e-05	0.978078	0.386214	8.21744	3.83419	arginine and glutamate rich 1a [Source:ZFIN;Acc:ZDB-GENE-040426-2914]
ENSDARG00000067806	ENSDART00000097671	724.944	405.928	2.60845	34.9044	1.54288	1043.96	3.01868	113.888	2.05648	2.5717837541	1.3627693402	2.53826e-06	4.30964e-05	0.640269	28.612	34.9044	113.888	zgc:158432 [Source:ZFIN;Acc:ZDB-GENE-061201-57]
ENSDARG00000091598	ENSDART00000125310	214.454	113.07	2.05335	10.0645	1.00279	315.838	2.49946	35.516	1.55042	2.7932897687	1.4819652429	2.58318e-06	4.38392e-05	0.326544	0.0620301	10.0645	35.516	Uncharacterized protein [Source:UniProtKB/TrEMBL;Acc:E7FDN9]
ENSDARG00000069105	ENSDART00000100286	456.069	236.568	2.37396	5.5803	0.746657	675.571	2.82967	18.84	1.27508	2.8557186126	1.5138538308	2.60746e-06	4.42313e-05	0.0500283	0.27826	5.5803	18.84	fibroblast growth factor receptor 4 [Source:ZFIN;Acc:ZDB-GENE-980526-488]
ENSDARG00000091801	ENSDART00000050644	529.17	277.314	2.44297	8.45961	0.927351	781.026	2.89267	28.3663	1.4528	2.8163909378	1.4938476056	2.62721e-06	4.45462e-05	0.0205602	0.473671	8.45961	28.3663	"serpin peptidase inhibitor, clade B (ovalbumin), member 1, like 4 [Source:ZFIN;Acc:ZDB-GENE-030131-7169]"
ENSDARG00000040286	ENSDART00000098390	129.036	59.5219	1.77468	5.83464	0.766014	198.55	2.29787	22.4059	1.35036	3.3357482391	1.7380104075	2.68229e-06	4.5439e-05	0.191781	0.758269	5.83464	22.4059	ubiquitin-like 7 [Source:ZFIN;Acc:ZDB-GENE-040426-1334]
ENSDARG00000057912	ENSDART00000080671	463.892	245.128	2.38939	18.6355	1.27034	682.656	2.8342	62.5229	1.79604	2.7848949727	1.47762292	2.71223e-06	4.59048e-05	0.000324657	0.00014472	18.6355	62.5229	"eukaryotic translation initiation factor 1A, X-linked, b [Source:ZFIN;Acc:ZDB-GENE-030131-1319]"
ENSDARG00000035329	ENSDART00000144932	58.0627	26.2996	1.41995	3.99815	0.601859	89.8258	1.9534	18.7127	1.27214	3.4154814845	1.7720889713	2.73828e-06	4.63039e-05	1.21241	0.214027	3.99815	18.7127	"calpain, small subunit 1 a [Source:ZFIN;Acc:ZDB-GENE-030113-3]"
ENSDARG00000034823	ENSDART00000043660	734.34	389.164	2.59013	15.2653	1.18371	1079.52	3.03323	50.6525	1.7046	2.7739363869	1.4719347035	2.74351e-06	4.63713e-05	0.00587585	0.12629	15.2653	50.6525	"coatomer protein complex, subunit gamma 2 [Source:ZFIN;Acc:ZDB-GENE-000208-8]"
ENSDARG00000036587	ENSDART00000053152	71.9161	111.366	2.04675	3.25124	0.512049	32.4662	1.51143	1.18748	0.074627	0.29152767773	-1.7782952351	2.75428e-06	4.65324e-05	1.36324	0.000960579	3.25124	1.18748	carbonyl reductase 1 [Source:ZFIN;Acc:ZDB-GENE-030902-2]
[truncated: 3,072 more rows]
