# Supplementary material for: RNA-seq liver transcriptome analysis reveals an activated MHC-I pathway and an inhibited MHC-II pathway at the early stage of vaccine immunization in zebrafish
Source: BMC Genomics. 2012 Jul 17;13:319. doi: 10.1186/1471-2164-13-319 (PMC3583171; doi:10.1186/1471-2164-13-319)
Supplement: Additional file 3: — GO function annotation results of 4565 differentially expressed genes. Functional enrichment for over- and under-expressed genes by more than two-fold in the WED-immunized group relative to the mock-immunized group generated by DAVID (v6.7). Gene functional enrichment was performed using the default parameters in DAVID to obtain an adjusted p-value <0.05 for the test gene group versus the zebrafish gene ontology (GO) annotation set. The fold-enrichment cut-off suggested by DAVID functional annotation was 1.5. The Biological Progress (BP-up and BP-down), Cellular Components (CC-up and CC-down), and Molecular Functions (MF-up and MF-down) associated with the GO analysis at different levels were also analyzed by BiNGO software. The hypergeometric test with Benjamini & Hochberg FDR were performed by the default parameters to obtain an adjusted p-value (<0.05) between the test gene group and the merged non-redundancy zebrafish (Danio rerio) and mouse (Mus musculus) GO annotation set. [file 1471-2164-13-319-S3.xls]

## Sheet: GO（level 2）
Additional file 3. GO function annotation results of 4565 differentially expressed genes by DAVID（level 2）
Category	GO ID	Function	Count	%*	p-val	(-log2p-value)	List total	Pop hits	Pop total	Fold-enrichment	Bonferroni	Benjamini	Expression level
GOTERM_BP_2	GO:0048856	anatomical structure development	104	27.4406	9.8674e-09	26.5947	336	2527	13945	1.70808	1.83534e-06	1.83534e-06	up
	GO:0042221	response to chemical stimulus	65	17.1504	1.06441e-08	26.4854	336	1281	13945	2.10593	1.97979e-06	9.89896e-07	up
	GO:0048519	negative regulation of biological process	82	21.6359	1.27591e-08	26.2239	336	1812	13945	1.87817	2.37319e-06	7.91064e-07	up
	GO:0007275	multicellular organismal development	112	29.5515	3.4771e-08	24.7775	336	2865	13945	1.62245	6.46739e-06	1.61685e-06	up
	GO:0048523	negative regulation of cellular process	75	19.7889	7.42423e-08	23.6832	336	1660	13945	1.87513	1.3809e-05	2.76181e-06	up
	GO:0009605	response to external stimulus	50	13.1926	9.11012e-08	23.388	336	914	13945	2.2704	1.69447e-05	2.82413e-06	up
	GO:0050793	regulation of developmental process	41	10.8179	1.14276e-07	23.061	336	674	13945	2.52466	2.12552e-05	3.03648e-06	up
	GO:0009653	anatomical structure morphogenesis	58	15.3034	4.01197e-07	21.2492	336	1197	13945	2.011	7.46199e-05	9.32779e-06	up
	GO:0006950	response to stress	73	19.2612	6.1009e-07	20.6445	336	1685	13945	1.79805	0.00011347	1.26085e-05	up
	GO:0051239	regulation of multicellular organismal process	47	12.4011	2.75078e-06	18.4717	336	937	13945	2.08179	0.000511516	5.11634e-05	up
	GO:0048518	positive regulation of biological process	81	21.372	3.3933e-06	18.1689	336	2033	13945	1.65359	0.000630956	5.73761e-05	up
	GO:0002682	regulation of immune system process	26	6.86016	6.5997e-06	17.2092	336	385	13945	2.8028	0.00122679	9.44223e-05	up
	GO:0065008	regulation of biological quality	62	16.3588	1.31255e-05	16.2173	336	1469	13945	1.75166	0.00243838	0.000174367	up
	GO:0048522	positive regulation of cellular process	73	19.2612	1.68527e-05	15.8567	336	1847	13945	1.64035	0.00312971	0.000208953	up
	GO:0051051	negative regulation of transport	13	3.43008	9.96165e-05	13.2933	336	135	13945	3.99658	0.018359	0.00108938	up
	GO:0050792	regulation of viral reproduction	6	1.58311	0.000115097	13.0849	336	21	13945	11.858	0.0211817	0.0011887	up
	GO:0008283	cell proliferation	25	6.59631	0.000142686	12.7749	336	436	13945	2.37976	0.0261924	0.00139595	up
	GO:0051093	negative regulation of developmental process	18	4.74934	0.000178315	12.4533	336	259	13945	2.88438	0.0326255	0.0016571	up
	GO:0006955	immune response	33	8.70712	0.000284812	11.7777	336	690	13945	1.98492	0.0516034	0.0025198	up
	GO:0048646	anatomical structure formation involved in morphogenesis	21	5.5409	0.000338934	11.5267	336	352	13945	2.47603	0.0611057	0.00286192	up
	GO:0007155	cell adhesion	33	8.70712	0.000365856	11.4164	336	700	13945	1.95657	0.0657972	0.00295483	up
	GO:0051094	positive regulation of developmental process	18	4.74934	0.000409223	11.2548	336	278	13945	2.68724	0.0733052	0.0031671	up
	GO:0048869	cellular developmental process	62	16.3588	0.000874916	10.1586	336	1706	13945	1.50831	0.150244	0.00649107	up
	GO:0007610	behavior	24	6.33245	0.000982029	9.99195	336	469	13945	2.12382	0.167021	0.00700409	up
	GO:0007568	aging	10	2.63852	0.00132331	9.56164	336	110	13945	3.773	0.218311	0.00908067	up
	GO:0009628	response to abiotic stimulus	20	5.27704	0.00147455	9.40551	336	368	13945	2.2556	0.240024	0.00975455	up
	GO:0042330	taxis	12	3.16623	0.00168136	9.21616	336	160	13945	3.11272	0.268747	0.0107349	up
	GO:0070271	protein complex biogenesis	24	6.33245	0.00256016	8.60955	336	505	13945	1.97242	0.379233	0.0157677	up
	GO:0006928	cell motion	23	6.0686	0.00257067	8.60364	336	475	13945	2.00962	0.380448	0.0153252	up
	GO:0002520	immune system development	16	4.22164	0.00281819	8.47102	336	276	13945	2.40597	0.408399	0.01627	up
	GO:0007154	cell communication	33	8.70712	0.00298372	8.38867	336	795	13945	1.72277	0.426387	0.0167014	up
	GO:0048066	pigmentation during development	5	1.31926	0.00321958	8.27891	336	26	13945	7.98134	0.451083	0.0174867	up
	GO:0032879	regulation of localization	27	7.12401	0.00339691	8.20156	336	610	13945	1.83702	0.468951	0.0179204	up
	GO:0001775	cell activation	16	4.22164	0.00406033	7.94419	336	287	13945	2.31375	0.530815	0.0208017	up
	GO:0008219	cell death	30	7.91557	0.00443013	7.81843	336	719	13945	1.7317	0.562131	0.0220726	up
	GO:0009790	embryonic development	25	6.59631	0.0053667	7.54175	336	568	13945	1.82672	0.632449	0.0259954	up
	GO:0009607	response to biotic stimulus	19	5.01319	0.00545121	7.51921	336	384	13945	2.05353	0.638212	0.0257323	up
	GO:0045321	leukocyte activation	14	3.69393	0.00578772	7.43279	336	242	13945	2.401	0.660283	0.0266301	up
	GO:0065009	regulation of molecular function	37	9.76253	0.0060249	7.37485	336	969	13945	1.58474	0.675029	0.0270428	up
	GO:0032844	regulation of homeostatic process	9	2.37467	0.00619486	7.33471	336	114	13945	3.27655	0.685203	0.0271445	up
	GO:0051129	negative regulation of cellular component organization	10	2.63852	0.00732287	7.09338	336	142	13945	2.92274	0.745146	0.0312922	up
	GO:0048870	cell motility	16	4.22164	0.00748184	7.06239	336	307	13945	2.16302	0.752626	0.031248	up
	GO:0051674	localization of cell	16	4.22164	0.00748184	7.06239	336	307	13945	2.16302	0.752626	0.031248	up
	GO:0051128	regulation of cellular component organization	21	5.5409	0.00749481	7.05989	336	458	13945	1.90297	0.753227	0.0306168	up
	GO:0022607	cellular component assembly	34	8.97098	0.00810312	6.94731	336	887	13945	1.59087	0.779822	0.032363	up
	GO:0009893	positive regulation of metabolic process	35	9.23483	0.00813086	6.94238	336	921	13945	1.5772	0.780965	0.0317926	up
	GO:0048583	regulation of response to stimulus	21	5.5409	0.00875139	6.83627	336	465	13945	1.87433	0.805033	0.0334874	up
	GO:0009719	response to endogenous stimulus	19	5.01319	0.0092377	6.75825	336	405	13945	1.94705	0.82204	0.0346152	up
	GO:0051707	response to other organism	15	3.95778	0.0105597	6.56529	336	290	13945	2.14671	0.861176	0.0387214	up
	GO:0016192	vesicle-mediated transport	24	6.33245	0.0120744	6.3719	336	576	13945	1.72929	0.895598	0.0425216	up
	GO:0002684	positive regulation of immune system process	13	3.43008	0.0125953	6.31097	336	238	13945	2.26697	0.905353	0.0435081	up
	GO:0043933	macromolecular complex subunit organization	28	7.38786	0.0125955	6.31095	336	710	13945	1.63674	0.905357	0.0427206	up
	GO:0009892	negative regulation of metabolic process	30	7.91557	0.0130589	6.25882	336	780	13945	1.59627	0.913271	0.0434803	up
	GO:0032845	negative regulation of homeostatic process	4	1.05541	0.013258	6.23699	336	21	13945	7.90533	0.916464	0.0433618	up
	GO:0051716	cellular response to stimulus	31	8.17942	0.0142846	6.1294	336	820	13945	1.56901	0.931168	0.0458639	up
GOTERM_CC_2	GO:0000267	cell fraction	45	11.8734	3.33509e-05	14.8719	330	1083	15294	1.92571	0.00126655	0.00126655	up
	GO:0031982	vesicle	32	8.44327	5.20219e-05	14.2305	330	670	15294	2.21351	0.00197493	0.000987954	up
	GO:0009986	cell surface	19	5.01319	0.000560551	10.8009	330	348	15294	2.53036	0.0210815	0.00707715	up
	GO:0043025	cell soma	11	2.90237	0.00348202	8.16586	330	168	15294	3.03452	0.124139	0.0325939	up
	GO:0044421	extracellular region part	34	8.97098	0.00524134	7.57585	330	960	15294	1.6414	0.181019	0.0391519	up
	GO:0005615	extracellular space	26	6.86016	0.00710584	7.13678	330	685	15294	1.7591	0.237373	0.0441596	up
GOTERM_MF_2	GO:0003700	transcription factor activity	45	11.8734	7.24086e-06	17.0754	334	975	14825	2.0486	0.000405407	0.000202724	up
	GO:0016564	transcription repressor activity	17	4.48549	0.00216463	8.85166	334	316	14825	2.38787	0.114277	0.0396431	up
	GO:0003702	RNA polymerase II transcription factor activity	14	3.69393	0.0035286	8.14669	334	244	14825	2.54675	0.17959	0.0482832	up
GOTERM_BP_2	GO:0055114	oxidation reduction	105	5.37359	7.7877e-12	36.9019	854	504	7991	1.9494	1.00461e-09	1.00461e-09	down
	GO:0042221	response to chemical stimulus	40	2.04708	7.17041e-05	13.7676	854	195	7991	1.91941	0.00920751	0.00154051	down
GOTERM_CC_2	GO:0030529	ribonucleoprotein complex	89	4.55476	2.73276e-27	88.2417	685	266	7081	3.4587	1.22974e-25	1.22974e-25	down
	GO:0043228	non-membrane-bounded organelle	154	7.88127	8.026e-27	86.6874	685	673	7081	2.36543	3.6117e-25	1.80585e-25	down
GOTERM_MF_2	GO:0003735	structural constituent of ribosome	74	3.7871	1.39637e-34	112.464	1032	142	9757	4.92697	7.54041e-33	7.54041e-33	down
	GO:0016491	oxidoreductase activity	128	6.55067	3.10961e-14	44.8703	1032	619	9757	1.95504	1.67866e-12	8.39329e-13	down
	GO:0008135	translation factor activity, nucleic acid binding	26	1.3306	1.26955e-06	19.5873	1032	85	9757	2.89195	6.85533e-05	2.28516e-05	down
	GO:0046906	tetrapyrrole binding	33	1.68884	1.65198e-06	19.2074	1032	126	9757	2.47617	8.92029e-05	2.23015e-05	down
	GO:0048037	cofactor binding	35	1.7912	0.00243413	8.68238	1032	196	9757	1.6883	0.123311	0.0259773	down
	GO:0016829	lyase activity	22	1.1259	0.00567351	7.46154	1032	111	9757	1.87386	0.264528	0.049918	down
* indicates the percentage of genes in the specific subcategory from each of the three go ontologies;
p <0.05; benjamini <0.05; fold-enrichment >1.5

## Sheet: BP-up
Additional file 3. GO function annotation results of 4565 differentially expressed genes by BiNGO
GO-ID	p-value	corr p-value	DGE-hit	DGE%*	ZF-hit	ZF%*	DGE-total	ZF-total	enrichment	Description	Genes in test set
15031	3.6221e-20	9.9064e-17	136	0.0854271	606	0.0381084	1592	15902	2.24169	protein transport	ENSDARG00000040778|ENSDARG00000044972|ENSDARG00000016253|ENSDARG00000004173|ENSDARG00000004037|ENSDARG00000052263|ENSDARG00000091418|ENSDARG00000034823|ENSDARG00000034771|ENSDARG00000068628|ENSDARG00000074210|ENSDARG00000007257|ENSDARG00000045989|ENSDARG00000020497|ENSDARG00000076568|ENSDARG00000020008|ENSDARG00000004618|ENSDARG00000078619|ENSDARG00000060575|ENSDARG00000056803|ENSDARG00000016086|…
45184	1.0603e-19	1.4499e-16	136	0.0854271	613	0.0385486	1592	15902	2.21609	establishment of protein localization	ENSDARG00000040778|ENSDARG00000044972|ENSDARG00000016253|ENSDARG00000004173|ENSDARG00000004037|ENSDARG00000052263|ENSDARG00000091418|ENSDARG00000034823|ENSDARG00000034771|ENSDARG00000068628|ENSDARG00000074210|ENSDARG00000007257|ENSDARG00000045989|ENSDARG00000020497|ENSDARG00000076568|ENSDARG00000020008|ENSDARG00000004618|ENSDARG00000078619|ENSDARG00000060575|ENSDARG00000056803|ENSDARG00000016086|…
33036	7.7722e-18	7.0856e-15	164	0.103015	838	0.0526978	1592	15902	1.95483	macromolecule localization	ENSDARG00000040778|ENSDARG00000044972|ENSDARG00000016253|ENSDARG00000004173|ENSDARG00000004037|ENSDARG00000094929|ENSDARG00000052263|ENSDARG00000091418|ENSDARG00000034823|ENSDARG00000068628|ENSDARG00000034771|ENSDARG00000074210|ENSDARG00000007257|ENSDARG00000011925|ENSDARG00000045989|ENSDARG00000020497|ENSDARG00000039872|ENSDARG00000020008|ENSDARG00000061921|ENSDARG00000076568|ENSDARG00000004618|…
30163	1.6536e-17	1.1193e-14	67	0.0420854	219	0.0137719	1592	15902	3.0559	protein catabolic process	ENSDARG00000037017|ENSDARG00000020101|ENSDARG00000052072|ENSDARG00000015540|ENSDARG00000015315|ENSDARG00000010070|ENSDARG00000068187|ENSDARG00000042401|ENSDARG00000076568|ENSDARG00000007691|ENSDARG00000071674|ENSDARG00000035679|ENSDARG00000079651|ENSDARG00000016086|ENSDARG00000027099|ENSDARG00000016163|ENSDARG00000060058|ENSDARG00000038576|ENSDARG00000007141|ENSDARG00000068698|ENSDARG00000013938|…
9056	2.0462e-17	1.1193e-14	134	0.0841709	636	0.039995	1592	15902	2.10454	catabolic process	ENSDARG00000040778|ENSDARG00000044551|ENSDARG00000020149|ENSDARG00000015315|ENSDARG00000022456|ENSDARG00000010070|ENSDARG00000019702|ENSDARG00000073805|ENSDARG00000076568|ENSDARG00000007691|ENSDARG00000078619|ENSDARG00000079651|ENSDARG00000016086|ENSDARG00000069844|ENSDARG00000060058|ENSDARG00000007141|ENSDARG00000054842|ENSDARG00000068698|ENSDARG00000074170|ENSDARG00000086746|ENSDARG00000003813|…
8104	7.4756e-17	3.4076e-14	143	0.0898241	708	0.0445227	1592	15902	2.01749	protein localization	ENSDARG00000040778|ENSDARG00000044972|ENSDARG00000016253|ENSDARG00000004173|ENSDARG00000004037|ENSDARG00000052263|ENSDARG00000091418|ENSDARG00000034823|ENSDARG00000068628|ENSDARG00000034771|ENSDARG00000074210|ENSDARG00000007257|ENSDARG00000045989|ENSDARG00000020497|ENSDARG00000039872|ENSDARG00000076568|ENSDARG00000020008|ENSDARG00000004618|ENSDARG00000078619|ENSDARG00000060575|ENSDARG00000056803|…
6886	1.1292e-15	4.412e-13	102	0.0640704	450	0.0282983	1592	15902	2.2641	intracellular protein transport	ENSDARG00000040778|ENSDARG00000044972|ENSDARG00000016253|ENSDARG00000004173|ENSDARG00000052263|ENSDARG00000034823|ENSDARG00000034771|ENSDARG00000068628|ENSDARG00000074210|ENSDARG00000007257|ENSDARG00000045989|ENSDARG00000020497|ENSDARG00000076568|ENSDARG00000020008|ENSDARG00000004618|ENSDARG00000016086|ENSDARG00000060575|ENSDARG00000038743|ENSDARG00000016636|ENSDARG00000070472|ENSDARG00000003813|…
6810	3.4424e-15	1.1769e-12	332	0.208543	2236	0.140611	1592	15902	1.48312	transport	ENSDARG00000038213|ENSDARG00000070689|ENSDARG00000004173|ENSDARG00000071235|ENSDARG00000004037|ENSDARG00000056757|ENSDARG00000043646|ENSDARG00000052263|ENSDARG00000013443|ENSDARG00000034823|ENSDARG00000019478|ENSDARG00000073881|ENSDARG00000074210|ENSDARG00000007257|ENSDARG00000003699|ENSDARG00000020645|ENSDARG00000008100|ENSDARG00000005947|ENSDARG00000045989|ENSDARG00000015310|ENSDARG00000012747|…
9057	5.5119e-15	1.675e-12	77	0.0483668	302	0.0189913	1592	15902	2.54679	macromolecule catabolic process	ENSDARG00000037017|ENSDARG00000020101|ENSDARG00000052072|ENSDARG00000015540|ENSDARG00000015315|ENSDARG00000010070|ENSDARG00000068187|ENSDARG00000042401|ENSDARG00000076568|ENSDARG00000007691|ENSDARG00000038635|ENSDARG00000071674|ENSDARG00000035679|ENSDARG00000079651|ENSDARG00000016086|ENSDARG00000027099|ENSDARG00000016163|ENSDARG00000062998|ENSDARG00000060058|ENSDARG00000038576|ENSDARG00000007141|…
46907	9.5053e-15	2.4673e-12	119	0.0747487	579	0.0364105	1592	15902	2.05294	intracellular transport	ENSDARG00000018562|ENSDARG00000040778|ENSDARG00000044972|ENSDARG00000016253|ENSDARG00000004173|ENSDARG00000004037|ENSDARG00000052263|ENSDARG00000034823|ENSDARG00000077768|ENSDARG00000034771|ENSDARG00000068628|ENSDARG00000074210|ENSDARG00000007257|ENSDARG00000045989|ENSDARG00000020497|ENSDARG00000012747|ENSDARG00000076568|ENSDARG00000020008|ENSDARG00000004618|ENSDARG00000060575|ENSDARG00000016086|…
51234	9.9233e-15	2.4673e-12	333	0.209171	2261	0.142183	1592	15902	1.47113	establishment of localization	ENSDARG00000038213|ENSDARG00000070689|ENSDARG00000004173|ENSDARG00000071235|ENSDARG00000004037|ENSDARG00000056757|ENSDARG00000043646|ENSDARG00000052263|ENSDARG00000013443|ENSDARG00000034823|ENSDARG00000019478|ENSDARG00000073881|ENSDARG00000074210|ENSDARG00000007257|ENSDARG00000003699|ENSDARG00000020645|ENSDARG00000008100|ENSDARG00000005947|ENSDARG00000045989|ENSDARG00000015310|ENSDARG00000012747|…
51603	1.8524e-14	4.222e-12	57	0.035804	192	0.012074	1592	15902	2.96539	proteolysis involved in cellular protein catabolic process	ENSDARG00000037017|ENSDARG00000020101|ENSDARG00000052072|ENSDARG00000015540|ENSDARG00000015315|ENSDARG00000010070|ENSDARG00000076568|ENSDARG00000007691|ENSDARG00000042401|ENSDARG00000071674|ENSDARG00000035679|ENSDARG00000016086|ENSDARG00000016163|ENSDARG00000060058|ENSDARG00000038576|ENSDARG00000068698|ENSDARG00000013938|ENSDARG00000074170|ENSDARG00000075798|ENSDARG00000054696|ENSDARG00000011897|…
34613	2.1888e-14	4.6049e-12	108	0.0678392	510	0.0320714	1592	15902	2.11525	cellular protein localization	ENSDARG00000040778|ENSDARG00000044972|ENSDARG00000016253|ENSDARG00000004173|ENSDARG00000052263|ENSDARG00000034823|ENSDARG00000034771|ENSDARG00000068628|ENSDARG00000074210|ENSDARG00000007257|ENSDARG00000045989|ENSDARG00000039872|ENSDARG00000020497|ENSDARG00000076568|ENSDARG00000020008|ENSDARG00000004618|ENSDARG00000060575|ENSDARG00000016086|ENSDARG00000038743|ENSDARG00000016636|ENSDARG00000070472|…
70727	2.5119e-14	4.9071e-12	108	0.0678392	511	0.0321343	1592	15902	2.11111	cellular macromolecule localization	ENSDARG00000040778|ENSDARG00000044972|ENSDARG00000016253|ENSDARG00000004173|ENSDARG00000052263|ENSDARG00000034823|ENSDARG00000034771|ENSDARG00000068628|ENSDARG00000074210|ENSDARG00000007257|ENSDARG00000045989|ENSDARG00000039872|ENSDARG00000020497|ENSDARG00000076568|ENSDARG00000020008|ENSDARG00000004618|ENSDARG00000060575|ENSDARG00000016086|ENSDARG00000038743|ENSDARG00000016636|ENSDARG00000070472|…
44257	3.0457e-14	5.5533e-12	57	0.035804	194	0.0121997	1592	15902	2.93482	cellular protein catabolic process	ENSDARG00000037017|ENSDARG00000020101|ENSDARG00000052072|ENSDARG00000015540|ENSDARG00000015315|ENSDARG00000010070|ENSDARG00000076568|ENSDARG00000007691|ENSDARG00000042401|ENSDARG00000071674|ENSDARG00000035679|ENSDARG00000016086|ENSDARG00000016163|ENSDARG00000060058|ENSDARG00000038576|ENSDARG00000068698|ENSDARG00000013938|ENSDARG00000074170|ENSDARG00000075798|ENSDARG00000054696|ENSDARG00000011897|…
51649	1.9609e-13	3.3519e-11	126	0.0791457	653	0.041064	1592	15902	1.92737	establishment of localization in cell	ENSDARG00000018562|ENSDARG00000040778|ENSDARG00000044972|ENSDARG00000016253|ENSDARG00000004173|ENSDARG00000004037|ENSDARG00000052263|ENSDARG00000034823|ENSDARG00000077768|ENSDARG00000034771|ENSDARG00000068628|ENSDARG00000074210|ENSDARG00000007257|ENSDARG00000045989|ENSDARG00000020497|ENSDARG00000012747|ENSDARG00000076568|ENSDARG00000020008|ENSDARG00000004618|ENSDARG00000078619|ENSDARG00000060575|…
51179	2.642e-13	4.2505e-11	356	0.223618	2513	0.15803	1592	15902	1.41503	localization	ENSDARG00000038213|ENSDARG00000070689|ENSDARG00000004173|ENSDARG00000071235|ENSDARG00000004037|ENSDARG00000056757|ENSDARG00000043646|ENSDARG00000052263|ENSDARG00000013443|ENSDARG00000034823|ENSDARG00000019478|ENSDARG00000073881|ENSDARG00000074210|ENSDARG00000007257|ENSDARG00000003699|ENSDARG00000020645|ENSDARG00000008100|ENSDARG00000005947|ENSDARG00000045989|ENSDARG00000015310|ENSDARG00000012747|…
51641	2.2977e-12	3.4913e-10	134	0.0841709	734	0.0461577	1592	15902	1.82355	cellular localization	ENSDARG00000018562|ENSDARG00000040778|ENSDARG00000044972|ENSDARG00000016253|ENSDARG00000004173|ENSDARG00000004037|ENSDARG00000052263|ENSDARG00000077768|ENSDARG00000034823|ENSDARG00000034771|ENSDARG00000068628|ENSDARG00000074210|ENSDARG00000007257|ENSDARG00000045989|ENSDARG00000020497|ENSDARG00000039872|ENSDARG00000012747|ENSDARG00000076568|ENSDARG00000020008|ENSDARG00000004618|ENSDARG00000078619|…
44248	4.1795e-12	6.0163e-10	100	0.0628141	495	0.0311282	1592	15902	2.01792	cellular catabolic process	ENSDARG00000040778|ENSDARG00000044551|ENSDARG00000020149|ENSDARG00000015315|ENSDARG00000010070|ENSDARG00000007691|ENSDARG00000076568|ENSDARG00000078619|ENSDARG00000016086|ENSDARG00000069844|ENSDARG00000060058|ENSDARG00000068698|ENSDARG00000074170|ENSDARG00000086746|ENSDARG00000003813|ENSDARG00000054696|ENSDARG00000011897|ENSDARG00000038422|ENSDARG00000045228|ENSDARG00000009640|ENSDARG00000001303|…
44265	3.8362e-11	5.228e-09	62	0.0389447	258	0.0162244	1592	15902	2.40038	cellular macromolecule catabolic process	ENSDARG00000037017|ENSDARG00000020101|ENSDARG00000052072|ENSDARG00000015540|ENSDARG00000015315|ENSDARG00000010070|ENSDARG00000076568|ENSDARG00000007691|ENSDARG00000038635|ENSDARG00000042401|ENSDARG00000071674|ENSDARG00000035679|ENSDARG00000016086|ENSDARG00000016163|ENSDARG00000060058|ENSDARG00000038576|ENSDARG00000068698|ENSDARG00000013938|ENSDARG00000059888|ENSDARG00000074170|ENSDARG00000075798|…
9607	4.0142e-11	5.228e-09	43	0.0270101	146	0.00918124	1592	15902	2.94188	response to biotic stimulus	ENSDARG00000005481|ENSDARG00000033227|ENSDARG00000024314|ENSDARG00000042725|ENSDARG00000058285|ENSDARG00000035559|ENSDARG00000021688|ENSDARG00000007823|ENSDARG00000010657|ENSDARG00000014427|ENSDARG00000021905|ENSDARG00000056795|ENSDARG00000055278|ENSDARG00000090912|ENSDARG00000090730|ENSDARG00000010169|ENSDARG00000027777|ENSDARG00000068681|ENSDARG00000087832|ENSDARG00000022456|ENSDARG00000059001|…
44281	2.4964e-10	3.1034e-08	160	0.100503	986	0.0620048	1592	15902	1.62088	small molecule metabolic process	ENSDARG00000040778|ENSDARG00000002412|ENSDARG00000061100|ENSDARG00000013443|ENSDARG00000020149|ENSDARG00000002840|ENSDARG00000005840|ENSDARG00000003699|ENSDARG00000019897|ENSDARG00000003693|ENSDARG00000005947|ENSDARG00000022456|ENSDARG00000019702|ENSDARG00000073805|ENSDARG00000078619|ENSDARG00000026629|ENSDARG00000013250|ENSDARG00000011418|ENSDARG00000076991|ENSDARG00000069844|ENSDARG00000039343|…
19941	1.0189e-09	1.1611e-07	44	0.0276382	166	0.0104389	1592	15902	2.64761	modification-dependent protein catabolic process	ENSDARG00000037017|ENSDARG00000020101|ENSDARG00000044619|ENSDARG00000052072|ENSDARG00000025889|ENSDARG00000010965|ENSDARG00000021905|ENSDARG00000010051|ENSDARG00000042635|ENSDARG00000058644|ENSDARG00000062195|ENSDARG00000086523|ENSDARG00000070674|ENSDARG00000019398|ENSDARG00000015315|ENSDARG00000003570|ENSDARG00000069042|ENSDARG00000044769|ENSDARG00000045359|ENSDARG00000014517|ENSDARG00000042401|…
43632	1.0189e-09	1.1611e-07	44	0.0276382	166	0.0104389	1592	15902	2.64761	modification-dependent macromolecule catabolic process	ENSDARG00000037017|ENSDARG00000020101|ENSDARG00000044619|ENSDARG00000052072|ENSDARG00000025889|ENSDARG00000010965|ENSDARG00000021905|ENSDARG00000010051|ENSDARG00000042635|ENSDARG00000058644|ENSDARG00000062195|ENSDARG00000086523|ENSDARG00000070674|ENSDARG00000019398|ENSDARG00000015315|ENSDARG00000003570|ENSDARG00000069042|ENSDARG00000044769|ENSDARG00000045359|ENSDARG00000014517|ENSDARG00000042401|…
6511	2.2637e-09	2.4725e-07	43	0.0270101	164	0.0103132	1592	15902	2.61899	ubiquitin-dependent protein catabolic process	ENSDARG00000037017|ENSDARG00000020101|ENSDARG00000044619|ENSDARG00000052072|ENSDARG00000025889|ENSDARG00000010965|ENSDARG00000021905|ENSDARG00000010051|ENSDARG00000042635|ENSDARG00000058644|ENSDARG00000062195|ENSDARG00000086523|ENSDARG00000070674|ENSDARG00000019398|ENSDARG00000015315|ENSDARG00000003570|ENSDARG00000069042|ENSDARG00000044769|ENSDARG00000045359|ENSDARG00000014517|ENSDARG00000042401|…
51707	2.3505e-09	2.4725e-07	34	0.0213568	113	0.00710602	1592	15902	3.00545	response to other organism	ENSDARG00000005481|ENSDARG00000033227|ENSDARG00000042725|ENSDARG00000058285|ENSDARG00000021688|ENSDARG00000007823|ENSDARG00000010657|ENSDARG00000014427|ENSDARG00000056795|ENSDARG00000055278|ENSDARG00000090730|ENSDARG00000090912|ENSDARG00000010169|ENSDARG00000027777|ENSDARG00000068681|ENSDARG00000087832|ENSDARG00000022456|ENSDARG00000059001|ENSDARG00000004301|ENSDARG00000055705|ENSDARG00000036171|…
51704	2.5424e-09	2.5754e-07	40	0.0251256	147	0.00924412	1592	15902	2.71801	multi-organism process	ENSDARG00000005481|ENSDARG00000033227|ENSDARG00000042725|ENSDARG00000058285|ENSDARG00000021688|ENSDARG00000037855|ENSDARG00000007823|ENSDARG00000010657|ENSDARG00000014427|ENSDARG00000056795|ENSDARG00000055278|ENSDARG00000045910|ENSDARG00000090912|ENSDARG00000090730|ENSDARG00000010169|ENSDARG00000027777|ENSDARG00000068681|ENSDARG00000087832|ENSDARG00000022456|ENSDARG00000059001|ENSDARG00000004301|…
16192	4.6887e-09	4.5799e-07	61	0.0383166	282	0.0177336	1592	15902	2.16067	vesicle-mediated transport	ENSDARG00000018562|ENSDARG00000026862|ENSDARG00000004173|ENSDARG00000004037|ENSDARG00000034823|ENSDARG00000007362|ENSDARG00000040912|ENSDARG00000012747|ENSDARG00000004618|ENSDARG00000060575|ENSDARG00000069175|ENSDARG00000016163|ENSDARG00000068600|ENSDARG00000070284|ENSDARG00000038743|ENSDARG00000016636|ENSDARG00000031533|ENSDARG00000005887|ENSDARG00000071015|ENSDARG00000000779|ENSDARG00000016128|…
43161	7.6932e-09	7.0136e-07	23	0.0144472	61	0.003836	1592	15902	3.76623	proteasomal ubiquitin-dependent protein catabolic process	ENSDARG00000044619|ENSDARG00000069283|ENSDARG00000052072|ENSDARG00000017842|ENSDARG00000021905|ENSDARG00000058644|ENSDARG00000074170|ENSDARG00000020218|ENSDARG00000062195|ENSDARG00000074727|ENSDARG00000086523|ENSDARG00000038030|ENSDARG00000070674|ENSDARG00000015315|ENSDARG00000003570|ENSDARG00000069042|ENSDARG00000044769|ENSDARG00000020301|ENSDARG00000042401|ENSDARG00000076568|ENSDARG00000045228|…
10498	7.6932e-09	7.0136e-07	23	0.0144472	61	0.003836	1592	15902	3.76623	proteasomal protein catabolic process	ENSDARG00000044619|ENSDARG00000069283|ENSDARG00000052072|ENSDARG00000017842|ENSDARG00000021905|ENSDARG00000058644|ENSDARG00000074170|ENSDARG00000020218|ENSDARG00000062195|ENSDARG00000074727|ENSDARG00000086523|ENSDARG00000038030|ENSDARG00000070674|ENSDARG00000015315|ENSDARG00000003570|ENSDARG00000069042|ENSDARG00000044769|ENSDARG00000020301|ENSDARG00000042401|ENSDARG00000076568|ENSDARG00000045228|…
50896	9.1606e-09	8.082e-07	199	0.125	1357	0.0853352	1592	15902	1.46481	response to stimulus	ENSDARG00000027777|ENSDARG00000003699|ENSDARG00000010070|ENSDARG00000020741|ENSDARG00000020008|ENSDARG00000036171|ENSDARG00000021124|ENSDARG00000088491|ENSDARG00000012325|ENSDARG00000079444|ENSDARG00000037281|ENSDARG00000015208|ENSDARG00000053227|ENSDARG00000043130|ENSDARG00000003813|ENSDARG00000045999|ENSDARG00000045228|ENSDARG00000018361|ENSDARG00000004692|ENSDARG00000054755|ENSDARG00000056615|…
6066	3.6698e-08	3.1365e-06	49	0.0307789	217	0.0136461	1592	15902	2.25551	alcohol metabolic process	ENSDARG00000012987|ENSDARG00000028275|ENSDARG00000022456|ENSDARG00000016011|ENSDARG00000019897|ENSDARG00000019702|ENSDARG00000073805|ENSDARG00000031438|ENSDARG00000026629|ENSDARG00000037654|ENSDARG00000011418|ENSDARG00000076991|ENSDARG00000053456|ENSDARG00000044073|ENSDARG00000040856|ENSDARG00000051939|ENSDARG00000003517|ENSDARG00000074035|ENSDARG00000028000|ENSDARG00000060153|ENSDARG00000043307|…
30433	5.7031e-08	4.7267e-06	12	0.00753769	20	0.0012577	1592	15902	5.99322	ER-associated protein catabolic process	ENSDARG00000074727|ENSDARG00000086523|ENSDARG00000003570|ENSDARG00000069042|ENSDARG00000020301|ENSDARG00000052072|ENSDARG00000042401|ENSDARG00000076568|ENSDARG00000017842|ENSDARG00000021905|ENSDARG00000058644|ENSDARG00000020218
9205	3.7382e-07	2.9212e-05	38	0.0238693	161	0.0101245	1592	15902	2.35758	purine ribonucleoside triphosphate metabolic process	ENSDARG00000052348|ENSDARG00000040778|ENSDARG00000061751|ENSDARG00000076003|ENSDARG00000020101|ENSDARG00000031681|ENSDARG00000020261|ENSDARG00000076318|ENSDARG00000013443|ENSDARG00000034534|ENSDARG00000054028|ENSDARG00000002840|ENSDARG00000003699|ENSDARG00000037153|ENSDARG00000004301|ENSDARG00000078653|ENSDARG00000020847|ENSDARG00000035880|ENSDARG00000044339|ENSDARG00000069175|ENSDARG00000011175|…
9144	3.7382e-07	2.9212e-05	38	0.0238693	161	0.0101245	1592	15902	2.35758	purine nucleoside triphosphate metabolic process	ENSDARG00000052348|ENSDARG00000040778|ENSDARG00000061751|ENSDARG00000076003|ENSDARG00000020101|ENSDARG00000031681|ENSDARG00000020261|ENSDARG00000076318|ENSDARG00000013443|ENSDARG00000034534|ENSDARG00000054028|ENSDARG00000002840|ENSDARG00000003699|ENSDARG00000037153|ENSDARG00000004301|ENSDARG00000078653|ENSDARG00000020847|ENSDARG00000035880|ENSDARG00000044339|ENSDARG00000069175|ENSDARG00000011175|…
9199	4.42e-07	3.3579e-05	38	0.0238693	162	0.0101874	1592	15902	2.34303	ribonucleoside triphosphate metabolic process	ENSDARG00000052348|ENSDARG00000040778|ENSDARG00000061751|ENSDARG00000076003|ENSDARG00000020101|ENSDARG00000031681|ENSDARG00000020261|ENSDARG00000076318|ENSDARG00000013443|ENSDARG00000034534|ENSDARG00000054028|ENSDARG00000002840|ENSDARG00000003699|ENSDARG00000037153|ENSDARG00000004301|ENSDARG00000078653|ENSDARG00000020847|ENSDARG00000035880|ENSDARG00000044339|ENSDARG00000069175|ENSDARG00000011175|…
9141	6.1446e-07	4.5421e-05	38	0.0238693	164	0.0103132	1592	15902	2.31445	nucleoside triphosphate metabolic process	ENSDARG00000052348|ENSDARG00000040778|ENSDARG00000061751|ENSDARG00000076003|ENSDARG00000020101|ENSDARG00000031681|ENSDARG00000020261|ENSDARG00000076318|ENSDARG00000013443|ENSDARG00000034534|ENSDARG00000054028|ENSDARG00000002840|ENSDARG00000003699|ENSDARG00000037153|ENSDARG00000004301|ENSDARG00000078653|ENSDARG00000020847|ENSDARG00000035880|ENSDARG00000044339|ENSDARG00000069175|ENSDARG00000011175|…
43122	7.9286e-07	5.7065e-05	25	0.0157035	87	0.00547101	1592	15902	2.87031	regulation of I-kappaB kinase/NF-kappaB cascade	ENSDARG00000015759|ENSDARG00000044619|ENSDARG00000021907|ENSDARG00000077768|ENSDARG00000003641|ENSDARG00000010169|ENSDARG00000027777|ENSDARG00000087736|ENSDARG00000017037|ENSDARG00000094673|ENSDARG00000041875|ENSDARG00000007886|ENSDARG00000075014|ENSDARG00000044213|ENSDARG00000005419|ENSDARG00000027529|ENSDARG00000008057|ENSDARG00000077500|ENSDARG00000022795|ENSDARG00000073718|ENSDARG00000025693|…
6950	1.7486e-06	0.00012263	113	0.0709799	733	0.0460948	1592	15902	1.53987	response to stress	ENSDARG00000011127|ENSDARG00000044551|ENSDARG00000012513|ENSDARG00000010169|ENSDARG00000087736|ENSDARG00000010070|ENSDARG00000020741|ENSDARG00000020008|ENSDARG00000018569|ENSDARG00000036171|ENSDARG00000008748|ENSDARG00000012325|ENSDARG00000079444|ENSDARG00000037281|ENSDARG00000015208|ENSDARG00000053227|ENSDARG00000043130|ENSDARG00000045999|ENSDARG00000031051|ENSDARG00000045228|ENSDARG00000004692|…
9259	2.1726e-06	0.00014855	41	0.0257538	192	0.012074	1592	15902	2.133	ribonucleotide metabolic process	ENSDARG00000052348|ENSDARG00000040778|ENSDARG00000061751|ENSDARG00000076003|ENSDARG00000020101|ENSDARG00000031681|ENSDARG00000020261|ENSDARG00000076318|ENSDARG00000013443|ENSDARG00000034534|ENSDARG00000054028|ENSDARG00000078073|ENSDARG00000029524|ENSDARG00000002840|ENSDARG00000003699|ENSDARG00000037153|ENSDARG00000004301|ENSDARG00000078653|ENSDARG00000020847|ENSDARG00000035880|ENSDARG00000044339|…
6605	2.3298e-06	0.00015542	24	0.0150754	86	0.00540812	1592	15902	2.78754	protein targeting	ENSDARG00000020103|ENSDARG00000018432|ENSDARG00000070864|ENSDARG00000043531|ENSDARG00000014139|ENSDARG00000004754|ENSDARG00000069699|ENSDARG00000079504|ENSDARG00000088272|ENSDARG00000073858|ENSDARG00000022712|ENSDARG00000033735|ENSDARG00000003813|ENSDARG00000087832|ENSDARG00000045814|ENSDARG00000035699|ENSDARG00000042553|ENSDARG00000041217|ENSDARG00000076568|ENSDARG00000060012|ENSDARG00000002663|…
8610	2.753e-06	0.00017927	40	0.0251256	187	0.0117595	1592	15902	2.13662	lipid biosynthetic process	ENSDARG00000019976|ENSDARG00000045190|ENSDARG00000054755|ENSDARG00000016038|ENSDARG00000002412|ENSDARG00000060260|ENSDARG00000061061|ENSDARG00000007347|ENSDARG00000019747|ENSDARG00000002745|ENSDARG00000019897|ENSDARG00000039666|ENSDARG00000056541|ENSDARG00000002365|ENSDARG00000070723|ENSDARG00000032780|ENSDARG00000011418|ENSDARG00000017809|ENSDARG00000076991|ENSDARG00000009074|ENSDARG00000033662|…
15988	2.9293e-06	0.00018208	14	0.00879397	35	0.00220098	1592	15902	3.99548	energy coupled proton transport, against electrochemical gradient	ENSDARG00000011175|ENSDARG00000076003|ENSDARG00000031681|ENSDARG00000076318|ENSDARG00000013443|ENSDARG00000035565|ENSDARG00000034534|ENSDARG00000002791|ENSDARG00000045543|ENSDARG00000006370|ENSDARG00000057853|ENSDARG00000020847|ENSDARG00000035880|ENSDARG00000030694
15991	2.9293e-06	0.00018208	14	0.00879397	35	0.00220098	1592	15902	3.99548	ATP hydrolysis coupled proton transport	ENSDARG00000011175|ENSDARG00000076003|ENSDARG00000031681|ENSDARG00000076318|ENSDARG00000013443|ENSDARG00000035565|ENSDARG00000034534|ENSDARG00000002791|ENSDARG00000045543|ENSDARG00000006370|ENSDARG00000057853|ENSDARG00000020847|ENSDARG00000035880|ENSDARG00000030694
42221	3.0853e-06	0.00018752	87	0.0546482	534	0.0335807	1592	15902	1.62737	response to chemical stimulus	ENSDARG00000021688|ENSDARG00000056795|ENSDARG00000014947|ENSDARG00000045971|ENSDARG00000012513|ENSDARG00000086826|ENSDARG00000021924|ENSDARG00000028275|ENSDARG00000010169|ENSDARG00000027777|ENSDARG00000003699|ENSDARG00000010070|ENSDARG00000039872|ENSDARG00000005463|ENSDARG00000020741|ENSDARG00000042401|ENSDARG00000031438|ENSDARG00000071674|ENSDARG00000078619|ENSDARG00000069175|ENSDARG00000021033|…
44283	3.2933e-06	0.00019581	64	0.040201	359	0.0225758	1592	15902	1.78071	small molecule biosynthetic process	ENSDARG00000012987|ENSDARG00000076003|ENSDARG00000002412|ENSDARG00000013443|ENSDARG00000034534|ENSDARG00000029524|ENSDARG00000002840|ENSDARG00000035869|ENSDARG00000003699|ENSDARG00000037153|ENSDARG00000078619|ENSDARG00000037654|ENSDARG00000076991|ENSDARG00000016375|ENSDARG00000011175|ENSDARG00000033662|ENSDARG00000077492|ENSDARG00000031359|ENSDARG00000037706|ENSDARG00000018750|ENSDARG00000016733|…
9150	3.4879e-06	0.00020297	39	0.0244975	182	0.0114451	1592	15902	2.14043	purine ribonucleotide metabolic process	ENSDARG00000052348|ENSDARG00000040778|ENSDARG00000061751|ENSDARG00000076003|ENSDARG00000020101|ENSDARG00000031681|ENSDARG00000020261|ENSDARG00000076318|ENSDARG00000013443|ENSDARG00000034534|ENSDARG00000054028|ENSDARG00000029524|ENSDARG00000002840|ENSDARG00000003699|ENSDARG00000037153|ENSDARG00000004301|ENSDARG00000078653|ENSDARG00000020847|ENSDARG00000035880|ENSDARG00000044339|ENSDARG00000069175|…
10038	4.4339e-06	0.00025264	19	0.0119347	61	0.003836	1592	15902	3.11123	response to metal ion	ENSDARG00000054755|ENSDARG00000008969|ENSDARG00000022995|ENSDARG00000051921|ENSDARG00000043531|ENSDARG00000060723|ENSDARG00000070399|ENSDARG00000037281|ENSDARG00000021924|ENSDARG00000051939|ENSDARG00000016145|ENSDARG00000003699|ENSDARG00000013961|ENSDARG00000023989|ENSDARG00000010070|ENSDARG00000020623|ENSDARG00000005463|ENSDARG00000020741|ENSDARG00000000241
19318	4.6799e-06	0.00026122	26	0.0163317	101	0.0063514	1592	15902	2.57135	hexose metabolic process	ENSDARG00000012987|ENSDARG00000013522|ENSDARG00000020371|ENSDARG00000069543|ENSDARG00000022456|ENSDARG00000019702|ENSDARG00000073805|ENSDARG00000031438|ENSDARG00000026629|ENSDARG00000037654|ENSDARG00000039914|ENSDARG00000011665|ENSDARG00000002401|ENSDARG00000044073|ENSDARG00000040856|ENSDARG00000051939|ENSDARG00000028000|ENSDARG00000060153|ENSDARG00000068006|ENSDARG00000003933|ENSDARG00000039452|…
46483	4.9656e-06	0.00027162	61	0.0383166	341	0.0214438	1592	15902	1.78683	heterocycle metabolic process	ENSDARG00000040778|ENSDARG00000020101|ENSDARG00000076003|ENSDARG00000076318|ENSDARG00000013443|ENSDARG00000034534|ENSDARG00000029524|ENSDARG00000002840|ENSDARG00000003699|ENSDARG00000037153|ENSDARG00000005947|ENSDARG00000062025|ENSDARG00000078619|ENSDARG00000026666|ENSDARG00000069175|ENSDARG00000011175|ENSDARG00000077492|ENSDARG00000031359|ENSDARG00000090044|ENSDARG00000035565|ENSDARG00000008884|…
46034	5.3035e-06	0.00028441	29	0.0182161	120	0.00754622	1592	15902	2.41393	ATP metabolic process	ENSDARG00000052348|ENSDARG00000020101|ENSDARG00000076003|ENSDARG00000031681|ENSDARG00000076318|ENSDARG00000013443|ENSDARG00000034534|ENSDARG00000054028|ENSDARG00000002840|ENSDARG00000003699|ENSDARG00000037153|ENSDARG00000020847|ENSDARG00000078653|ENSDARG00000035880|ENSDARG00000069175|ENSDARG00000011175|ENSDARG00000011665|ENSDARG00000077492|ENSDARG00000035565|ENSDARG00000002791|ENSDARG00000045543|…
6082	5.6924e-06	0.0002994	60	0.0376884	335	0.0210665	1592	15902	1.78902	organic acid metabolic process	ENSDARG00000015918|ENSDARG00000012987|ENSDARG00000002412|ENSDARG00000061100|ENSDARG00000035913|ENSDARG00000020149|ENSDARG00000005840|ENSDARG00000005947|ENSDARG00000057841|ENSDARG00000003693|ENSDARG00000038359|ENSDARG00000078619|ENSDARG00000071672|ENSDARG00000013250|ENSDARG00000026666|ENSDARG00000044628|ENSDARG00000016375|ENSDARG00000069844|ENSDARG00000033662|ENSDARG00000076225|ENSDARG00000016733|…
10035	6.3131e-06	0.00032578	22	0.0138191	79	0.00496793	1592	15902	2.78166	response to inorganic substance	ENSDARG00000054755|ENSDARG00000008969|ENSDARG00000022995|ENSDARG00000051921|ENSDARG00000043531|ENSDARG00000005419|ENSDARG00000060723|ENSDARG00000070399|ENSDARG00000021688|ENSDARG00000021924|ENSDARG00000037281|ENSDARG00000051939|ENSDARG00000016145|ENSDARG00000003699|ENSDARG00000013961|ENSDARG00000023989|ENSDARG00000010070|ENSDARG00000020623|ENSDARG00000005463|ENSDARG00000020741|ENSDARG00000000241|…
23049	7.1046e-06	0.00035329	11	0.00690955	24	0.00150924	1592	15902	4.57815	signal initiation by protein/peptide mediator	ENSDARG00000022712|ENSDARG00000053131|ENSDARG00000022000|ENSDARG00000005419|ENSDARG00000094963|ENSDARG00000077776|ENSDARG00000030498|ENSDARG00000036784|ENSDARG00000076118|ENSDARG00000021907|ENSDARG00000058079
19221	7.1046e-06	0.00035329	11	0.00690955	24	0.00150924	1592	15902	4.57815	cytokine-mediated signaling pathway	ENSDARG00000022712|ENSDARG00000053131|ENSDARG00000022000|ENSDARG00000005419|ENSDARG00000094963|ENSDARG00000077776|ENSDARG00000030498|ENSDARG00000036784|ENSDARG00000076118|ENSDARG00000021907|ENSDARG00000058079
51246	9.0733e-06	0.00044313	58	0.0364322	325	0.0204377	1592	15902	1.7826	regulation of protein metabolic process	ENSDARG00000053444|ENSDARG00000026862|ENSDARG00000022000|ENSDARG00000056795|ENSDARG00000045971|ENSDARG00000037859|ENSDARG00000033489|ENSDARG00000015292|ENSDARG00000010266|ENSDARG00000027777|ENSDARG00000087736|ENSDARG00000087832|ENSDARG00000035056|ENSDARG00000041875|ENSDARG00000038635|ENSDARG00000020008|ENSDARG00000003189|ENSDARG00000013505|ENSDARG00000016086|ENSDARG00000019188|ENSDARG00000006314|…
34220	9.7127e-06	0.00046604	19	0.0119347	64	0.00402465	1592	15902	2.96539	ion transmembrane transport	ENSDARG00000011175|ENSDARG00000076003|ENSDARG00000058257|ENSDARG00000031681|ENSDARG00000076318|ENSDARG00000068143|ENSDARG00000013443|ENSDARG00000034534|ENSDARG00000035565|ENSDARG00000025285|ENSDARG00000002791|ENSDARG00000045543|ENSDARG00000037153|ENSDARG00000006370|ENSDARG00000057853|ENSDARG00000020847|ENSDARG00000035880|ENSDARG00000061941|ENSDARG00000030694
9617	1.0818e-05	0.00051011	20	0.0125628	70	0.00440196	1592	15902	2.85391	response to bacterium	ENSDARG00000033227|ENSDARG00000062998|ENSDARG00000042725|ENSDARG00000058285|ENSDARG00000005419|ENSDARG00000010657|ENSDARG00000056795|ENSDARG00000055278|ENSDARG00000090730|ENSDARG00000010169|ENSDARG00000027777|ENSDARG00000053227|ENSDARG00000042816|ENSDARG00000045999|ENSDARG00000004301|ENSDARG00000094963|ENSDARG00000055705|ENSDARG00000018569|ENSDARG00000036171|ENSDARG00000019521
6829	1.1382e-05	0.00051742	9	0.00565327	17	0.00106905	1592	15902	5.28813	zinc ion transport	ENSDARG00000016145|ENSDARG00000058257|ENSDARG00000070447|ENSDARG00000051921|ENSDARG00000005463|ENSDARG00000036388|ENSDARG00000068143|ENSDARG00000056757|ENSDARG00000019998
23038	1.154e-05	0.00051742	11	0.00690955	25	0.00157213	1592	15902	4.39503	signal initiation by diffusible mediator	ENSDARG00000022712|ENSDARG00000053131|ENSDARG00000022000|ENSDARG00000005419|ENSDARG00000094963|ENSDARG00000077776|ENSDARG00000030498|ENSDARG00000036784|ENSDARG00000076118|ENSDARG00000021907|ENSDARG00000058079
23036	1.154e-05	0.00051742	11	0.00690955	25	0.00157213	1592	15902	4.39503	initiation of signal transduction	ENSDARG00000022712|ENSDARG00000053131|ENSDARG00000022000|ENSDARG00000005419|ENSDARG00000094963|ENSDARG00000077776|ENSDARG00000030498|ENSDARG00000036784|ENSDARG00000076118|ENSDARG00000021907|ENSDARG00000058079
6954	1.1924e-05	0.00052599	13	0.00816583	34	0.0021381	1592	15902	3.81921	inflammatory response	ENSDARG00000018283|ENSDARG00000063195|ENSDARG00000005419|ENSDARG00000055278|ENSDARG00000090730|ENSDARG00000021907|ENSDARG00000027529|ENSDARG00000010169|ENSDARG00000087736|ENSDARG00000045999|ENSDARG00000060012|ENSDARG00000031051|ENSDARG00000069934
9611	1.2404e-05	0.00052847	29	0.0182161	125	0.00786065	1592	15902	2.31738	response to wounding	ENSDARG00000018283|ENSDARG00000063195|ENSDARG00000055278|ENSDARG00000090730|ENSDARG00000021907|ENSDARG00000034718|ENSDARG00000068711|ENSDARG00000010169|ENSDARG00000068681|ENSDARG00000087736|ENSDARG00000020741|ENSDARG00000016156|ENSDARG00000074771|ENSDARG00000008969|ENSDARG00000005419|ENSDARG00000027529|ENSDARG00000037281|ENSDARG00000077540|ENSDARG00000043130|ENSDARG00000000779|ENSDARG00000059906|…
6754	1.2493e-05	0.00052847	24	0.0150754	94	0.00591121	1592	15902	2.5503	ATP biosynthetic process	ENSDARG00000011175|ENSDARG00000076003|ENSDARG00000077492|ENSDARG00000011665|ENSDARG00000031681|ENSDARG00000013443|ENSDARG00000034534|ENSDARG00000035565|ENSDARG00000054028|ENSDARG00000002791|ENSDARG00000002840|ENSDARG00000045543|ENSDARG00000060978|ENSDARG00000003699|ENSDARG00000037153|ENSDARG00000005122|ENSDARG00000006370|ENSDARG00000057853|ENSDARG00000029439|ENSDARG00000029931|ENSDARG00000020847|…
16265	1.2753e-05	0.00052847	37	0.0232412	178	0.0111936	1592	15902	2.0763	death	ENSDARG00000055770|ENSDARG00000037017|ENSDARG00000026862|ENSDARG00000021239|ENSDARG00000035559|ENSDARG00000041169|ENSDARG00000020895|ENSDARG00000058606|ENSDARG00000045733|ENSDARG00000004325|ENSDARG00000087736|ENSDARG00000035054|ENSDARG00000007614|ENSDARG00000053619|ENSDARG00000037618|ENSDARG00000034293|ENSDARG00000008434|ENSDARG00000039980|ENSDARG00000003132|ENSDARG00000045381|ENSDARG00000095674|…
8219	1.2753e-05	0.00052847	37	0.0232412	178	0.0111936	1592	15902	2.0763	cell death	ENSDARG00000055770|ENSDARG00000037017|ENSDARG00000026862|ENSDARG00000021239|ENSDARG00000035559|ENSDARG00000041169|ENSDARG00000020895|ENSDARG00000058606|ENSDARG00000045733|ENSDARG00000004325|ENSDARG00000087736|ENSDARG00000035054|ENSDARG00000007614|ENSDARG00000053619|ENSDARG00000037618|ENSDARG00000034293|ENSDARG00000008434|ENSDARG00000039980|ENSDARG00000003132|ENSDARG00000045381|ENSDARG00000095674|…
43123	1.4506e-05	0.00059214	21	0.013191	77	0.00484216	1592	15902	2.72419	positive regulation of I-kappaB kinase/NF-kappaB cascade	ENSDARG00000015759|ENSDARG00000044213|ENSDARG00000044619|ENSDARG00000021907|ENSDARG00000003641|ENSDARG00000077768|ENSDARG00000027529|ENSDARG00000008057|ENSDARG00000010169|ENSDARG00000017037|ENSDARG00000094673|ENSDARG00000077500|ENSDARG00000041875|ENSDARG00000022795|ENSDARG00000025693|ENSDARG00000073718|ENSDARG00000063708|ENSDARG00000007886|ENSDARG00000060012|ENSDARG00000013681|ENSDARG00000033713
6629	1.5632e-05	0.00062873	76	0.0477387	469	0.0294931	1592	15902	1.61864	lipid metabolic process	ENSDARG00000002412|ENSDARG00000060260|ENSDARG00000037091|ENSDARG00000067851|ENSDARG00000019747|ENSDARG00000020149|ENSDARG00000002745|ENSDARG00000075947|ENSDARG00000019897|ENSDARG00000016011|ENSDARG00000002365|ENSDARG00000054829|ENSDARG00000011418|ENSDARG00000076991|ENSDARG00000033662|ENSDARG00000054842|ENSDARG00000003584|ENSDARG00000053010|ENSDARG00000033666|ENSDARG00000058463|ENSDARG00000090495|…
5996	1.6417e-05	0.00065074	27	0.0169598	114	0.00716891	1592	15902	2.36574	monosaccharide metabolic process	ENSDARG00000012987|ENSDARG00000013522|ENSDARG00000020371|ENSDARG00000069543|ENSDARG00000022456|ENSDARG00000019702|ENSDARG00000073805|ENSDARG00000031438|ENSDARG00000026629|ENSDARG00000037654|ENSDARG00000039914|ENSDARG00000011665|ENSDARG00000002401|ENSDARG00000044073|ENSDARG00000040856|ENSDARG00000051939|ENSDARG00000028000|ENSDARG00000044341|ENSDARG00000060153|ENSDARG00000068006|ENSDARG00000003933|…
44255	1.9323e-05	0.00075498	51	0.0320352	281	0.0176707	1592	15902	1.81289	cellular lipid metabolic process	ENSDARG00000002412|ENSDARG00000020149|ENSDARG00000075947|ENSDARG00000019897|ENSDARG00000002365|ENSDARG00000054829|ENSDARG00000076991|ENSDARG00000033662|ENSDARG00000053010|ENSDARG00000033666|ENSDARG00000058463|ENSDARG00000052462|ENSDARG00000003517|ENSDARG00000022744|ENSDARG00000074035|ENSDARG00000024546|ENSDARG00000058650|ENSDARG00000043307|ENSDARG00000062297|ENSDARG00000058221|ENSDARG00000060841|…
43436	2.009e-05	0.00076316	57	0.035804	326	0.0205006	1592	15902	1.74649	oxoacid metabolic process	ENSDARG00000015918|ENSDARG00000012987|ENSDARG00000002412|ENSDARG00000061100|ENSDARG00000035913|ENSDARG00000020149|ENSDARG00000005840|ENSDARG00000057841|ENSDARG00000003693|ENSDARG00000038359|ENSDARG00000071672|ENSDARG00000013250|ENSDARG00000026666|ENSDARG00000044628|ENSDARG00000016375|ENSDARG00000069844|ENSDARG00000033662|ENSDARG00000076225|ENSDARG00000016733|ENSDARG00000090044|ENSDARG00000051939|…
19752	2.009e-05	0.00076316	57	0.035804	326	0.0205006	1592	15902	1.74649	carboxylic acid metabolic process	ENSDARG00000015918|ENSDARG00000012987|ENSDARG00000002412|ENSDARG00000061100|ENSDARG00000035913|ENSDARG00000020149|ENSDARG00000005840|ENSDARG00000057841|ENSDARG00000003693|ENSDARG00000038359|ENSDARG00000071672|ENSDARG00000013250|ENSDARG00000026666|ENSDARG00000044628|ENSDARG00000016375|ENSDARG00000069844|ENSDARG00000033662|ENSDARG00000076225|ENSDARG00000016733|ENSDARG00000090044|ENSDARG00000051939|…
44282	2.4173e-05	0.00090567	42	0.0263819	218	0.013709	1592	15902	1.92443	small molecule catabolic process	ENSDARG00000012987|ENSDARG00000052348|ENSDARG00000040778|ENSDARG00000061751|ENSDARG00000020101|ENSDARG00000020261|ENSDARG00000078073|ENSDARG00000020149|ENSDARG00000022456|ENSDARG00000019702|ENSDARG00000004301|ENSDARG00000073805|ENSDARG00000078653|ENSDARG00000038359|ENSDARG00000078619|ENSDARG00000044804|ENSDARG00000069175|ENSDARG00000044628|ENSDARG00000069844|ENSDARG00000039914|ENSDARG00000011665|…
9206	2.5482e-05	0.00092923	25	0.0157035	104	0.00654006	1592	15902	2.40113	purine ribonucleoside triphosphate biosynthetic process	ENSDARG00000076003|ENSDARG00000031681|ENSDARG00000013443|ENSDARG00000034534|ENSDARG00000054028|ENSDARG00000002840|ENSDARG00000003699|ENSDARG00000037153|ENSDARG00000020847|ENSDARG00000035880|ENSDARG00000044339|ENSDARG00000011175|ENSDARG00000011665|ENSDARG00000077492|ENSDARG00000035565|ENSDARG00000002791|ENSDARG00000060978|ENSDARG00000045543|ENSDARG00000005122|ENSDARG00000006370|ENSDARG00000029439|…
9145	2.5482e-05	0.00092923	25	0.0157035	104	0.00654006	1592	15902	2.40113	purine nucleoside triphosphate biosynthetic process	ENSDARG00000076003|ENSDARG00000031681|ENSDARG00000013443|ENSDARG00000034534|ENSDARG00000054028|ENSDARG00000002840|ENSDARG00000003699|ENSDARG00000037153|ENSDARG00000020847|ENSDARG00000035880|ENSDARG00000044339|ENSDARG00000011175|ENSDARG00000011665|ENSDARG00000077492|ENSDARG00000035565|ENSDARG00000002791|ENSDARG00000060978|ENSDARG00000045543|ENSDARG00000005122|ENSDARG00000006370|ENSDARG00000029439|…
44262	2.8982e-05	0.001043	53	0.0332915	300	0.0188656	1592	15902	1.76467	cellular carbohydrate metabolic process	ENSDARG00000012987|ENSDARG00000076218|ENSDARG00000002745|ENSDARG00000022456|ENSDARG00000016011|ENSDARG00000019702|ENSDARG00000073805|ENSDARG00000031438|ENSDARG00000026629|ENSDARG00000037654|ENSDARG00000062089|ENSDARG00000053456|ENSDARG00000054746|ENSDARG00000044073|ENSDARG00000040856|ENSDARG00000051939|ENSDARG00000001890|ENSDARG00000003517|ENSDARG00000028000|ENSDARG00000059323|ENSDARG00000060153|…
6913	3.0285e-05	0.0010493	42	0.0263819	220	0.0138347	1592	15902	1.90693	nucleocytoplasmic transport	ENSDARG00000020103|ENSDARG00000040778|ENSDARG00000061751|ENSDARG00000070864|ENSDARG00000015429|ENSDARG00000016253|ENSDARG00000020261|ENSDARG00000059404|ENSDARG00000052263|ENSDARG00000026845|ENSDARG00000077768|ENSDARG00000090667|ENSDARG00000068628|ENSDARG00000034771|ENSDARG00000007257|ENSDARG00000022712|ENSDARG00000094673|ENSDARG00000087832|ENSDARG00000020497|ENSDARG00000004301|ENSDARG00000041217|…
9201	3.031e-05	0.0010493	25	0.0157035	105	0.00660294	1592	15902	2.37826	ribonucleoside triphosphate biosynthetic process	ENSDARG00000076003|ENSDARG00000031681|ENSDARG00000013443|ENSDARG00000034534|ENSDARG00000054028|ENSDARG00000002840|ENSDARG00000003699|ENSDARG00000037153|ENSDARG00000020847|ENSDARG00000035880|ENSDARG00000044339|ENSDARG00000011175|ENSDARG00000011665|ENSDARG00000077492|ENSDARG00000035565|ENSDARG00000002791|ENSDARG00000060978|ENSDARG00000045543|ENSDARG00000005122|ENSDARG00000006370|ENSDARG00000029439|…
9142	3.031e-05	0.0010493	25	0.0157035	105	0.00660294	1592	15902	2.37826	nucleoside triphosphate biosynthetic process	ENSDARG00000076003|ENSDARG00000031681|ENSDARG00000013443|ENSDARG00000034534|ENSDARG00000054028|ENSDARG00000002840|ENSDARG00000003699|ENSDARG00000037153|ENSDARG00000020847|ENSDARG00000035880|ENSDARG00000044339|ENSDARG00000011175|ENSDARG00000011665|ENSDARG00000077492|ENSDARG00000035565|ENSDARG00000002791|ENSDARG00000060978|ENSDARG00000045543|ENSDARG00000005122|ENSDARG00000006370|ENSDARG00000029439|…
44106	3.1239e-05	0.001068	39	0.0244975	199	0.0125141	1592	15902	1.95758	cellular amine metabolic process	ENSDARG00000061100|ENSDARG00000044575|ENSDARG00000035913|ENSDARG00000061123|ENSDARG00000044220|ENSDARG00000028275|ENSDARG00000005840|ENSDARG00000035869|ENSDARG00000019897|ENSDARG00000003693|ENSDARG00000057841|ENSDARG00000040705|ENSDARG00000038359|ENSDARG00000073930|ENSDARG00000060494|ENSDARG00000040314|ENSDARG00000044804|ENSDARG00000071672|ENSDARG00000013250|ENSDARG00000044628|ENSDARG00000016375|…
34976	3.347e-05	0.0011163	8	0.00502513	15	0.000943278	1592	15902	5.3273	response to endoplasmic reticulum stress	ENSDARG00000074727|ENSDARG00000059836|ENSDARG00000020301|ENSDARG00000039515|ENSDARG00000035559|ENSDARG00000042401|ENSDARG00000021905|ENSDARG00000020218
6487	3.347e-05	0.0011163	8	0.00502513	15	0.000943278	1592	15902	5.3273	protein amino acid N-linked glycosylation	ENSDARG00000001890|ENSDARG00000012407|ENSDARG00000041199|ENSDARG00000043307|ENSDARG00000017617|ENSDARG00000061061|ENSDARG00000053832|ENSDARG00000037318
6163	3.4828e-05	0.0011476	40	0.0251256	207	0.0130172	1592	15902	1.93018	purine nucleotide metabolic process	ENSDARG00000052348|ENSDARG00000040778|ENSDARG00000061751|ENSDARG00000076003|ENSDARG00000020101|ENSDARG00000031681|ENSDARG00000020261|ENSDARG00000076318|ENSDARG00000013443|ENSDARG00000034534|ENSDARG00000054028|ENSDARG00000029524|ENSDARG00000002840|ENSDARG00000003699|ENSDARG00000037153|ENSDARG00000004301|ENSDARG00000078653|ENSDARG00000020847|ENSDARG00000035880|ENSDARG00000044339|ENSDARG00000069175|…
51169	3.7783e-05	0.0012302	42	0.0263819	222	0.0139605	1592	15902	1.88975	nuclear transport	ENSDARG00000020103|ENSDARG00000040778|ENSDARG00000061751|ENSDARG00000070864|ENSDARG00000015429|ENSDARG00000016253|ENSDARG00000020261|ENSDARG00000059404|ENSDARG00000052263|ENSDARG00000026845|ENSDARG00000077768|ENSDARG00000090667|ENSDARG00000068628|ENSDARG00000034771|ENSDARG00000007257|ENSDARG00000022712|ENSDARG00000094673|ENSDARG00000087832|ENSDARG00000020497|ENSDARG00000004301|ENSDARG00000041217|…
19320	3.8468e-05	0.0012378	16	0.0100503	53	0.00333291	1592	15902	3.01545	hexose catabolic process	ENSDARG00000012987|ENSDARG00000039914|ENSDARG00000011665|ENSDARG00000002401|ENSDARG00000040856|ENSDARG00000028000|ENSDARG00000022456|ENSDARG00000060153|ENSDARG00000068006|ENSDARG00000019702|ENSDARG00000073805|ENSDARG00000003933|ENSDARG00000026964|ENSDARG00000039452|ENSDARG00000015343|ENSDARG00000012256
6915	4.3303e-05	0.0013771	33	0.0207286	160	0.0100616	1592	15902	2.06017	apoptosis	ENSDARG00000055770|ENSDARG00000037017|ENSDARG00000026862|ENSDARG00000021239|ENSDARG00000035559|ENSDARG00000041169|ENSDARG00000020895|ENSDARG00000058606|ENSDARG00000045733|ENSDARG00000004325|ENSDARG00000087736|ENSDARG00000035054|ENSDARG00000007614|ENSDARG00000053619|ENSDARG00000037618|ENSDARG00000034293|ENSDARG00000008434|ENSDARG00000039980|ENSDARG00000003132|ENSDARG00000045381|ENSDARG00000014956|…
46365	4.9633e-05	0.0015603	16	0.0100503	54	0.0033958	1592	15902	2.95961	monosaccharide catabolic process	ENSDARG00000012987|ENSDARG00000039914|ENSDARG00000011665|ENSDARG00000002401|ENSDARG00000040856|ENSDARG00000028000|ENSDARG00000022456|ENSDARG00000060153|ENSDARG00000068006|ENSDARG00000019702|ENSDARG00000073805|ENSDARG00000003933|ENSDARG00000026964|ENSDARG00000039452|ENSDARG00000015343|ENSDARG00000012256
12501	5.6101e-05	0.0017436	33	0.0207286	162	0.0101874	1592	15902	2.03473	programmed cell death	ENSDARG00000055770|ENSDARG00000037017|ENSDARG00000026862|ENSDARG00000021239|ENSDARG00000035559|ENSDARG00000041169|ENSDARG00000020895|ENSDARG00000058606|ENSDARG00000045733|ENSDARG00000004325|ENSDARG00000087736|ENSDARG00000035054|ENSDARG00000007614|ENSDARG00000053619|ENSDARG00000037618|ENSDARG00000034293|ENSDARG00000008434|ENSDARG00000039980|ENSDARG00000003132|ENSDARG00000045381|ENSDARG00000014956|…
42180	5.7746e-05	0.0017722	57	0.035804	338	0.0212552	1592	15902	1.68448	cellular ketone metabolic process	ENSDARG00000015918|ENSDARG00000012987|ENSDARG00000002412|ENSDARG00000061100|ENSDARG00000035913|ENSDARG00000020149|ENSDARG00000005840|ENSDARG00000057841|ENSDARG00000003693|ENSDARG00000038359|ENSDARG00000071672|ENSDARG00000013250|ENSDARG00000026666|ENSDARG00000044628|ENSDARG00000016375|ENSDARG00000069844|ENSDARG00000033662|ENSDARG00000076225|ENSDARG00000016733|ENSDARG00000090044|ENSDARG00000051939|…
46164	5.8317e-05	0.0017722	18	0.0113065	66	0.00415042	1592	15902	2.72419	alcohol catabolic process	ENSDARG00000012987|ENSDARG00000039914|ENSDARG00000011665|ENSDARG00000002401|ENSDARG00000040856|ENSDARG00000024160|ENSDARG00000028000|ENSDARG00000022456|ENSDARG00000060153|ENSDARG00000068006|ENSDARG00000043307|ENSDARG00000019702|ENSDARG00000073805|ENSDARG00000003933|ENSDARG00000026964|ENSDARG00000039452|ENSDARG00000015343|ENSDARG00000012256
6952	5.9077e-05	0.0017756	27	0.0169598	122	0.00767199	1592	15902	2.21061	defense response	ENSDARG00000052322|ENSDARG00000056615|ENSDARG00000018283|ENSDARG00000021239|ENSDARG00000063195|ENSDARG00000070512|ENSDARG00000056795|ENSDARG00000055278|ENSDARG00000090730|ENSDARG00000021907|ENSDARG00000010169|ENSDARG00000068681|ENSDARG00000087736|ENSDARG00000036171|ENSDARG00000018569|ENSDARG00000044415|ENSDARG00000062998|ENSDARG00000005419|ENSDARG00000040249|ENSDARG00000027529|ENSDARG00000053227|…
70972	6.1061e-05	0.0018152	8	0.00502513	16	0.00100616	1592	15902	4.99435	protein localization in endoplasmic reticulum	ENSDARG00000088272|ENSDARG00000003813|ENSDARG00000040912|ENSDARG00000020301|ENSDARG00000014139|ENSDARG00000035699|ENSDARG00000037361|ENSDARG00000005254
15985	8.7165e-05	0.0025361	13	0.00816583	40	0.00251541	1592	15902	3.24633	energy coupled proton transport, down electrochemical gradient	ENSDARG00000011175|ENSDARG00000076003|ENSDARG00000031681|ENSDARG00000013443|ENSDARG00000035565|ENSDARG00000034534|ENSDARG00000045543|ENSDARG00000037153|ENSDARG00000006370|ENSDARG00000057853|ENSDARG00000020847|ENSDARG00000035880|ENSDARG00000030694
15986	8.7165e-05	0.0025361	13	0.00816583	40	0.00251541	1592	15902	3.24633	ATP synthesis coupled proton transport	ENSDARG00000011175|ENSDARG00000076003|ENSDARG00000031681|ENSDARG00000013443|ENSDARG00000035565|ENSDARG00000034534|ENSDARG00000045543|ENSDARG00000037153|ENSDARG00000006370|ENSDARG00000057853|ENSDARG00000020847|ENSDARG00000035880|ENSDARG00000030694
6006	9.0066e-05	0.0025929	19	0.0119347	74	0.0046535	1592	15902	2.56466	glucose metabolic process	ENSDARG00000012987|ENSDARG00000039914|ENSDARG00000011665|ENSDARG00000013522|ENSDARG00000040856|ENSDARG00000051939|ENSDARG00000028000|ENSDARG00000020371|ENSDARG00000060153|ENSDARG00000022456|ENSDARG00000068006|ENSDARG00000019702|ENSDARG00000073805|ENSDARG00000003933|ENSDARG00000031438|ENSDARG00000026964|ENSDARG00000039452|ENSDARG00000015343|ENSDARG00000012256
51592	9.4872e-05	0.0027029	9	0.00565327	21	0.00132059	1592	15902	4.28087	response to calcium ion	ENSDARG00000054755|ENSDARG00000023989|ENSDARG00000008969|ENSDARG00000010070|ENSDARG00000022995|ENSDARG00000060723|ENSDARG00000070399|ENSDARG00000020741|ENSDARG00000037281
30970	0.00010011	0.0027381	4	0.00251256	4	0.000251541	1592	15902	9.98869	retrograde protein transport, ER to cytosol	ENSDARG00000042401|ENSDARG00000020008|ENSDARG00000076568|ENSDARG00000021905
16090	0.00010011	0.0027381	4	0.00251256	4	0.000251541	1592	15902	9.98869	prenol metabolic process	ENSDARG00000076991|ENSDARG00000043307|ENSDARG00000061061|ENSDARG00000057011
16093	0.00010011	0.0027381	4	0.00251256	4	0.000251541	1592	15902	9.98869	polyprenol metabolic process	ENSDARG00000076991|ENSDARG00000043307|ENSDARG00000061061|ENSDARG00000057011
19348	0.00010011	0.0027381	4	0.00251256	4	0.000251541	1592	15902	9.98869	dolichol metabolic process	ENSDARG00000076991|ENSDARG00000043307|ENSDARG00000061061|ENSDARG00000057011
16052	0.00010722	0.0028781	20	0.0125628	81	0.0050937	1592	15902	2.46634	carbohydrate catabolic process	ENSDARG00000093193|ENSDARG00000008541|ENSDARG00000012987|ENSDARG00000039914|ENSDARG00000011665|ENSDARG00000002401|ENSDARG00000056874|ENSDARG00000062998|ENSDARG00000040856|ENSDARG00000028000|ENSDARG00000060153|ENSDARG00000022456|ENSDARG00000068006|ENSDARG00000019702|ENSDARG00000073805|ENSDARG00000003933|ENSDARG00000026964|ENSDARG00000039452|ENSDARG00000015343|ENSDARG00000012256
5975	0.00010734	0.0028781	73	0.0458543	472	0.0296818	1592	15902	1.54486	carbohydrate metabolic process	ENSDARG00000012987|ENSDARG00000076218|ENSDARG00000037012|ENSDARG00000002745|ENSDARG00000079103|ENSDARG00000004798|ENSDARG00000016011|ENSDARG00000022456|ENSDARG00000019702|ENSDARG00000073805|ENSDARG00000062997|ENSDARG00000031438|ENSDARG00000007886|ENSDARG00000037654|ENSDARG00000026629|ENSDARG00000062089|ENSDARG00000053456|ENSDARG00000062998|ENSDARG00000054746|ENSDARG00000057465|ENSDARG00000060252|…
6007	0.00011892	0.0031576	15	0.00942211	52	0.00327003	1592	15902	2.88135	glucose catabolic process	ENSDARG00000012987|ENSDARG00000039914|ENSDARG00000011665|ENSDARG00000040856|ENSDARG00000028000|ENSDARG00000022456|ENSDARG00000060153|ENSDARG00000019702|ENSDARG00000068006|ENSDARG00000073805|ENSDARG00000003933|ENSDARG00000026964|ENSDARG00000039452|ENSDARG00000015343|ENSDARG00000012256
15992	0.00012791	0.0033512	16	0.0100503	58	0.00364734	1592	15902	2.7555	proton transport	ENSDARG00000011175|ENSDARG00000076003|ENSDARG00000031681|ENSDARG00000076318|ENSDARG00000013443|ENSDARG00000035565|ENSDARG00000034534|ENSDARG00000002791|ENSDARG00000045543|ENSDARG00000037153|ENSDARG00000006370|ENSDARG00000057853|ENSDARG00000020847|ENSDARG00000035880|ENSDARG00000022315|ENSDARG00000030694
33365	0.00012866	0.0033512	20	0.0125628	82	0.00515658	1592	15902	2.43627	protein localization in organelle	ENSDARG00000070864|ENSDARG00000043531|ENSDARG00000014139|ENSDARG00000004754|ENSDARG00000005254|ENSDARG00000079504|ENSDARG00000069699|ENSDARG00000088272|ENSDARG00000022712|ENSDARG00000003813|ENSDARG00000040912|ENSDARG00000087832|ENSDARG00000045814|ENSDARG00000020301|ENSDARG00000035699|ENSDARG00000076568|ENSDARG00000037361|ENSDARG00000060012|ENSDARG00000002663|ENSDARG00000024746
9615	0.00013632	0.0034844	14	0.00879397	47	0.0029556	1592	15902	2.97536	response to virus	ENSDARG00000005481|ENSDARG00000021688|ENSDARG00000014427|ENSDARG00000007823|ENSDARG00000090912|ENSDARG00000007377|ENSDARG00000068681|ENSDARG00000004952|ENSDARG00000022456|ENSDARG00000087832|ENSDARG00000059001|ENSDARG00000087845|ENSDARG00000021124|ENSDARG00000056803
42176	0.00013632	0.0034844	14	0.00879397	47	0.0029556	1592	15902	2.97536	regulation of protein catabolic process	ENSDARG00000053131|ENSDARG00000005419|ENSDARG00000025889|ENSDARG00000042635|ENSDARG00000058644|ENSDARG00000088574|ENSDARG00000027777|ENSDARG00000063100|ENSDARG00000070971|ENSDARG00000014517|ENSDARG00000018124|ENSDARG00000020008|ENSDARG00000003189|ENSDARG00000045228
9308	0.00013939	0.00353	45	0.0282663	257	0.0161615	1592	15902	1.74899	amine metabolic process	ENSDARG00000008541|ENSDARG00000061100|ENSDARG00000044575|ENSDARG00000035913|ENSDARG00000056874|ENSDARG00000061123|ENSDARG00000044220|ENSDARG00000028275|ENSDARG00000005840|ENSDARG00000035869|ENSDARG00000019897|ENSDARG00000003693|ENSDARG00000057841|ENSDARG00000040705|ENSDARG00000038359|ENSDARG00000073930|ENSDARG00000007886|ENSDARG00000060494|ENSDARG00000040314|ENSDARG00000044804|ENSDARG00000071672|…
6457	0.00014423	0.003619	28	0.0175879	135	0.0084895	1592	15902	2.07173	protein folding	ENSDARG00000020103|ENSDARG00000052072|ENSDARG00000054418|ENSDARG00000092798|ENSDARG00000020895|ENSDARG00000009315|ENSDARG00000022684|ENSDARG00000069699|ENSDARG00000029063|ENSDARG00000079308|ENSDARG00000003570|ENSDARG00000001940|ENSDARG00000054827|ENSDARG00000024746|ENSDARG00000015831|ENSDARG00000043276|ENSDARG00000076290|ENSDARG00000044540|ENSDARG00000015088|ENSDARG00000074727|ENSDARG00000017740|…
30258	0.00015278	0.0037987	13	0.00816583	42	0.00264118	1592	15902	3.09174	lipid modification	ENSDARG00000002912|ENSDARG00000075456|ENSDARG00000033666|ENSDARG00000020149|ENSDARG00000024160|ENSDARG00000075947|ENSDARG00000017757|ENSDARG00000059824|ENSDARG00000062375|ENSDARG00000062297|ENSDARG00000054829|ENSDARG00000060841|ENSDARG00000075253
6818	0.00015938	0.0039271	16	0.0100503	59	0.00371023	1592	15902	2.7088	hydrogen transport	ENSDARG00000011175|ENSDARG00000076003|ENSDARG00000031681|ENSDARG00000076318|ENSDARG00000013443|ENSDARG00000035565|ENSDARG00000034534|ENSDARG00000002791|ENSDARG00000045543|ENSDARG00000037153|ENSDARG00000006370|ENSDARG00000057853|ENSDARG00000020847|ENSDARG00000035880|ENSDARG00000022315|ENSDARG00000030694
51258	0.000166	0.00402	12	0.00753769	37	0.00232675	1592	15902	3.23958	protein polymerization	ENSDARG00000031164|ENSDARG00000035423|ENSDARG00000002344|ENSDARG00000016301|ENSDARG00000042708|ENSDARG00000008969|ENSDARG00000020741|ENSDARG00000070155|ENSDARG00000006260|ENSDARG00000037281|ENSDARG00000045367|ENSDARG00000054063
7264	0.00016609	0.00402	53	0.0332915	320	0.0201233	1592	15902	1.65438	small GTPase mediated signal transduction	ENSDARG00000040778|ENSDARG00000016253|ENSDARG00000052263|ENSDARG00000059404|ENSDARG00000021647|ENSDARG00000034771|ENSDARG00000068628|ENSDARG00000074210|ENSDARG00000007257|ENSDARG00000094673|ENSDARG00000045989|ENSDARG00000020497|ENSDARG00000016981|ENSDARG00000009702|ENSDARG00000035084|ENSDARG00000029885|ENSDARG00000068600|ENSDARG00000070472|ENSDARG00000014310|ENSDARG00000074849|ENSDARG00000013161|…
6519	0.00017203	0.0041272	40	0.0251256	222	0.0139605	1592	15902	1.79976	cellular amino acid and derivative metabolic process	ENSDARG00000061100|ENSDARG00000044575|ENSDARG00000035913|ENSDARG00000061123|ENSDARG00000044220|ENSDARG00000028275|ENSDARG00000005840|ENSDARG00000035869|ENSDARG00000019897|ENSDARG00000003693|ENSDARG00000057841|ENSDARG00000040705|ENSDARG00000038359|ENSDARG00000073930|ENSDARG00000060494|ENSDARG00000040314|ENSDARG00000044804|ENSDARG00000071672|ENSDARG00000013250|ENSDARG00000044628|ENSDARG00000016375|…
6465	0.00017655	0.0041986	5	0.0031407	7	0.000440196	1592	15902	7.13478	signal peptide processing	ENSDARG00000008936|ENSDARG00000070971|ENSDARG00000089976|ENSDARG00000042823|ENSDARG00000059298
9152	0.00017808	0.0041986	26	0.0163317	123	0.00773488	1592	15902	2.11143	purine ribonucleotide biosynthetic process	ENSDARG00000076003|ENSDARG00000031681|ENSDARG00000013443|ENSDARG00000034534|ENSDARG00000054028|ENSDARG00000029524|ENSDARG00000002840|ENSDARG00000003699|ENSDARG00000037153|ENSDARG00000020847|ENSDARG00000035880|ENSDARG00000044339|ENSDARG00000011175|ENSDARG00000011665|ENSDARG00000077492|ENSDARG00000035565|ENSDARG00000002791|ENSDARG00000060978|ENSDARG00000045543|ENSDARG00000005122|ENSDARG00000006370|…
41	0.00022255	0.0052023	14	0.00879397	49	0.00308137	1592	15902	2.85391	transition metal ion transport	ENSDARG00000058257|ENSDARG00000073743|ENSDARG00000015551|ENSDARG00000051921|ENSDARG00000056757|ENSDARG00000068143|ENSDARG00000016145|ENSDARG00000013961|ENSDARG00000003699|ENSDARG00000070447|ENSDARG00000005463|ENSDARG00000036388|ENSDARG00000000241|ENSDARG00000019998
6612	0.00023762	0.0055076	10	0.00628141	28	0.00176078	1592	15902	3.56739	protein targeting to membrane	ENSDARG00000088272|ENSDARG00000073858|ENSDARG00000003813|ENSDARG00000033735|ENSDARG00000045814|ENSDARG00000014139|ENSDARG00000035699|ENSDARG00000000068|ENSDARG00000004754|ENSDARG00000024746
52547	0.00024303	0.0055855	16	0.0100503	61	0.003836	1592	15902	2.61999	regulation of peptidase activity	ENSDARG00000008434|ENSDARG00000008363|ENSDARG00000021239|ENSDARG00000035559|ENSDARG00000025889|ENSDARG00000056795|ENSDARG00000014956|ENSDARG00000042635|ENSDARG00000029063|ENSDARG00000027777|ENSDARG00000087736|ENSDARG00000063100|ENSDARG00000070971|ENSDARG00000020623|ENSDARG00000058560|ENSDARG00000060012
6508	0.00029137	0.0066407	101	0.0634422	721	0.0453402	1592	15902	1.39925	proteolysis	ENSDARG00000008936|ENSDARG00000010556|ENSDARG00000077768|ENSDARG00000004325|ENSDARG00000015315|ENSDARG00000010070|ENSDARG00000027899|ENSDARG00000076568|ENSDARG00000007691|ENSDARG00000004896|ENSDARG00000079651|ENSDARG00000051890|ENSDARG00000016086|ENSDARG00000056741|ENSDARG00000060058|ENSDARG00000068698|ENSDARG00000074170|ENSDARG00000054696|ENSDARG00000012395|ENSDARG00000025977|ENSDARG00000011897|…
6520	0.00029787	0.0067328	32	0.0201005	169	0.0106276	1592	15902	1.89135	cellular amino acid metabolic process	ENSDARG00000061100|ENSDARG00000044575|ENSDARG00000035913|ENSDARG00000061123|ENSDARG00000044220|ENSDARG00000005840|ENSDARG00000057841|ENSDARG00000003693|ENSDARG00000040705|ENSDARG00000038359|ENSDARG00000060494|ENSDARG00000073930|ENSDARG00000040314|ENSDARG00000044804|ENSDARG00000071672|ENSDARG00000013250|ENSDARG00000044628|ENSDARG00000016375|ENSDARG00000036164|ENSDARG00000076225|ENSDARG00000017339|…
19637	0.00034623	0.007676	26	0.0163317	128	0.0080493	1592	15902	2.02895	organophosphate metabolic process	ENSDARG00000075456|ENSDARG00000069501|ENSDARG00000075947|ENSDARG00000019897|ENSDARG00000017757|ENSDARG00000054829|ENSDARG00000032780|ENSDARG00000075253|ENSDARG00000053456|ENSDARG00000037865|ENSDARG00000041199|ENSDARG00000053010|ENSDARG00000063167|ENSDARG00000033666|ENSDARG00000057011|ENSDARG00000052462|ENSDARG00000003517|ENSDARG00000070686|ENSDARG00000022744|ENSDARG00000095623|ENSDARG00000024546|…
9117	0.00034801	0.007676	50	0.031407	306	0.0192429	1592	15902	1.63214	nucleotide metabolic process	ENSDARG00000020101|ENSDARG00000076003|ENSDARG00000040778|ENSDARG00000076318|ENSDARG00000013443|ENSDARG00000034534|ENSDARG00000029524|ENSDARG00000002840|ENSDARG00000003699|ENSDARG00000037153|ENSDARG00000078619|ENSDARG00000069175|ENSDARG00000011175|ENSDARG00000077492|ENSDARG00000031359|ENSDARG00000018750|ENSDARG00000035565|ENSDARG00000008884|ENSDARG00000060978|ENSDARG00000003813|ENSDARG00000005122|…
6753	0.00034801	0.007676	50	0.031407	306	0.0192429	1592	15902	1.63214	nucleoside phosphate metabolic process	ENSDARG00000020101|ENSDARG00000076003|ENSDARG00000040778|ENSDARG00000076318|ENSDARG00000013443|ENSDARG00000034534|ENSDARG00000029524|ENSDARG00000002840|ENSDARG00000003699|ENSDARG00000037153|ENSDARG00000078619|ENSDARG00000069175|ENSDARG00000011175|ENSDARG00000077492|ENSDARG00000031359|ENSDARG00000018750|ENSDARG00000035565|ENSDARG00000008884|ENSDARG00000060978|ENSDARG00000003813|ENSDARG00000005122|…
52548	0.00036236	0.0078655	15	0.00942211	57	0.00358445	1592	15902	2.6286	regulation of endopeptidase activity	ENSDARG00000008434|ENSDARG00000008363|ENSDARG00000021239|ENSDARG00000035559|ENSDARG00000025889|ENSDARG00000056795|ENSDARG00000014956|ENSDARG00000042635|ENSDARG00000027777|ENSDARG00000087736|ENSDARG00000063100|ENSDARG00000070971|ENSDARG00000020623|ENSDARG00000058560|ENSDARG00000060012
8654	0.00036236	0.0078655	15	0.00942211	57	0.00358445	1592	15902	2.6286	phospholipid biosynthetic process	ENSDARG00000041199|ENSDARG00000053010|ENSDARG00000033666|ENSDARG00000063167|ENSDARG00000057011|ENSDARG00000003517|ENSDARG00000052462|ENSDARG00000070686|ENSDARG00000022744|ENSDARG00000095623|ENSDARG00000019897|ENSDARG00000058650|ENSDARG00000062375|ENSDARG00000033436|ENSDARG00000032780
7599	0.00037698	0.0079925	12	0.00753769	40	0.00251541	1592	15902	2.99661	hemostasis	ENSDARG00000077540|ENSDARG00000074771|ENSDARG00000068681|ENSDARG00000067795|ENSDARG00000008969|ENSDARG00000094963|ENSDARG00000020741|ENSDARG00000062177|ENSDARG00000060012|ENSDARG00000034718|ENSDARG00000037281|ENSDARG00000068711
50817	0.00037698	0.0079925	12	0.00753769	40	0.00251541	1592	15902	2.99661	coagulation	ENSDARG00000077540|ENSDARG00000074771|ENSDARG00000068681|ENSDARG00000067795|ENSDARG00000008969|ENSDARG00000094963|ENSDARG00000020741|ENSDARG00000062177|ENSDARG00000060012|ENSDARG00000034718|ENSDARG00000037281|ENSDARG00000068711
7596	0.00037698	0.0079925	12	0.00753769	40	0.00251541	1592	15902	2.99661	blood coagulation	ENSDARG00000077540|ENSDARG00000074771|ENSDARG00000068681|ENSDARG00000067795|ENSDARG00000008969|ENSDARG00000094963|ENSDARG00000020741|ENSDARG00000062177|ENSDARG00000060012|ENSDARG00000034718|ENSDARG00000037281|ENSDARG00000068711
32787	0.00039311	0.0082705	26	0.0163317	129	0.00811219	1592	15902	2.01323	monocarboxylic acid metabolic process	ENSDARG00000015918|ENSDARG00000054755|ENSDARG00000012987|ENSDARG00000045190|ENSDARG00000016038|ENSDARG00000002412|ENSDARG00000042221|ENSDARG00000013522|ENSDARG00000002912|ENSDARG00000007347|ENSDARG00000053493|ENSDARG00000020149|ENSDARG00000020371|ENSDARG00000026666|ENSDARG00000009074|ENSDARG00000069844|ENSDARG00000033662|ENSDARG00000004402|ENSDARG00000090044|ENSDARG00000069966|ENSDARG00000051939|…
44271	0.00040658	0.0084885	50	0.031407	308	0.0193686	1592	15902	1.62154	cellular nitrogen compound biosynthetic process	ENSDARG00000076003|ENSDARG00000013443|ENSDARG00000034534|ENSDARG00000029524|ENSDARG00000002840|ENSDARG00000035869|ENSDARG00000003699|ENSDARG00000037153|ENSDARG00000062025|ENSDARG00000078619|ENSDARG00000016375|ENSDARG00000011175|ENSDARG00000077492|ENSDARG00000031359|ENSDARG00000018750|ENSDARG00000016733|ENSDARG00000007377|ENSDARG00000035565|ENSDARG00000008884|ENSDARG00000006818|ENSDARG00000086746|…
8652	0.00042085	0.0087198	11	0.00690955	35	0.00220098	1592	15902	3.1393	cellular amino acid biosynthetic process	ENSDARG00000016375|ENSDARG00000024160|ENSDARG00000017339|ENSDARG00000003132|ENSDARG00000061123|ENSDARG00000016733|ENSDARG00000045568|ENSDARG00000040314|ENSDARG00000000540|ENSDARG00000044804|ENSDARG00000086746
209	0.0004554	0.0093284	9	0.00565327	25	0.00157213	1592	15902	3.59593	protein polyubiquitination	ENSDARG00000044619|ENSDARG00000069283|ENSDARG00000008748|ENSDARG00000035978|ENSDARG00000038576|ENSDARG00000045228|ENSDARG00000074170|ENSDARG00000020218|ENSDARG00000016086
42981	0.00045704	0.0093284	55	0.0345477	349	0.0219469	1592	15902	1.57415	regulation of apoptosis	ENSDARG00000059120|ENSDARG00000026766|ENSDARG00000022000|ENSDARG00000021239|ENSDARG00000044241|ENSDARG00000056795|ENSDARG00000045971|ENSDARG00000077768|ENSDARG00000004325|ENSDARG00000027777|ENSDARG00000087736|ENSDARG00000094673|ENSDARG00000035054|ENSDARG00000087832|ENSDARG00000028067|ENSDARG00000016375|ENSDARG00000037846|ENSDARG00000068698|ENSDARG00000068862|ENSDARG00000027529|ENSDARG00000028192|…
6644	0.00049484	0.010025	24	0.0150754	117	0.00735757	1592	15902	2.04896	phospholipid metabolic process	ENSDARG00000037865|ENSDARG00000041199|ENSDARG00000075456|ENSDARG00000053010|ENSDARG00000069501|ENSDARG00000033666|ENSDARG00000063167|ENSDARG00000057011|ENSDARG00000022744|ENSDARG00000070686|ENSDARG00000003517|ENSDARG00000052462|ENSDARG00000095623|ENSDARG00000075947|ENSDARG00000024546|ENSDARG00000019897|ENSDARG00000058650|ENSDARG00000017757|ENSDARG00000062375|ENSDARG00000033436|ENSDARG00000054829|…
46854	0.00050365	0.01006	7	0.00439698	16	0.00100616	1592	15902	4.37005	phosphoinositide phosphorylation	ENSDARG00000075947|ENSDARG00000017757|ENSDARG00000054829|ENSDARG00000075456|ENSDARG00000033666|ENSDARG00000075253|ENSDARG00000060841
9260	0.00050391	0.01006	26	0.0163317	131	0.00823796	1592	15902	1.98249	ribonucleotide biosynthetic process	ENSDARG00000076003|ENSDARG00000031681|ENSDARG00000013443|ENSDARG00000034534|ENSDARG00000054028|ENSDARG00000029524|ENSDARG00000002840|ENSDARG00000003699|ENSDARG00000037153|ENSDARG00000020847|ENSDARG00000035880|ENSDARG00000044339|ENSDARG00000011175|ENSDARG00000011665|ENSDARG00000077492|ENSDARG00000035565|ENSDARG00000002791|ENSDARG00000060978|ENSDARG00000045543|ENSDARG00000005122|ENSDARG00000006370|…
42129	0.00054095	0.010644	6	0.00376884	12	0.000754622	1592	15902	4.99435	regulation of T cell proliferation	ENSDARG00000058267|ENSDARG00000005419|ENSDARG00000030498|ENSDARG00000078619|ENSDARG00000003061|ENSDARG00000075369
30168	0.00054095	0.010644	6	0.00376884	12	0.000754622	1592	15902	4.99435	platelet activation	ENSDARG00000008969|ENSDARG00000094963|ENSDARG00000020741|ENSDARG00000062177|ENSDARG00000060012|ENSDARG00000037281
43067	0.0006056	0.011831	55	0.0345477	353	0.0221985	1592	15902	1.55631	regulation of programmed cell death	ENSDARG00000059120|ENSDARG00000026766|ENSDARG00000022000|ENSDARG00000021239|ENSDARG00000044241|ENSDARG00000056795|ENSDARG00000045971|ENSDARG00000077768|ENSDARG00000004325|ENSDARG00000027777|ENSDARG00000087736|ENSDARG00000094673|ENSDARG00000035054|ENSDARG00000087832|ENSDARG00000028067|ENSDARG00000016375|ENSDARG00000037846|ENSDARG00000068698|ENSDARG00000068862|ENSDARG00000027529|ENSDARG00000028192|…
10941	0.00064811	0.012571	56	0.0351759	362	0.0227644	1592	15902	1.54521	regulation of cell death	ENSDARG00000059120|ENSDARG00000026766|ENSDARG00000022000|ENSDARG00000021239|ENSDARG00000044241|ENSDARG00000056795|ENSDARG00000045971|ENSDARG00000077768|ENSDARG00000004325|ENSDARG00000027777|ENSDARG00000087736|ENSDARG00000094673|ENSDARG00000035054|ENSDARG00000087832|ENSDARG00000028067|ENSDARG00000016375|ENSDARG00000037846|ENSDARG00000068698|ENSDARG00000068862|ENSDARG00000027529|ENSDARG00000028192|…
6650	0.00066609	0.012829	18	0.0113065	79	0.00496793	1592	15902	2.2759	glycerophospholipid metabolic process	ENSDARG00000041199|ENSDARG00000075456|ENSDARG00000069501|ENSDARG00000033666|ENSDARG00000063167|ENSDARG00000057011|ENSDARG00000022744|ENSDARG00000003517|ENSDARG00000095623|ENSDARG00000075947|ENSDARG00000019897|ENSDARG00000058650|ENSDARG00000017757|ENSDARG00000062375|ENSDARG00000054829|ENSDARG00000032780|ENSDARG00000075253|ENSDARG00000060841
46486	0.00071729	0.013719	19	0.0119347	86	0.00540812	1592	15902	2.2068	glycerolipid metabolic process	ENSDARG00000041199|ENSDARG00000075456|ENSDARG00000069501|ENSDARG00000033666|ENSDARG00000063167|ENSDARG00000057011|ENSDARG00000022744|ENSDARG00000003517|ENSDARG00000095623|ENSDARG00000075947|ENSDARG00000019897|ENSDARG00000058650|ENSDARG00000017757|ENSDARG00000042553|ENSDARG00000062375|ENSDARG00000054829|ENSDARG00000032780|ENSDARG00000075253|ENSDARG00000060841
6096	0.0007799	0.014761	12	0.00753769	43	0.00270406	1592	15902	2.78754	glycolysis	ENSDARG00000012987|ENSDARG00000039914|ENSDARG00000028000|ENSDARG00000011665|ENSDARG00000022456|ENSDARG00000068006|ENSDARG00000019702|ENSDARG00000073805|ENSDARG00000003933|ENSDARG00000039452|ENSDARG00000026964|ENSDARG00000040856
46834	0.00078256	0.014761	7	0.00439698	17	0.00106905	1592	15902	4.11299	lipid phosphorylation	ENSDARG00000075947|ENSDARG00000017757|ENSDARG00000054829|ENSDARG00000075456|ENSDARG00000033666|ENSDARG00000075253|ENSDARG00000060841
55086	0.00079872	0.014962	53	0.0332915	341	0.0214438	1592	15902	1.55249	nucleobase, nucleoside and nucleotide metabolic process	ENSDARG00000020101|ENSDARG00000076003|ENSDARG00000040778|ENSDARG00000076318|ENSDARG00000013443|ENSDARG00000034534|ENSDARG00000029524|ENSDARG00000002840|ENSDARG00000003699|ENSDARG00000037153|ENSDARG00000078619|ENSDARG00000069175|ENSDARG00000011175|ENSDARG00000077492|ENSDARG00000031359|ENSDARG00000018750|ENSDARG00000035565|ENSDARG00000008884|ENSDARG00000019553|ENSDARG00000003519|ENSDARG00000060978|…
43623	0.00080607	0.014997	22	0.0138191	107	0.00672871	1592	15902	2.05375	cellular protein complex assembly	ENSDARG00000035423|ENSDARG00000002344|ENSDARG00000018283|ENSDARG00000042708|ENSDARG00000008969|ENSDARG00000006260|ENSDARG00000037281|ENSDARG00000004754|ENSDARG00000031164|ENSDARG00000016754|ENSDARG00000016301|ENSDARG00000032296|ENSDARG00000020741|ENSDARG00000058560|ENSDARG00000093945|ENSDARG00000070155|ENSDARG00000006300|ENSDARG00000000068|ENSDARG00000045367|ENSDARG00000024746|ENSDARG00000054063|…
65008	0.00084528	0.01562	92	0.0577889	666	0.0418815	1592	15902	1.37982	regulation of biological quality	ENSDARG00000037855|ENSDARG00000020699|ENSDARG00000045971|ENSDARG00000034534|ENSDARG00000034718|ENSDARG00000009001|ENSDARG00000040912|ENSDARG00000024865|ENSDARG00000022456|ENSDARG00000039872|ENSDARG00000020741|ENSDARG00000042401|ENSDARG00000031438|ENSDARG00000057882|ENSDARG00000039142|ENSDARG00000073743|ENSDARG00000015551|ENSDARG00000008383|ENSDARG00000011921|ENSDARG00000027529|ENSDARG00000037281|…
16053	0.00087296	0.015917	20	0.0125628	94	0.00591121	1592	15902	2.12525	organic acid biosynthetic process	ENSDARG00000009074|ENSDARG00000016375|ENSDARG00000045190|ENSDARG00000033662|ENSDARG00000054755|ENSDARG00000016038|ENSDARG00000017339|ENSDARG00000002412|ENSDARG00000003132|ENSDARG00000004402|ENSDARG00000061123|ENSDARG00000007347|ENSDARG00000016733|ENSDARG00000000540|ENSDARG00000086746|ENSDARG00000058463|ENSDARG00000024160|ENSDARG00000045568|ENSDARG00000040314|ENSDARG00000044804
46394	0.00087296	0.015917	20	0.0125628	94	0.00591121	1592	15902	2.12525	carboxylic acid biosynthetic process	ENSDARG00000009074|ENSDARG00000016375|ENSDARG00000045190|ENSDARG00000033662|ENSDARG00000054755|ENSDARG00000016038|ENSDARG00000017339|ENSDARG00000002412|ENSDARG00000003132|ENSDARG00000004402|ENSDARG00000061123|ENSDARG00000007347|ENSDARG00000016733|ENSDARG00000000540|ENSDARG00000086746|ENSDARG00000058463|ENSDARG00000024160|ENSDARG00000045568|ENSDARG00000040314|ENSDARG00000044804
6164	0.0008912	0.015935	27	0.0169598	143	0.00899258	1592	15902	1.88598	purine nucleotide biosynthetic process	ENSDARG00000076003|ENSDARG00000031681|ENSDARG00000013443|ENSDARG00000034534|ENSDARG00000054028|ENSDARG00000029524|ENSDARG00000002840|ENSDARG00000003699|ENSDARG00000037153|ENSDARG00000020847|ENSDARG00000035880|ENSDARG00000044339|ENSDARG00000011175|ENSDARG00000011665|ENSDARG00000077492|ENSDARG00000035565|ENSDARG00000008884|ENSDARG00000002791|ENSDARG00000045543|ENSDARG00000060978|ENSDARG00000005122|…
60	0.00089144	0.015935	5	0.0031407	9	0.000565967	1592	15902	5.54927	protein import into nucleus, translocation	ENSDARG00000070864|ENSDARG00000087832|ENSDARG00000043531|ENSDARG00000076568|ENSDARG00000060012
42102	0.00089144	0.015935	5	0.0031407	9	0.000565967	1592	15902	5.54927	positive regulation of T cell proliferation	ENSDARG00000005419|ENSDARG00000030498|ENSDARG00000078619|ENSDARG00000003061|ENSDARG00000075369
44275	0.00089929	0.015971	16	0.0100503	68	0.00427619	1592	15902	2.35028	cellular carbohydrate catabolic process	ENSDARG00000012987|ENSDARG00000039914|ENSDARG00000011665|ENSDARG00000002401|ENSDARG00000040856|ENSDARG00000028000|ENSDARG00000022456|ENSDARG00000060153|ENSDARG00000068006|ENSDARG00000019702|ENSDARG00000073805|ENSDARG00000003933|ENSDARG00000026964|ENSDARG00000039452|ENSDARG00000015343|ENSDARG00000012256
6986	0.00091973	0.016229	6	0.00376884	13	0.000817507	1592	15902	4.61017	response to unfolded protein	ENSDARG00000024314|ENSDARG00000021033|ENSDARG00000042401|ENSDARG00000021905|ENSDARG00000070426|ENSDARG00000020218
30384	0.00094775	0.016616	15	0.00942211	62	0.00389888	1592	15902	2.41662	phosphoinositide metabolic process	ENSDARG00000041199|ENSDARG00000075456|ENSDARG00000069501|ENSDARG00000033666|ENSDARG00000057011|ENSDARG00000003517|ENSDARG00000022744|ENSDARG00000095623|ENSDARG00000075947|ENSDARG00000058650|ENSDARG00000017757|ENSDARG00000054829|ENSDARG00000032780|ENSDARG00000060841|ENSDARG00000075253
48193	0.000976	0.016889	12	0.00753769	44	0.00276695	1592	15902	2.72419	Golgi vesicle transport	ENSDARG00000018562|ENSDARG00000045946|ENSDARG00000038743|ENSDARG00000016636|ENSDARG00000012747|ENSDARG00000018404|ENSDARG00000017844|ENSDARG00000004037|ENSDARG00000040657|ENSDARG00000002663|ENSDARG00000060575|ENSDARG00000054807
45017	0.000976	0.016889	12	0.00753769	44	0.00276695	1592	15902	2.72419	glycerolipid biosynthetic process	ENSDARG00000022744|ENSDARG00000003517|ENSDARG00000095623|ENSDARG00000019897|ENSDARG00000041199|ENSDARG00000058650|ENSDARG00000042553|ENSDARG00000062375|ENSDARG00000063167|ENSDARG00000032780|ENSDARG00000033666|ENSDARG00000057011
9309	0.00098187	0.016889	14	0.00879397	56	0.00352157	1592	15902	2.49717	amine biosynthetic process	ENSDARG00000016375|ENSDARG00000017339|ENSDARG00000003132|ENSDARG00000061123|ENSDARG00000016733|ENSDARG00000000540|ENSDARG00000007377|ENSDARG00000063167|ENSDARG00000086746|ENSDARG00000035869|ENSDARG00000024160|ENSDARG00000045568|ENSDARG00000040314|ENSDARG00000044804
34434	0.0010017	0.016911	3	0.00188442	3	0.000188656	1592	15902	9.98869	sterol esterification	ENSDARG00000059824|ENSDARG00000062297|ENSDARG00000062375
34433	0.0010017	0.016911	3	0.00188442	3	0.000188656	1592	15902	9.98869	steroid esterification	ENSDARG00000059824|ENSDARG00000062297|ENSDARG00000062375
34435	0.0010017	0.016911	3	0.00188442	3	0.000188656	1592	15902	9.98869	cholesterol esterification	ENSDARG00000059824|ENSDARG00000062297|ENSDARG00000062375
6621	0.0012717	0.020952	4	0.00251256	6	0.000377311	1592	15902	6.65913	protein retention in ER lumen	ENSDARG00000040912|ENSDARG00000020301|ENSDARG00000037361|ENSDARG00000005254
43248	0.0012717	0.020952	4	0.00251256	6	0.000377311	1592	15902	6.65913	proteasome assembly	ENSDARG00000032296|ENSDARG00000058560|ENSDARG00000006300|ENSDARG00000040620
9312	0.0012717	0.020952	4	0.00251256	6	0.000377311	1592	15902	6.65913	oligosaccharide biosynthetic process	ENSDARG00000040265|ENSDARG00000041199|ENSDARG00000043307|ENSDARG00000091598
35437	0.0012717	0.020952	4	0.00251256	6	0.000377311	1592	15902	6.65913	maintenance of protein localization in endoplasmic reticulum	ENSDARG00000040912|ENSDARG00000020301|ENSDARG00000037361|ENSDARG00000005254
51604	0.0014603	0.023916	11	0.00690955	40	0.00251541	1592	15902	2.74689	protein maturation	ENSDARG00000008936|ENSDARG00000070971|ENSDARG00000089976|ENSDARG00000015540|ENSDARG00000042823|ENSDARG00000068698|ENSDARG00000087243|ENSDARG00000055278|ENSDARG00000059298|ENSDARG00000090730|ENSDARG00000069699
50878	0.0014919	0.024289	12	0.00753769	46	0.00289272	1592	15902	2.60575	regulation of body fluid levels	ENSDARG00000077540|ENSDARG00000074771|ENSDARG00000068681|ENSDARG00000067795|ENSDARG00000008969|ENSDARG00000094963|ENSDARG00000020741|ENSDARG00000062177|ENSDARG00000060012|ENSDARG00000034718|ENSDARG00000037281|ENSDARG00000068711
9311	0.0016361	0.026348	5	0.0031407	10	0.000628852	1592	15902	4.99435	oligosaccharide metabolic process	ENSDARG00000040265|ENSDARG00000041199|ENSDARG00000043307|ENSDARG00000060252|ENSDARG00000091598
42060	0.0016377	0.026348	18	0.0113065	85	0.00534524	1592	15902	2.11525	wound healing	ENSDARG00000074771|ENSDARG00000008969|ENSDARG00000034718|ENSDARG00000027529|ENSDARG00000037281|ENSDARG00000068711|ENSDARG00000077540|ENSDARG00000000779|ENSDARG00000043130|ENSDARG00000068681|ENSDARG00000059906|ENSDARG00000067795|ENSDARG00000092960|ENSDARG00000020741|ENSDARG00000094963|ENSDARG00000062177|ENSDARG00000060012|ENSDARG00000016156
51605	0.0016803	0.026412	8	0.00502513	24	0.00150924	1592	15902	3.32956	protein maturation by peptide bond cleavage	ENSDARG00000008936|ENSDARG00000070971|ENSDARG00000089976|ENSDARG00000042823|ENSDARG00000087243|ENSDARG00000055278|ENSDARG00000059298|ENSDARG00000090730
50900	0.0016803	0.026412	8	0.00502513	24	0.00150924	1592	15902	3.32956	leukocyte migration	ENSDARG00000045999|ENSDARG00000094963|ENSDARG00000056590|ENSDARG00000060036|ENSDARG00000058128|ENSDARG00000012395|ENSDARG00000009123|ENSDARG00000045971
71216	0.0016803	0.026412	8	0.00502513	24	0.00150924	1592	15902	3.32956	cellular response to biotic stimulus	ENSDARG00000027777|ENSDARG00000035559|ENSDARG00000094963|ENSDARG00000042401|ENSDARG00000021905|ENSDARG00000056795|ENSDARG00000045228|ENSDARG00000020218
6914	0.0016803	0.026412	8	0.00502513	24	0.00150924	1592	15902	3.32956	autophagy	ENSDARG00000052104|ENSDARG00000014531|ENSDARG00000043287|ENSDARG00000069545|ENSDARG00000020847|ENSDARG00000052703|ENSDARG00000040657|ENSDARG00000044551
51789	0.0016945	0.026483	7	0.00439698	19	0.00119482	1592	15902	3.68004	response to protein stimulus	ENSDARG00000024314|ENSDARG00000021033|ENSDARG00000042401|ENSDARG00000021905|ENSDARG00000070426|ENSDARG00000045228|ENSDARG00000020218
44270	0.0019212	0.029854	19	0.0119347	93	0.00584832	1592	15902	2.0407	cellular nitrogen compound catabolic process	ENSDARG00000069175|ENSDARG00000052348|ENSDARG00000040778|ENSDARG00000061751|ENSDARG00000020101|ENSDARG00000020261|ENSDARG00000055101|ENSDARG00000041878|ENSDARG00000008867|ENSDARG00000027529|ENSDARG00000078073|ENSDARG00000003813|ENSDARG00000036833|ENSDARG00000004301|ENSDARG00000078653|ENSDARG00000087243|ENSDARG00000070230|ENSDARG00000038422|ENSDARG00000078619
46700	0.0021942	0.033905	20	0.0125628	101	0.0063514	1592	15902	1.97796	heterocycle catabolic process	ENSDARG00000069175|ENSDARG00000052348|ENSDARG00000040778|ENSDARG00000061751|ENSDARG00000020101|ENSDARG00000020261|ENSDARG00000055101|ENSDARG00000041878|ENSDARG00000008867|ENSDARG00000027529|ENSDARG00000086746|ENSDARG00000003813|ENSDARG00000031136|ENSDARG00000004301|ENSDARG00000078653|ENSDARG00000087243|ENSDARG00000070230|ENSDARG00000038422|ENSDARG00000078619|ENSDARG00000044804
6418	0.0022438	0.034283	11	0.00690955	42	0.00264118	1592	15902	2.61609	tRNA aminoacylation for protein translation	ENSDARG00000036164|ENSDARG00000061100|ENSDARG00000054530|ENSDARG00000010316|ENSDARG00000044575|ENSDARG00000003693|ENSDARG00000035913|ENSDARG00000073930|ENSDARG00000060494|ENSDARG00000044220|ENSDARG00000013250
46474	0.0022438	0.034283	11	0.00690955	42	0.00264118	1592	15902	2.61609	glycerophospholipid biosynthetic process	ENSDARG00000022744|ENSDARG00000003517|ENSDARG00000095623|ENSDARG00000019897|ENSDARG00000041199|ENSDARG00000058650|ENSDARG00000062375|ENSDARG00000063167|ENSDARG00000032780|ENSDARG00000033666|ENSDARG00000057011
7033	0.0022568	0.03429	8	0.00502513	25	0.00157213	1592	15902	3.19638	vacuole organization	ENSDARG00000052104|ENSDARG00000074635|ENSDARG00000037865|ENSDARG00000039980|ENSDARG00000026862|ENSDARG00000043287|ENSDARG00000069545|ENSDARG00000044551
70936	0.0023839	0.036022	7	0.00439698	20	0.0012577	1592	15902	3.49604	protein K48-linked ubiquitination	ENSDARG00000015292|ENSDARG00000053444|ENSDARG00000027777|ENSDARG00000076066|ENSDARG00000038576|ENSDARG00000000019|ENSDARG00000013505
17038	0.0025362	0.037904	13	0.00816583	55	0.00345868	1592	15902	2.36096	protein import	ENSDARG00000070864|ENSDARG00000043531|ENSDARG00000004754|ENSDARG00000079504|ENSDARG00000069699|ENSDARG00000073858|ENSDARG00000022712|ENSDARG00000045814|ENSDARG00000087832|ENSDARG00000042553|ENSDARG00000076568|ENSDARG00000060012|ENSDARG00000024746
6119	0.0025362	0.037904	13	0.00816583	55	0.00345868	1592	15902	2.36096	oxidative phosphorylation	ENSDARG00000011175|ENSDARG00000076003|ENSDARG00000031681|ENSDARG00000013443|ENSDARG00000035565|ENSDARG00000034534|ENSDARG00000045543|ENSDARG00000037153|ENSDARG00000006370|ENSDARG00000057853|ENSDARG00000020847|ENSDARG00000035880|ENSDARG00000030694
6720	0.0025883	0.038473	9	0.00565327	31	0.00194944	1592	15902	2.89994	isoprenoid metabolic process	ENSDARG00000019976|ENSDARG00000076991|ENSDARG00000074035|ENSDARG00000018069|ENSDARG00000043307|ENSDARG00000061061|ENSDARG00000053493|ENSDARG00000052738|ENSDARG00000057011
33209	0.0027319	0.039955	4	0.00251256	7	0.000440196	1592	15902	5.70782	tumor necrosis factor-mediated signaling pathway	ENSDARG00000022000|ENSDARG00000036784|ENSDARG00000076118|ENSDARG00000058079
10743	0.0027319	0.039955	4	0.00251256	7	0.000440196	1592	15902	5.70782	regulation of macrophage derived foam cell differentiation	ENSDARG00000045089|ENSDARG00000005481|ENSDARG00000006314|ENSDARG00000094963
6891	0.0027319	0.039955	4	0.00251256	7	0.000440196	1592	15902	5.70782	intra-Golgi vesicle-mediated transport	ENSDARG00000038743|ENSDARG00000017844|ENSDARG00000004037|ENSDARG00000002663
9967	0.0028658	0.041692	28	0.0175879	162	0.0101874	1592	15902	1.72644	positive regulation of signal transduction	ENSDARG00000015759|ENSDARG00000044619|ENSDARG00000037859|ENSDARG00000021907|ENSDARG00000003641|ENSDARG00000077768|ENSDARG00000010169|ENSDARG00000017037|ENSDARG00000094673|ENSDARG00000041875|ENSDARG00000039872|ENSDARG00000007886|ENSDARG00000044213|ENSDARG00000027529|ENSDARG00000008057|ENSDARG00000077500|ENSDARG00000022795|ENSDARG00000092960|ENSDARG00000073718|ENSDARG00000025693|ENSDARG00000063708|…
10740	0.0029993	0.043403	25	0.0157035	140	0.00880392	1592	15902	1.7837	positive regulation of intracellular protein kinase cascade	ENSDARG00000015759|ENSDARG00000044619|ENSDARG00000037859|ENSDARG00000021907|ENSDARG00000077768|ENSDARG00000003641|ENSDARG00000010169|ENSDARG00000017037|ENSDARG00000094673|ENSDARG00000041875|ENSDARG00000007886|ENSDARG00000044213|ENSDARG00000027529|ENSDARG00000008057|ENSDARG00000077500|ENSDARG00000022795|ENSDARG00000073718|ENSDARG00000025693|ENSDARG00000063708|ENSDARG00000030498|ENSDARG00000060207|…
23056	0.003138	0.045154	28	0.0175879	163	0.0102503	1592	15902	1.71585	positive regulation of signaling process	ENSDARG00000015759|ENSDARG00000044619|ENSDARG00000037859|ENSDARG00000021907|ENSDARG00000003641|ENSDARG00000077768|ENSDARG00000010169|ENSDARG00000017037|ENSDARG00000094673|ENSDARG00000041875|ENSDARG00000039872|ENSDARG00000007886|ENSDARG00000044213|ENSDARG00000027529|ENSDARG00000008057|ENSDARG00000077500|ENSDARG00000022795|ENSDARG00000092960|ENSDARG00000073718|ENSDARG00000025693|ENSDARG00000063708|…
10627	0.0031533	0.045154	31	0.0194724	186	0.0116966	1592	15902	1.66478	regulation of intracellular protein kinase cascade	ENSDARG00000015759|ENSDARG00000044619|ENSDARG00000037859|ENSDARG00000021907|ENSDARG00000003641|ENSDARG00000077768|ENSDARG00000010169|ENSDARG00000027777|ENSDARG00000087736|ENSDARG00000017037|ENSDARG00000094673|ENSDARG00000041875|ENSDARG00000007886|ENSDARG00000075014|ENSDARG00000044213|ENSDARG00000005419|ENSDARG00000027529|ENSDARG00000008057|ENSDARG00000020960|ENSDARG00000077500|ENSDARG00000022795|…
46165	0.0032704	0.046587	7	0.00439698	21	0.00132059	1592	15902	3.32956	alcohol biosynthetic process	ENSDARG00000076991|ENSDARG00000012987|ENSDARG00000020371|ENSDARG00000061061|ENSDARG00000013522|ENSDARG00000037654|ENSDARG00000051939
43039	0.0033373	0.047049	11	0.00690955	44	0.00276695	1592	15902	2.49717	tRNA aminoacylation	ENSDARG00000036164|ENSDARG00000061100|ENSDARG00000054530|ENSDARG00000010316|ENSDARG00000044575|ENSDARG00000003693|ENSDARG00000035913|ENSDARG00000073930|ENSDARG00000060494|ENSDARG00000044220|ENSDARG00000013250
43038	0.0033373	0.047049	11	0.00690955	44	0.00276695	1592	15902	2.49717	amino acid activation	ENSDARG00000036164|ENSDARG00000061100|ENSDARG00000054530|ENSDARG00000010316|ENSDARG00000044575|ENSDARG00000003693|ENSDARG00000035913|ENSDARG00000073930|ENSDARG00000060494|ENSDARG00000044220|ENSDARG00000013250
9064	0.0033837	0.047458	10	0.00628141	38	0.00238964	1592	15902	2.6286	glutamine family amino acid metabolic process	ENSDARG00000024160|ENSDARG00000017339|ENSDARG00000039269|ENSDARG00000061123|ENSDARG00000002917|ENSDARG00000040705|ENSDARG00000000540|ENSDARG00000044804|ENSDARG00000071672|ENSDARG00000086746
43066	0.0034732	0.048465	26	0.0163317	149	0.00936989	1592	15902	1.74299	negative regulation of apoptosis	ENSDARG00000055770|ENSDARG00000059120|ENSDARG00000026766|ENSDARG00000056795|ENSDARG00000045971|ENSDARG00000021907|ENSDARG00000003570|ENSDARG00000027777|ENSDARG00000035054|ENSDARG00000094673|ENSDARG00000087832|ENSDARG00000070971|ENSDARG00000059001|ENSDARG00000008434|ENSDARG00000016375|ENSDARG00000008363|ENSDARG00000037865|ENSDARG00000039980|ENSDARG00000005419|ENSDARG00000068698|ENSDARG00000068862|…
* indicates the percentage of genes in the specific subcategory from go ontologies;
p -value <0.05; corr p-value<0.05；

## Sheet: BP-down
Additional file 3. GO function annotation results of 4565 differentially expressed genes by BiNGO
GO-ID	p-value	corr p-value	DGE-hit	DGE%*	ZF-hit	ZF%*	DGE-total	ZF-total	enrichment	Description	Genes in test set
6412	1.3532e-36	4.0421e-33	104	0.0667522	273	0.0171677	1558	15902	3.88826	translation	ENSDARG00000006691|ENSDARG00000076815|ENSDARG00000022833|ENSDARG00000071727|ENSDARG00000008109|ENSDARG00000019181|ENSDARG00000037350|ENSDARG00000016443|ENSDARG00000013307|ENSDARG00000036174|ENSDARG00000010160|ENSDARG00000032725|ENSDARG00000017445|ENSDARG00000002549|ENSDARG00000014830|ENSDARG00000039641|ENSDARG00000068289|ENSDARG00000039347|ENSDARG00000046157|ENSDARG00000041435|ENSDARG00000053058|…
8152	4.1219e-15	6.156e-12	784	0.503209	6525	0.410326	1558	15902	1.22637	metabolic process	ENSDARG00000042853|ENSDARG00000061308|ENSDARG00000004724|ENSDARG00000087921|ENSDARG00000075188|ENSDARG00000011072|ENSDARG00000043843|ENSDARG00000086679|ENSDARG00000013307|ENSDARG00000005039|ENSDARG00000062954|ENSDARG00000017445|ENSDARG00000002549|ENSDARG00000012194|ENSDARG00000017444|ENSDARG00000014830|ENSDARG00000063126|ENSDARG00000022650|ENSDARG00000024503|ENSDARG00000056765|ENSDARG00000043848|…
55114	1.0519e-14	1.0473e-11	120	0.0770218	599	0.0376682	1558	15902	2.04474	oxidation reduction	ENSDARG00000042853|ENSDARG00000088013|ENSDARG00000018146|ENSDARG00000016649|ENSDARG00000042658|ENSDARG00000052030|ENSDARG00000041421|ENSDARG00000026039|ENSDARG00000070948|ENSDARG00000054934|ENSDARG00000036966|ENSDARG00000042953|ENSDARG00000053405|ENSDARG00000063908|ENSDARG00000018351|ENSDARG00000017772|ENSDARG00000042112|ENSDARG00000022650|ENSDARG00000013839|ENSDARG00000043848|ENSDARG00000042956|…
9058	6.6316e-12	4.9521e-09	273	0.175225	1899	0.119419	1558	15902	1.46731	biosynthetic process	ENSDARG00000006691|ENSDARG00000041421|ENSDARG00000004724|ENSDARG00000025012|ENSDARG00000036966|ENSDARG00000053500|ENSDARG00000008109|ENSDARG00000019181|ENSDARG00000012593|ENSDARG00000013307|ENSDARG00000036174|ENSDARG00000001788|ENSDARG00000017445|ENSDARG00000002549|ENSDARG00000017444|ENSDARG00000079654|ENSDARG00000014830|ENSDARG00000079957|ENSDARG00000079259|ENSDARG00000008947|ENSDARG00000004697|…
44249	8.5229e-11	5.0916e-08	255	0.163671	1787	0.112376	1558	15902	1.45646	cellular biosynthetic process	ENSDARG00000006691|ENSDARG00000004724|ENSDARG00000041421|ENSDARG00000025012|ENSDARG00000053500|ENSDARG00000008109|ENSDARG00000019181|ENSDARG00000013307|ENSDARG00000036174|ENSDARG00000017445|ENSDARG00000001788|ENSDARG00000002549|ENSDARG00000079654|ENSDARG00000014830|ENSDARG00000079957|ENSDARG00000079259|ENSDARG00000008947|ENSDARG00000004697|ENSDARG00000087313|ENSDARG00000053884|ENSDARG00000076892|…
9059	3.4516e-10	1.7183e-07	196	0.125802	1308	0.0822538	1558	15902	1.52944	macromolecule biosynthetic process	ENSDARG00000006691|ENSDARG00000004724|ENSDARG00000008109|ENSDARG00000019181|ENSDARG00000012593|ENSDARG00000013307|ENSDARG00000036174|ENSDARG00000017445|ENSDARG00000002549|ENSDARG00000079654|ENSDARG00000014830|ENSDARG00000079957|ENSDARG00000008947|ENSDARG00000004697|ENSDARG00000087313|ENSDARG00000053884|ENSDARG00000007241|ENSDARG00000041435|ENSDARG00000060489|ENSDARG00000006413|ENSDARG00000000151|…
34645	5.4907e-10	2.343e-07	193	0.123877	1290	0.0811219	1558	15902	1.52705	cellular macromolecule biosynthetic process	ENSDARG00000006691|ENSDARG00000004724|ENSDARG00000008109|ENSDARG00000019181|ENSDARG00000013307|ENSDARG00000036174|ENSDARG00000017445|ENSDARG00000002549|ENSDARG00000079654|ENSDARG00000014830|ENSDARG00000079957|ENSDARG00000008947|ENSDARG00000004697|ENSDARG00000087313|ENSDARG00000053884|ENSDARG00000007241|ENSDARG00000041435|ENSDARG00000060489|ENSDARG00000006413|ENSDARG00000000151|ENSDARG00000058710|…
44281	5.659e-08	2.1129e-05	148	0.0949936	986	0.0620048	1558	15902	1.53204	small molecule metabolic process	ENSDARG00000005191|ENSDARG00000025012|ENSDARG00000026039|ENSDARG00000057571|ENSDARG00000053500|ENSDARG00000053405|ENSDARG00000007366|ENSDARG00000053684|ENSDARG00000039743|ENSDARG00000070605|ENSDARG00000026348|ENSDARG00000018351|ENSDARG00000039642|ENSDARG00000001788|ENSDARG00000017772|ENSDARG00000017444|ENSDARG00000079259|ENSDARG00000044565|ENSDARG00000030756|ENSDARG00000079543|ENSDARG00000076892|…
10467	1.1469e-07	3.8064e-05	183	0.117458	1294	0.0813734	1558	15902	1.44345	gene expression	ENSDARG00000006691|ENSDARG00000004724|ENSDARG00000076815|ENSDARG00000022833|ENSDARG00000071727|ENSDARG00000008109|ENSDARG00000037350|ENSDARG00000019181|ENSDARG00000023058|ENSDARG00000016443|ENSDARG00000013307|ENSDARG00000010160|ENSDARG00000036174|ENSDARG00000032725|ENSDARG00000017445|ENSDARG00000002549|ENSDARG00000014830|ENSDARG00000039641|ENSDARG00000079957|ENSDARG00000008947|ENSDARG00000068289|…
279	2.2492e-07	6.2208e-05	31	0.0198973	118	0.00742045	1558	15902	2.68141	M phase	ENSDARG00000057934|ENSDARG00000051923|ENSDARG00000045167|ENSDARG00000068210|ENSDARG00000075354|ENSDARG00000012718|ENSDARG00000077815|ENSDARG00000010280|ENSDARG00000023532|ENSDARG00000058471|ENSDARG00000071694|ENSDARG00000070109|ENSDARG00000092651|ENSDARG00000024904|ENSDARG00000042688|ENSDARG00000019156|ENSDARG00000035285|ENSDARG00000057738|ENSDARG00000016594|ENSDARG00000002403|ENSDARG00000004713|…
22403	2.2909e-07	6.2208e-05	37	0.0237484	155	0.0097472	1558	15902	2.43643	cell cycle phase	ENSDARG00000057934|ENSDARG00000051923|ENSDARG00000045167|ENSDARG00000059423|ENSDARG00000068210|ENSDARG00000063677|ENSDARG00000075354|ENSDARG00000012718|ENSDARG00000077815|ENSDARG00000010280|ENSDARG00000023532|ENSDARG00000058471|ENSDARG00000071694|ENSDARG00000058230|ENSDARG00000070109|ENSDARG00000092651|ENSDARG00000042688|ENSDARG00000024904|ENSDARG00000019156|ENSDARG00000035285|ENSDARG00000057738|…
22402	4.7402e-07	0.00011799	46	0.029525	219	0.0137719	1558	15902	2.14387	cell cycle process	ENSDARG00000020693|ENSDARG00000057934|ENSDARG00000051923|ENSDARG00000058818|ENSDARG00000045167|ENSDARG00000059423|ENSDARG00000068210|ENSDARG00000063677|ENSDARG00000075354|ENSDARG00000012718|ENSDARG00000011072|ENSDARG00000010280|ENSDARG00000077815|ENSDARG00000023532|ENSDARG00000058471|ENSDARG00000071694|ENSDARG00000024748|ENSDARG00000058230|ENSDARG00000079146|ENSDARG00000070109|ENSDARG00000092651|…
42273	8.7683e-07	0.00020147	6	0.00385109	6	0.000377311	1558	15902	10.2067	ribosomal large subunit biogenesis	ENSDARG00000043509|ENSDARG00000007320|ENSDARG00000088030|ENSDARG00000036174|ENSDARG00000015862|ENSDARG00000039641
51726	1.373e-06	0.00029293	47	0.0301669	234	0.0147151	1558	15902	2.05006	regulation of cell cycle	ENSDARG00000018334|ENSDARG00000020693|ENSDARG00000070239|ENSDARG00000051923|ENSDARG00000058818|ENSDARG00000074641|ENSDARG00000033307|ENSDARG00000045605|ENSDARG00000023002|ENSDARG00000013012|ENSDARG00000063677|ENSDARG00000077815|ENSDARG00000007320|ENSDARG00000041232|ENSDARG00000089321|ENSDARG00000058471|ENSDARG00000042566|ENSDARG00000024748|ENSDARG00000031763|ENSDARG00000010160|ENSDARG00000063627|…
7049	1.4725e-06	0.00029322	56	0.0359435	299	0.0188027	1558	15902	1.91162	cell cycle	ENSDARG00000020693|ENSDARG00000057934|ENSDARG00000058818|ENSDARG00000045167|ENSDARG00000077815|ENSDARG00000011072|ENSDARG00000023532|ENSDARG00000079146|ENSDARG00000092651|ENSDARG00000024904|ENSDARG00000019156|ENSDARG00000035285|ENSDARG00000089062|ENSDARG00000004713|ENSDARG00000038882|ENSDARG00000005619|ENSDARG00000011133|ENSDARG00000043236|ENSDARG00000052717|ENSDARG00000071562|ENSDARG00000014685|…
10876	5.6363e-06	0.0010522	26	0.0166881	104	0.00654006	1558	15902	2.55167	lipid localization	ENSDARG00000053625|ENSDARG00000078429|ENSDARG00000042697|ENSDARG00000032639|ENSDARG00000016825|ENSDARG00000092419|ENSDARG00000055809|ENSDARG00000012981|ENSDARG00000016448|ENSDARG00000013830|ENSDARG00000092126|ENSDARG00000092233|ENSDARG00000079166|ENSDARG00000031044|ENSDARG00000086281|ENSDARG00000079259|ENSDARG00000092028|ENSDARG00000042780|ENSDARG00000036442|ENSDARG00000044365|ENSDARG00000040298|…
42274	7.8632e-06	0.0013162	7	0.00449294	10	0.000628852	1558	15902	7.14467	ribosomal small subunit biogenesis	ENSDARG00000045487|ENSDARG00000030602|ENSDARG00000042566|ENSDARG00000035860|ENSDARG00000070849|ENSDARG00000019778|ENSDARG00000046157
42180	7.9318e-06	0.0013162	59	0.0378691	338	0.0212552	1558	15902	1.78164	cellular ketone metabolic process	ENSDARG00000061201|ENSDARG00000036236|ENSDARG00000027984|ENSDARG00000036239|ENSDARG00000026039|ENSDARG00000025012|ENSDARG00000058005|ENSDARG00000053500|ENSDARG00000007366|ENSDARG00000039743|ENSDARG00000026348|ENSDARG00000004964|ENSDARG00000018351|ENSDARG00000017444|ENSDARG00000017772|ENSDARG00000003795|ENSDARG00000068602|ENSDARG00000033999|ENSDARG00000077121|ENSDARG00000070029|ENSDARG00000040535|…
22613	1.0535e-05	0.0015194	24	0.0154044	95	0.00597409	1558	15902	2.57853	ribonucleoprotein complex biogenesis	ENSDARG00000019230|ENSDARG00000088030|ENSDARG00000020232|ENSDARG00000045487|ENSDARG00000090806|ENSDARG00000030602|ENSDARG00000078781|ENSDARG00000075368|ENSDARG00000070849|ENSDARG00000076815|ENSDARG00000019778|ENSDARG00000015862|ENSDARG00000046157|ENSDARG00000007320|ENSDARG00000043509|ENSDARG00000068903|ENSDARG00000027515|ENSDARG00000042566|ENSDARG00000035860|ENSDARG00000075693|ENSDARG00000036174|…
43436	1.0682e-05	0.0015194	57	0.0365854	326	0.0205006	1558	15902	1.7846	oxoacid metabolic process	ENSDARG00000061201|ENSDARG00000036236|ENSDARG00000027984|ENSDARG00000036239|ENSDARG00000026039|ENSDARG00000025012|ENSDARG00000058005|ENSDARG00000053500|ENSDARG00000007366|ENSDARG00000039743|ENSDARG00000026348|ENSDARG00000004964|ENSDARG00000018351|ENSDARG00000017444|ENSDARG00000017772|ENSDARG00000003795|ENSDARG00000068602|ENSDARG00000033999|ENSDARG00000077121|ENSDARG00000070029|ENSDARG00000040535|…
19752	1.0682e-05	0.0015194	57	0.0365854	326	0.0205006	1558	15902	1.7846	carboxylic acid metabolic process	ENSDARG00000061201|ENSDARG00000036236|ENSDARG00000027984|ENSDARG00000036239|ENSDARG00000026039|ENSDARG00000025012|ENSDARG00000058005|ENSDARG00000053500|ENSDARG00000007366|ENSDARG00000039743|ENSDARG00000026348|ENSDARG00000004964|ENSDARG00000018351|ENSDARG00000017444|ENSDARG00000017772|ENSDARG00000003795|ENSDARG00000068602|ENSDARG00000033999|ENSDARG00000077121|ENSDARG00000070029|ENSDARG00000040535|…
278	1.2228e-05	0.0016185	30	0.0192555	134	0.00842661	1558	15902	2.28508	mitotic cell cycle	ENSDARG00000051923|ENSDARG00000045167|ENSDARG00000068210|ENSDARG00000075354|ENSDARG00000063677|ENSDARG00000012718|ENSDARG00000077815|ENSDARG00000010280|ENSDARG00000023532|ENSDARG00000058471|ENSDARG00000071694|ENSDARG00000058230|ENSDARG00000070109|ENSDARG00000042688|ENSDARG00000024904|ENSDARG00000007315|ENSDARG00000002403|ENSDARG00000004713|ENSDARG00000038882|ENSDARG00000039020|ENSDARG00000052717|…
42254	1.2463e-05	0.0016185	20	0.012837	72	0.00452773	1558	15902	2.83519	ribosome biogenesis	ENSDARG00000088030|ENSDARG00000019230|ENSDARG00000020232|ENSDARG00000045487|ENSDARG00000030602|ENSDARG00000075368|ENSDARG00000070849|ENSDARG00000019778|ENSDARG00000015862|ENSDARG00000046157|ENSDARG00000007320|ENSDARG00000043509|ENSDARG00000068903|ENSDARG00000027515|ENSDARG00000042566|ENSDARG00000035860|ENSDARG00000036174|ENSDARG00000063627|ENSDARG00000040439|ENSDARG00000039641
6869	2.2212e-05	0.0027644	24	0.0154044	99	0.00622563	1558	15902	2.47435	lipid transport	ENSDARG00000086281|ENSDARG00000079259|ENSDARG00000078429|ENSDARG00000053625|ENSDARG00000042697|ENSDARG00000016825|ENSDARG00000032639|ENSDARG00000092028|ENSDARG00000042780|ENSDARG00000092419|ENSDARG00000055809|ENSDARG00000036442|ENSDARG00000012981|ENSDARG00000016448|ENSDARG00000040298|ENSDARG00000013830|ENSDARG00000029476|ENSDARG00000092233|ENSDARG00000092126|ENSDARG00000030872|ENSDARG00000079166|…
6082	2.4265e-05	0.0028991	57	0.0365854	335	0.0210665	1558	15902	1.73666	organic acid metabolic process	ENSDARG00000061201|ENSDARG00000036236|ENSDARG00000027984|ENSDARG00000036239|ENSDARG00000026039|ENSDARG00000025012|ENSDARG00000058005|ENSDARG00000053500|ENSDARG00000007366|ENSDARG00000039743|ENSDARG00000026348|ENSDARG00000004964|ENSDARG00000018351|ENSDARG00000017444|ENSDARG00000017772|ENSDARG00000003795|ENSDARG00000068602|ENSDARG00000033999|ENSDARG00000077121|ENSDARG00000070029|ENSDARG00000040535|…
6260	2.7223e-05	0.0031275	28	0.0179718	126	0.00792353	1558	15902	2.26815	DNA replication	ENSDARG00000089111|ENSDARG00000086849|ENSDARG00000053127|ENSDARG00000023002|ENSDARG00000060041|ENSDARG00000044143|ENSDARG00000075682|ENSDARG00000022413|ENSDARG00000089797|ENSDARG00000043720|ENSDARG00000020711|ENSDARG00000037532|ENSDARG00000035761|ENSDARG00000043210|ENSDARG00000086495|ENSDARG00000078759|ENSDARG00000058801|ENSDARG00000033231|ENSDARG00000042637|ENSDARG00000014017|ENSDARG00000078069|…
6364	2.9477e-05	0.003261	16	0.0102696	53	0.00333291	1558	15902	3.08126	rRNA processing	ENSDARG00000088030|ENSDARG00000045487|ENSDARG00000030602|ENSDARG00000075368|ENSDARG00000070849|ENSDARG00000019778|ENSDARG00000015862|ENSDARG00000046157|ENSDARG00000007320|ENSDARG00000043509|ENSDARG00000027515|ENSDARG00000035860|ENSDARG00000042566|ENSDARG00000036174|ENSDARG00000063627|ENSDARG00000039641
7346	4.2014e-05	0.004482	22	0.0141207	90	0.00565967	1558	15902	2.49497	regulation of mitotic cell cycle	ENSDARG00000019150|ENSDARG00000051923|ENSDARG00000042688|ENSDARG00000058818|ENSDARG00000074641|ENSDARG00000033307|ENSDARG00000023002|ENSDARG00000004713|ENSDARG00000002403|ENSDARG00000039020|ENSDARG00000053963|ENSDARG00000077815|ENSDARG00000020039|ENSDARG00000089321|ENSDARG00000058471|ENSDARG00000031763|ENSDARG00000094132|ENSDARG00000040407|ENSDARG00000058230|ENSDARG00000043608|ENSDARG00000028056|…
16072	4.8907e-05	0.0049878	16	0.0102696	55	0.00345868	1558	15902	2.96921	rRNA metabolic process	ENSDARG00000088030|ENSDARG00000045487|ENSDARG00000030602|ENSDARG00000075368|ENSDARG00000070849|ENSDARG00000019778|ENSDARG00000015862|ENSDARG00000046157|ENSDARG00000007320|ENSDARG00000043509|ENSDARG00000027515|ENSDARG00000035860|ENSDARG00000042566|ENSDARG00000036174|ENSDARG00000063627|ENSDARG00000039641
7051	5.0095e-05	0.0049878	9	0.00577664	20	0.0012577	1558	15902	4.593	spindle organization	ENSDARG00000057934|ENSDARG00000024904|ENSDARG00000010948|ENSDARG00000019156|ENSDARG00000035285|ENSDARG00000071694|ENSDARG00000016594|ENSDARG00000068210|ENSDARG00000074974
51225	8.6172e-05	0.0083031	7	0.00449294	13	0.000817507	1558	15902	5.4959	spindle assembly	ENSDARG00000024904|ENSDARG00000010948|ENSDARG00000019156|ENSDARG00000035285|ENSDARG00000016594|ENSDARG00000068210|ENSDARG00000074974
87	0.00013657	0.012748	20	0.012837	84	0.00528235	1558	15902	2.43016	M phase of mitotic cell cycle	ENSDARG00000051923|ENSDARG00000042688|ENSDARG00000045167|ENSDARG00000068210|ENSDARG00000004713|ENSDARG00000002403|ENSDARG00000038882|ENSDARG00000075354|ENSDARG00000039020|ENSDARG00000012718|ENSDARG00000077815|ENSDARG00000010280|ENSDARG00000023532|ENSDARG00000058471|ENSDARG00000017744|ENSDARG00000071694|ENSDARG00000070109|ENSDARG00000020465|ENSDARG00000002479|ENSDARG00000061468
30195	0.00015908	0.014399	5	0.00320924	7	0.000440196	1558	15902	7.29048	negative regulation of blood coagulation	ENSDARG00000036041|ENSDARG00000086370|ENSDARG00000075827|ENSDARG00000023111|ENSDARG00000022372
44238	0.00016413	0.014419	611	0.392169	5571	0.350333	1558	15902	1.11942	primary metabolic process	ENSDARG00000075083|ENSDARG00000061308|ENSDARG00000041421|ENSDARG00000004724|ENSDARG00000005567|ENSDARG00000025012|ENSDARG00000087921|ENSDARG00000075188|ENSDARG00000008109|ENSDARG00000077815|ENSDARG00000011072|ENSDARG00000043843|ENSDARG00000086679|ENSDARG00000013856|ENSDARG00000013307|ENSDARG00000033440|ENSDARG00000062954|ENSDARG00000001788|ENSDARG00000017445|ENSDARG00000002549|ENSDARG00000017444|…
7059	0.00023238	0.019832	16	0.0102696	62	0.00389888	1558	15902	2.63398	chromosome segregation	ENSDARG00000092651|ENSDARG00000070239|ENSDARG00000051923|ENSDARG00000057738|ENSDARG00000002403|ENSDARG00000038882|ENSDARG00000075354|ENSDARG00000005619|ENSDARG00000077270|ENSDARG00000011072|ENSDARG00000023532|ENSDARG00000017744|ENSDARG00000071694|ENSDARG00000037640|ENSDARG00000070109|ENSDARG00000061468
32787	0.00028086	0.023303	26	0.0166881	129	0.00811219	1558	15902	2.05716	monocarboxylic acid metabolic process	ENSDARG00000061201|ENSDARG00000018266|ENSDARG00000004251|ENSDARG00000003869|ENSDARG00000026039|ENSDARG00000025012|ENSDARG00000018478|ENSDARG00000038618|ENSDARG00000004964|ENSDARG00000062042|ENSDARG00000045414|ENSDARG00000069018|ENSDARG00000071336|ENSDARG00000017982|ENSDARG00000036628|ENSDARG00000033999|ENSDARG00000077121|ENSDARG00000077004|ENSDARG00000070029|ENSDARG00000013721|ENSDARG00000040535|…
43484	0.00035713	0.028831	8	0.00513479	20	0.0012577	1558	15902	4.08267	regulation of RNA splicing	ENSDARG00000039266|ENSDARG00000058818|ENSDARG00000078781|ENSDARG00000030408|ENSDARG00000036298|ENSDARG00000052242|ENSDARG00000016085|ENSDARG00000005315
7076	0.00038986	0.029859	5	0.00320924	8	0.000503081	1558	15902	6.37917	mitotic chromosome condensation	ENSDARG00000017744|ENSDARG00000002403|ENSDARG00000070109|ENSDARG00000038882|ENSDARG00000061468
34381	0.00038986	0.029859	5	0.00320924	8	0.000503081	1558	15902	6.37917	lipoprotein particle clearance	ENSDARG00000042697|ENSDARG00000032639|ENSDARG00000029476|ENSDARG00000042780|ENSDARG00000086370
7067	0.0004369	0.032625	18	0.0115533	78	0.00490504	1558	15902	2.35539	mitosis	ENSDARG00000051923|ENSDARG00000042688|ENSDARG00000004713|ENSDARG00000002403|ENSDARG00000068210|ENSDARG00000038882|ENSDARG00000075354|ENSDARG00000039020|ENSDARG00000012718|ENSDARG00000077815|ENSDARG00000023532|ENSDARG00000058471|ENSDARG00000017744|ENSDARG00000071694|ENSDARG00000070109|ENSDARG00000020465|ENSDARG00000002479|ENSDARG00000061468
280	0.00051485	0.037509	18	0.0115533	79	0.00496793	1558	15902	2.32557	nuclear division	ENSDARG00000051923|ENSDARG00000042688|ENSDARG00000004713|ENSDARG00000002403|ENSDARG00000068210|ENSDARG00000038882|ENSDARG00000075354|ENSDARG00000039020|ENSDARG00000012718|ENSDARG00000077815|ENSDARG00000023532|ENSDARG00000058471|ENSDARG00000017744|ENSDARG00000071694|ENSDARG00000070109|ENSDARG00000020465|ENSDARG00000002479|ENSDARG00000061468
6259	0.00063129	0.044457	59	0.0378691	394	0.0247768	1558	15902	1.52841	DNA metabolic process	ENSDARG00000086775|ENSDARG00000063553|ENSDARG00000004274|ENSDARG00000075083|ENSDARG00000059707|ENSDARG00000023002|ENSDARG00000069619|ENSDARG00000062269|ENSDARG00000044143|ENSDARG00000079146|ENSDARG00000075682|ENSDARG00000008472|ENSDARG00000022413|ENSDARG00000089797|ENSDARG00000030756|ENSDARG00000035761|ENSDARG00000036791|ENSDARG00000043275|ENSDARG00000078759|ENSDARG00000058801|ENSDARG00000045033|…
6725	0.00063998	0.044457	19	0.0121951	87	0.00547101	1558	15902	2.22904	cellular aromatic compound metabolic process	ENSDARG00000018266|ENSDARG00000027984|ENSDARG00000005191|ENSDARG00000004251|ENSDARG00000026039|ENSDARG00000079543|ENSDARG00000031981|ENSDARG00000077004|ENSDARG00000058005|ENSDARG00000051855|ENSDARG00000030548|ENSDARG00000068644|ENSDARG00000023712|ENSDARG00000039743|ENSDARG00000045269|ENSDARG00000062042|ENSDARG00000018351|ENSDARG00000007024|ENSDARG00000029432
6414	0.00068631	0.046591	7	0.00449294	17	0.00106905	1558	15902	4.20275	translational elongation	ENSDARG00000020850|ENSDARG00000044521|ENSDARG00000022833|ENSDARG00000030053|ENSDARG00000011201|ENSDARG00000071727|ENSDARG00000008109
* indicates the percentage of genes in the specific subcategory from go ontologies;
p -value <0.05; corr p-value<0.05；

## Sheet: CC-up
Additional file 3. GO function annotation results of 4565 differentially expressed genes by BiNGO
GO-ID	p-value	corr p-value	DGE-hit	DGE%*	ZF-hit	ZF%*	DGE-total	ZF-total	enrichment	Description	Genes in test set
5783	1.8017e-33	7.8555e-31	128	0.0817891	414	0.0262075	1565	15797	3.12083	endoplasmic reticulum	ENSDARG00000010553|ENSDARG00000038213|ENSDARG00000070689|ENSDARG00000002412|ENSDARG00000012450|ENSDARG00000060260|ENSDARG00000044972|ENSDARG00000019897|ENSDARG00000059743|ENSDARG00000020008|ENSDARG00000011418|ENSDARG00000076991|ENSDARG00000003757|ENSDARG00000054746|ENSDARG00000016636|ENSDARG00000068698|ENSDARG00000010085|ENSDARG00000015088|ENSDARG00000001890|ENSDARG00000067605|ENSDARG00000071426|…
5737	1.1966e-30	2.6086e-28	561	0.358466	3735	0.236437	1565	15797	1.51612	cytoplasm	ENSDARG00000004173|ENSDARG00000038687|ENSDARG00000004037|ENSDARG00000044241|ENSDARG00000004729|ENSDARG00000012745|ENSDARG00000015315|ENSDARG00000003693|ENSDARG00000012747|ENSDARG00000005941|ENSDARG00000030441|ENSDARG00000005162|ENSDARG00000041332|ENSDARG00000060058|ENSDARG00000068698|ENSDARG00000010085|ENSDARG00000006818|ENSDARG00000078392|ENSDARG00000037281|ENSDARG00000002021|ENSDARG00000043857|…
502	1.0134e-29	1.4729e-27	40	0.0255591	53	0.00335507	1565	15797	7.61806	proteasome complex	ENSDARG00000020101|ENSDARG00000002240|ENSDARG00000002165|ENSDARG00000037038|ENSDARG00000010965|ENSDARG00000058644|ENSDARG00000031885|ENSDARG00000070674|ENSDARG00000019398|ENSDARG00000015315|ENSDARG00000005134|ENSDARG00000027899|ENSDARG00000016239|ENSDARG00000058560|ENSDARG00000020008|ENSDARG00000003189|ENSDARG00000003526|ENSDARG00000006300|ENSDARG00000059046|ENSDARG00000035679|ENSDARG00000020454|…
44444	1.3854e-22	1.5101e-20	366	0.233866	2310	0.14623	1565	15797	1.5993	cytoplasmic part	ENSDARG00000038213|ENSDARG00000070689|ENSDARG00000026766|ENSDARG00000002412|ENSDARG00000012450|ENSDARG00000004173|ENSDARG00000069066|ENSDARG00000076765|ENSDARG00000020449|ENSDARG00000004037|ENSDARG00000015829|ENSDARG00000044241|ENSDARG00000034823|ENSDARG00000020149|ENSDARG00000012745|ENSDARG00000027777|ENSDARG00000035054|ENSDARG00000019897|ENSDARG00000045230|ENSDARG00000002217|ENSDARG00000012747|…
44432	3.2812e-12	2.807e-10	40	0.0255591	122	0.00772299	1565	15797	3.30949	endoplasmic reticulum part	ENSDARG00000024314|ENSDARG00000076066|ENSDARG00000018976|ENSDARG00000052703|ENSDARG00000021905|ENSDARG00000069501|ENSDARG00000042995|ENSDARG00000086523|ENSDARG00000003570|ENSDARG00000069042|ENSDARG00000017617|ENSDARG00000018491|ENSDARG00000053832|ENSDARG00000042401|ENSDARG00000059629|ENSDARG00000093945|ENSDARG00000032780|ENSDARG00000071203|ENSDARG00000076991|ENSDARG00000070097|ENSDARG00000037865|…
71212	3.8628e-12	2.807e-10	42	0.0268371	133	0.00841932	1565	15797	3.18756	subsynaptic reticulum	ENSDARG00000024314|ENSDARG00000076066|ENSDARG00000018976|ENSDARG00000052703|ENSDARG00000021905|ENSDARG00000069501|ENSDARG00000042995|ENSDARG00000086523|ENSDARG00000003570|ENSDARG00000069042|ENSDARG00000017617|ENSDARG00000018491|ENSDARG00000005115|ENSDARG00000053832|ENSDARG00000042401|ENSDARG00000059629|ENSDARG00000093945|ENSDARG00000032780|ENSDARG00000071203|ENSDARG00000076991|ENSDARG00000045676|…
5789	2.4933e-10	1.553e-08	35	0.0223642	111	0.00702665	1565	15797	3.18277	endoplasmic reticulum membrane	ENSDARG00000024314|ENSDARG00000076066|ENSDARG00000018976|ENSDARG00000052703|ENSDARG00000021905|ENSDARG00000069501|ENSDARG00000042995|ENSDARG00000086523|ENSDARG00000003570|ENSDARG00000017617|ENSDARG00000053832|ENSDARG00000042401|ENSDARG00000059629|ENSDARG00000093945|ENSDARG00000032780|ENSDARG00000071203|ENSDARG00000076991|ENSDARG00000070097|ENSDARG00000037865|ENSDARG00000041199|ENSDARG00000060723|…
42175	7.3408e-10	4.0007e-08	35	0.0223642	115	0.00727986	1565	15797	3.07207	nuclear membrane-endoplasmic reticulum network	ENSDARG00000024314|ENSDARG00000076066|ENSDARG00000018976|ENSDARG00000052703|ENSDARG00000021905|ENSDARG00000069501|ENSDARG00000042995|ENSDARG00000086523|ENSDARG00000003570|ENSDARG00000017617|ENSDARG00000053832|ENSDARG00000042401|ENSDARG00000059629|ENSDARG00000093945|ENSDARG00000032780|ENSDARG00000071203|ENSDARG00000076991|ENSDARG00000070097|ENSDARG00000037865|ENSDARG00000041199|ENSDARG00000060723|…
5839	6.2499e-09	2.82e-07	14	0.00894569	24	0.00151928	1565	15797	5.88813	proteasome core complex	ENSDARG00000002240|ENSDARG00000013938|ENSDARG00000075445|ENSDARG00000010965|ENSDARG00000037962|ENSDARG00000031885|ENSDARG00000019398|ENSDARG00000040121|ENSDARG00000054696|ENSDARG00000086618|ENSDARG00000003526|ENSDARG00000009640|ENSDARG00000035679|ENSDARG00000001303
5794	6.4679e-09	2.82e-07	84	0.0536741	449	0.0284231	1565	15797	1.8884	Golgi apparatus	ENSDARG00000018562|ENSDARG00000010553|ENSDARG00000020405|ENSDARG00000025535|ENSDARG00000070807|ENSDARG00000054833|ENSDARG00000004173|ENSDARG00000021239|ENSDARG00000035914|ENSDARG00000015540|ENSDARG00000004037|ENSDARG00000044241|ENSDARG00000091418|ENSDARG00000056085|ENSDARG00000034823|ENSDARG00000012745|ENSDARG00000035054|ENSDARG00000002217|ENSDARG00000012747|ENSDARG00000007614|ENSDARG00000007886|…
30117	8.0603e-09	2.9286e-07	22	0.0140575	57	0.00360828	1565	15797	3.8959	membrane coat	ENSDARG00000018562|ENSDARG00000045946|ENSDARG00000038743|ENSDARG00000004173|ENSDARG00000057452|ENSDARG00000016636|ENSDARG00000017844|ENSDARG00000090716|ENSDARG00000031214|ENSDARG00000031533|ENSDARG00000002792|ENSDARG00000034823|ENSDARG00000002790|ENSDARG00000039882|ENSDARG00000020621|ENSDARG00000045618|ENSDARG00000029928|ENSDARG00000016128|ENSDARG00000056557|ENSDARG00000093945|ENSDARG00000060575|…
48475	8.0603e-09	2.9286e-07	22	0.0140575	57	0.00360828	1565	15797	3.8959	coated membrane	ENSDARG00000018562|ENSDARG00000045946|ENSDARG00000038743|ENSDARG00000004173|ENSDARG00000057452|ENSDARG00000016636|ENSDARG00000017844|ENSDARG00000090716|ENSDARG00000031214|ENSDARG00000031533|ENSDARG00000002792|ENSDARG00000034823|ENSDARG00000002790|ENSDARG00000039882|ENSDARG00000020621|ENSDARG00000045618|ENSDARG00000029928|ENSDARG00000016128|ENSDARG00000056557|ENSDARG00000093945|ENSDARG00000060575|…
44424	7.4383e-08	2.4947e-06	748	0.477955	6559	0.415205	1565	15797	1.15113	intracellular part	ENSDARG00000004173|ENSDARG00000094623|ENSDARG00000038687|ENSDARG00000004037|ENSDARG00000044241|ENSDARG00000004729|ENSDARG00000012745|ENSDARG00000015315|ENSDARG00000003693|ENSDARG00000012747|ENSDARG00000014356|ENSDARG00000005941|ENSDARG00000057882|ENSDARG00000030441|ENSDARG00000005162|ENSDARG00000041332|ENSDARG00000056490|ENSDARG00000060058|ENSDARG00000068698|ENSDARG00000010085|ENSDARG00000068076|…
33176	1.4368e-07	4.4745e-06	11	0.00702875	18	0.00113946	1565	15797	6.16851	proton-transporting V-type ATPase complex	ENSDARG00000011175|ENSDARG00000045543|ENSDARG00000037153|ENSDARG00000006370|ENSDARG00000031681|ENSDARG00000057853|ENSDARG00000076318|ENSDARG00000035880|ENSDARG00000022315|ENSDARG00000013443|ENSDARG00000034534
30120	4.464e-07	1.2975e-05	13	0.00830671	27	0.00170919	1565	15797	4.86004	vesicle coat	ENSDARG00000018562|ENSDARG00000045946|ENSDARG00000004173|ENSDARG00000038743|ENSDARG00000016636|ENSDARG00000017844|ENSDARG00000090716|ENSDARG00000034823|ENSDARG00000045618|ENSDARG00000056557|ENSDARG00000093945|ENSDARG00000006786|ENSDARG00000060575
31090	5.9068e-07	1.6096e-05	91	0.058147	550	0.0348167	1565	15797	1.67009	organelle membrane	ENSDARG00000009040|ENSDARG00000018562|ENSDARG00000018976|ENSDARG00000026862|ENSDARG00000004173|ENSDARG00000015540|ENSDARG00000016745|ENSDARG00000052703|ENSDARG00000056757|ENSDARG00000034823|ENSDARG00000042995|ENSDARG00000011925|ENSDARG00000012747|ENSDARG00000042401|ENSDARG00000022315|ENSDARG00000093945|ENSDARG00000060575|ENSDARG00000069175|ENSDARG00000076991|ENSDARG00000011175|ENSDARG00000038743|…
30662	2.0044e-06	5.1407e-05	13	0.00830671	30	0.00189909	1565	15797	4.37404	coated vesicle membrane	ENSDARG00000018562|ENSDARG00000045946|ENSDARG00000004173|ENSDARG00000038743|ENSDARG00000016636|ENSDARG00000017844|ENSDARG00000090716|ENSDARG00000034823|ENSDARG00000045618|ENSDARG00000056557|ENSDARG00000093945|ENSDARG00000006786|ENSDARG00000060575
12505	4.0982e-06	9.9268e-05	64	0.0408946	365	0.0231057	1565	15797	1.76989	endomembrane system	ENSDARG00000018562|ENSDARG00000018976|ENSDARG00000004173|ENSDARG00000015540|ENSDARG00000052703|ENSDARG00000034823|ENSDARG00000042995|ENSDARG00000012747|ENSDARG00000042401|ENSDARG00000093945|ENSDARG00000011418|ENSDARG00000060575|ENSDARG00000076991|ENSDARG00000038743|ENSDARG00000016636|ENSDARG00000060723|ENSDARG00000042823|ENSDARG00000009123|ENSDARG00000078392|ENSDARG00000058858|ENSDARG00000001890|…
22624	6.0059e-06	0.00013782	6	0.00383387	7	0.000443122	1565	15797	8.65194	proteasome accessory complex	ENSDARG00000002165|ENSDARG00000012234|ENSDARG00000006300|ENSDARG00000059046|ENSDARG00000033144|ENSDARG00000020454
30663	8.473e-06	0.00015886	7	0.00447284	10	0.000633032	1565	15797	7.06575	COPI coated vesicle membrane	ENSDARG00000018562|ENSDARG00000038743|ENSDARG00000004173|ENSDARG00000056557|ENSDARG00000017844|ENSDARG00000034823|ENSDARG00000006786
33180	8.473e-06	0.00015886	7	0.00447284	10	0.000633032	1565	15797	7.06575	proton-transporting V-type ATPase, V1 domain	ENSDARG00000045543|ENSDARG00000037153|ENSDARG00000006370|ENSDARG00000076318|ENSDARG00000035880|ENSDARG00000013443|ENSDARG00000034534
30137	8.473e-06	0.00015886	7	0.00447284	10	0.000633032	1565	15797	7.06575	COPI-coated vesicle	ENSDARG00000018562|ENSDARG00000038743|ENSDARG00000004173|ENSDARG00000056557|ENSDARG00000017844|ENSDARG00000034823|ENSDARG00000006786
30126	8.473e-06	0.00015886	7	0.00447284	10	0.000633032	1565	15797	7.06575	COPI vesicle coat	ENSDARG00000018562|ENSDARG00000038743|ENSDARG00000004173|ENSDARG00000056557|ENSDARG00000017844|ENSDARG00000034823|ENSDARG00000006786
267	8.7606e-06	0.00015886	31	0.0198083	137	0.00867253	1565	15797	2.28403	cell fraction	ENSDARG00000022995|ENSDARG00000051921|ENSDARG00000061061|ENSDARG00000035559|ENSDARG00000070399|ENSDARG00000055252|ENSDARG00000003570|ENSDARG00000019897|ENSDARG00000045814|ENSDARG00000027200|ENSDARG00000056541|ENSDARG00000002365|ENSDARG00000042138|ENSDARG00000076991|ENSDARG00000016375|ENSDARG00000037865|ENSDARG00000076924|ENSDARG00000074635|ENSDARG00000069283|ENSDARG00000088185|ENSDARG00000042823|…
5626	9.1089e-06	0.00015886	28	0.0178914	118	0.00746977	1565	15797	2.39517	insoluble fraction	ENSDARG00000051921|ENSDARG00000061061|ENSDARG00000035559|ENSDARG00000070399|ENSDARG00000055252|ENSDARG00000003570|ENSDARG00000019897|ENSDARG00000045814|ENSDARG00000027200|ENSDARG00000056541|ENSDARG00000002365|ENSDARG00000042138|ENSDARG00000076991|ENSDARG00000037865|ENSDARG00000076924|ENSDARG00000074635|ENSDARG00000088185|ENSDARG00000042823|ENSDARG00000020218|ENSDARG00000004830|ENSDARG00000057011|…
5624	9.5819e-06	0.00016068	27	0.0172524	112	0.00708995	1565	15797	2.43336	membrane fraction	ENSDARG00000051921|ENSDARG00000061061|ENSDARG00000070399|ENSDARG00000055252|ENSDARG00000003570|ENSDARG00000045814|ENSDARG00000019897|ENSDARG00000027200|ENSDARG00000056541|ENSDARG00000002365|ENSDARG00000042138|ENSDARG00000076991|ENSDARG00000037865|ENSDARG00000076924|ENSDARG00000074635|ENSDARG00000088185|ENSDARG00000042823|ENSDARG00000020218|ENSDARG00000004830|ENSDARG00000057011|ENSDARG00000058858|…
31988	1.1567e-05	0.00018197	33	0.0210863	152	0.00962208	1565	15797	2.19145	membrane-bounded vesicle	ENSDARG00000018562|ENSDARG00000016253|ENSDARG00000004173|ENSDARG00000051921|ENSDARG00000075490|ENSDARG00000025889|ENSDARG00000020449|ENSDARG00000090716|ENSDARG00000045971|ENSDARG00000034823|ENSDARG00000021399|ENSDARG00000045618|ENSDARG00000070971|ENSDARG00000020741|ENSDARG00000093945|ENSDARG00000060575|ENSDARG00000037865|ENSDARG00000074635|ENSDARG00000045946|ENSDARG00000039980|ENSDARG00000044213|…
31982	1.1686e-05	0.00018197	38	0.0242812	186	0.0117744	1565	15797	2.0622	vesicle	ENSDARG00000018562|ENSDARG00000016253|ENSDARG00000004173|ENSDARG00000051921|ENSDARG00000020449|ENSDARG00000075490|ENSDARG00000025889|ENSDARG00000090716|ENSDARG00000045971|ENSDARG00000034823|ENSDARG00000021082|ENSDARG00000021399|ENSDARG00000045618|ENSDARG00000070971|ENSDARG00000020741|ENSDARG00000093945|ENSDARG00000060575|ENSDARG00000019998|ENSDARG00000037865|ENSDARG00000074635|ENSDARG00000045946|…
5798	1.3529e-05	0.00020341	12	0.00766773	30	0.00189909	1565	15797	4.03757	Golgi-associated vesicle	ENSDARG00000018562|ENSDARG00000045618|ENSDARG00000038743|ENSDARG00000004173|ENSDARG00000070971|ENSDARG00000056557|ENSDARG00000017844|ENSDARG00000090716|ENSDARG00000020607|ENSDARG00000034823|ENSDARG00000006786|ENSDARG00000007760
16023	2.2676e-05	0.00032956	32	0.0204473	150	0.00949547	1565	15797	2.15337	cytoplasmic membrane-bounded vesicle	ENSDARG00000018562|ENSDARG00000016253|ENSDARG00000004173|ENSDARG00000051921|ENSDARG00000075490|ENSDARG00000025889|ENSDARG00000020449|ENSDARG00000090716|ENSDARG00000045971|ENSDARG00000034823|ENSDARG00000021399|ENSDARG00000045618|ENSDARG00000070971|ENSDARG00000020741|ENSDARG00000093945|ENSDARG00000060575|ENSDARG00000037865|ENSDARG00000074635|ENSDARG00000045946|ENSDARG00000039980|ENSDARG00000044213|…
33178	3.2996e-05	0.00044957	9	0.0057508	19	0.00120276	1565	15797	4.78134	proton-transporting two-sector ATPase complex, catalytic domain	ENSDARG00000011175|ENSDARG00000045543|ENSDARG00000037153|ENSDARG00000006370|ENSDARG00000076318|ENSDARG00000035880|ENSDARG00000013443|ENSDARG00000030694|ENSDARG00000034534
5793	3.2996e-05	0.00044957	9	0.0057508	19	0.00120276	1565	15797	4.78134	ER-Golgi intermediate compartment	ENSDARG00000009001|ENSDARG00000054833|ENSDARG00000061854|ENSDARG00000041391|ENSDARG00000026908|ENSDARG00000004261|ENSDARG00000019636|ENSDARG00000008765|ENSDARG00000069980
31410	3.5947e-05	0.00047494	36	0.0230032	181	0.0114579	1565	15797	2.00763	cytoplasmic vesicle	ENSDARG00000018562|ENSDARG00000016253|ENSDARG00000004173|ENSDARG00000051921|ENSDARG00000075490|ENSDARG00000025889|ENSDARG00000020449|ENSDARG00000090716|ENSDARG00000045971|ENSDARG00000034823|ENSDARG00000021082|ENSDARG00000021399|ENSDARG00000045618|ENSDARG00000070971|ENSDARG00000020741|ENSDARG00000093945|ENSDARG00000060575|ENSDARG00000037865|ENSDARG00000074635|ENSDARG00000045946|ENSDARG00000039980|…
30176	4.1856e-05	0.00053674	12	0.00766773	33	0.002089	1565	15797	3.67052	integral to endoplasmic reticulum membrane	ENSDARG00000070097|ENSDARG00000076991|ENSDARG00000037865|ENSDARG00000095623|ENSDARG00000076066|ENSDARG00000058650|ENSDARG00000060723|ENSDARG00000042401|ENSDARG00000021905|ENSDARG00000059629|ENSDARG00000059298|ENSDARG00000020218
16469	4.9376e-05	0.00061509	15	0.00958466	49	0.00310185	1565	15797	3.08998	proton-transporting two-sector ATPase complex	ENSDARG00000011175|ENSDARG00000076003|ENSDARG00000031681|ENSDARG00000076318|ENSDARG00000013443|ENSDARG00000035565|ENSDARG00000034534|ENSDARG00000045543|ENSDARG00000037153|ENSDARG00000006370|ENSDARG00000057853|ENSDARG00000020847|ENSDARG00000035880|ENSDARG00000022315|ENSDARG00000030694
44433	7.1885e-05	0.00087061	14	0.00894569	45	0.00284864	1565	15797	3.14033	cytoplasmic vesicle part	ENSDARG00000018562|ENSDARG00000045946|ENSDARG00000004173|ENSDARG00000038743|ENSDARG00000016636|ENSDARG00000017844|ENSDARG00000090716|ENSDARG00000034823|ENSDARG00000045618|ENSDARG00000035660|ENSDARG00000056557|ENSDARG00000093945|ENSDARG00000006786|ENSDARG00000060575
42598	8.0107e-05	0.00091913	11	0.00702875	30	0.00189909	1565	15797	3.70111	vesicular fraction	ENSDARG00000076924|ENSDARG00000003570|ENSDARG00000071426|ENSDARG00000032296|ENSDARG00000059824|ENSDARG00000061061|ENSDARG00000042823|ENSDARG00000062297|ENSDARG00000002365|ENSDARG00000068280|ENSDARG00000037318
5774	8.0107e-05	0.00091913	11	0.00702875	30	0.00189909	1565	15797	3.70111	vacuolar membrane	ENSDARG00000069175|ENSDARG00000055190|ENSDARG00000011175|ENSDARG00000045543|ENSDARG00000026862|ENSDARG00000006370|ENSDARG00000027200|ENSDARG00000016745|ENSDARG00000031956|ENSDARG00000040657|ENSDARG00000022315
31227	8.2617e-05	0.00092362	15	0.00958466	51	0.00322846	1565	15797	2.9688	intrinsic to endoplasmic reticulum membrane	ENSDARG00000076991|ENSDARG00000070097|ENSDARG00000037865|ENSDARG00000076066|ENSDARG00000041199|ENSDARG00000060723|ENSDARG00000021905|ENSDARG00000059298|ENSDARG00000069501|ENSDARG00000020218|ENSDARG00000022744|ENSDARG00000095623|ENSDARG00000058650|ENSDARG00000042401|ENSDARG00000059629
30660	8.7365e-05	0.00095228	9	0.0057508	21	0.00132937	1565	15797	4.32597	Golgi-associated vesicle membrane	ENSDARG00000018562|ENSDARG00000045618|ENSDARG00000038743|ENSDARG00000004173|ENSDARG00000056557|ENSDARG00000017844|ENSDARG00000090716|ENSDARG00000034823|ENSDARG00000006786
44437	0.00011312	0.0012029	11	0.00702875	31	0.0019624	1565	15797	3.58172	vacuolar part	ENSDARG00000069175|ENSDARG00000055190|ENSDARG00000011175|ENSDARG00000045543|ENSDARG00000026862|ENSDARG00000006370|ENSDARG00000027200|ENSDARG00000016745|ENSDARG00000031956|ENSDARG00000040657|ENSDARG00000022315
30659	0.00017918	0.00186	13	0.00830671	43	0.00272204	1565	15797	3.05165	cytoplasmic vesicle membrane	ENSDARG00000018562|ENSDARG00000045946|ENSDARG00000004173|ENSDARG00000038743|ENSDARG00000016636|ENSDARG00000017844|ENSDARG00000090716|ENSDARG00000034823|ENSDARG00000045618|ENSDARG00000056557|ENSDARG00000093945|ENSDARG00000006786|ENSDARG00000060575
43234	0.00019959	0.0020237	227	0.145048	1844	0.116731	1565	15797	1.24258	protein complex	ENSDARG00000004173|ENSDARG00000038687|ENSDARG00000004037|ENSDARG00000013443|ENSDARG00000034823|ENSDARG00000015315|ENSDARG00000027899|ENSDARG00000014356|ENSDARG00000020741|ENSDARG00000007691|ENSDARG00000020008|ENSDARG00000060575|ENSDARG00000035423|ENSDARG00000060058|ENSDARG00000007141|ENSDARG00000068076|ENSDARG00000035565|ENSDARG00000037281|ENSDARG00000015208|ENSDARG00000030537|ENSDARG00000033596|…
30135	0.00020839	0.002065	18	0.0115016	73	0.00462113	1565	15797	2.48891	coated vesicle	ENSDARG00000018562|ENSDARG00000037865|ENSDARG00000045946|ENSDARG00000039980|ENSDARG00000038743|ENSDARG00000004173|ENSDARG00000016636|ENSDARG00000017844|ENSDARG00000090716|ENSDARG00000020607|ENSDARG00000034823|ENSDARG00000045618|ENSDARG00000070971|ENSDARG00000056557|ENSDARG00000093945|ENSDARG00000060575|ENSDARG00000006786|ENSDARG00000007760
5792	0.00021788	0.002111	10	0.00638978	28	0.00177249	1565	15797	3.60497	microsome	ENSDARG00000003570|ENSDARG00000071426|ENSDARG00000032296|ENSDARG00000059824|ENSDARG00000061061|ENSDARG00000042823|ENSDARG00000062297|ENSDARG00000002365|ENSDARG00000068280|ENSDARG00000037318
12506	0.00023148	0.0021941	13	0.00830671	44	0.00278534	1565	15797	2.9823	vesicle membrane	ENSDARG00000018562|ENSDARG00000045946|ENSDARG00000004173|ENSDARG00000038743|ENSDARG00000016636|ENSDARG00000017844|ENSDARG00000090716|ENSDARG00000034823|ENSDARG00000045618|ENSDARG00000056557|ENSDARG00000093945|ENSDARG00000006786|ENSDARG00000060575
5768	0.00037435	0.0034727	28	0.0178914	144	0.00911565	1565	15797	1.96271	endosome	ENSDARG00000010553|ENSDARG00000014793|ENSDARG00000061751|ENSDARG00000018432|ENSDARG00000040657|ENSDARG00000091418|ENSDARG00000036481|ENSDARG00000007323|ENSDARG00000006915|ENSDARG00000039872|ENSDARG00000038064|ENSDARG00000069175|ENSDARG00000037865|ENSDARG00000076924|ENSDARG00000041900|ENSDARG00000002190|ENSDARG00000013628|ENSDARG00000060430|ENSDARG00000025147|ENSDARG00000032037|ENSDARG00000021202|…
5773	0.00041654	0.0037836	23	0.0146965	110	0.00696335	1565	15797	2.11055	vacuole	ENSDARG00000069175|ENSDARG00000055190|ENSDARG00000011175|ENSDARG00000037865|ENSDARG00000039980|ENSDARG00000018432|ENSDARG00000026862|ENSDARG00000013628|ENSDARG00000044241|ENSDARG00000016745|ENSDARG00000031956|ENSDARG00000040657|ENSDARG00000090912|ENSDARG00000037091|ENSDARG00000045543|ENSDARG00000006915|ENSDARG00000006370|ENSDARG00000027200|ENSDARG00000039872|ENSDARG00000087243|ENSDARG00000022315|…
16471	0.00044203	0.0039332	4	0.00255591	5	0.000316516	1565	15797	8.07514	vacuolar proton-transporting V-type ATPase complex	ENSDARG00000011175|ENSDARG00000045543|ENSDARG00000006370|ENSDARG00000022315
44425	0.00049781	0.0043409	405	0.258786	3555	0.225043	1565	15797	1.14994	membrane part	ENSDARG00000008936|ENSDARG00000052746|ENSDARG00000004173|ENSDARG00000043646|ENSDARG00000013443|ENSDARG00000019478|ENSDARG00000069461|ENSDARG00000012745|ENSDARG00000056367|ENSDARG00000003699|ENSDARG00000012747|ENSDARG00000034307|ENSDARG00000062955|ENSDARG00000045886|ENSDARG00000030236|ENSDARG00000017255|ENSDARG00000041332|ENSDARG00000060058|ENSDARG00000068698|ENSDARG00000037281|ENSDARG00000023394|…
5942	0.00051087	0.0043674	6	0.00383387	12	0.000759638	1565	15797	5.04696	phosphoinositide 3-kinase complex	ENSDARG00000075947|ENSDARG00000017757|ENSDARG00000054829|ENSDARG00000075456|ENSDARG00000075253|ENSDARG00000060841
30118	0.00074093	0.0062124	10	0.00638978	32	0.0020257	1565	15797	3.15435	clathrin coat	ENSDARG00000020621|ENSDARG00000045618|ENSDARG00000029928|ENSDARG00000016128|ENSDARG00000057452|ENSDARG00000090716|ENSDARG00000031533|ENSDARG00000031214|ENSDARG00000002792|ENSDARG00000002790
19773	0.00084903	0.0069845	5	0.00319489	9	0.000569728	1565	15797	5.60774	proteasome core complex, alpha-subunit complex	ENSDARG00000019398|ENSDARG00000040121|ENSDARG00000010965|ENSDARG00000086618|ENSDARG00000003526
31501	0.00097066	0.0074247	3	0.00191693	3	0.000189909	1565	15797	10.0939	mannosyltransferase complex	ENSDARG00000095623|ENSDARG00000058650|ENSDARG00000057011
33185	0.00097066	0.0074247	3	0.00191693	3	0.000189909	1565	15797	10.0939	dolichol-phosphate-mannose synthase complex	ENSDARG00000095623|ENSDARG00000058650|ENSDARG00000057011
8537	0.00097066	0.0074247	3	0.00191693	3	0.000189909	1565	15797	10.0939	proteasome activator complex	ENSDARG00000002165|ENSDARG00000012234|ENSDARG00000033144
5787	0.00097066	0.0074247	3	0.00191693	3	0.000189909	1565	15797	10.0939	signal peptidase complex	ENSDARG00000089976|ENSDARG00000042823|ENSDARG00000059298
43227	0.0011294	0.0084899	520	0.332268	4710	0.298158	1565	15797	1.1144	membrane-bounded organelle	ENSDARG00000004173|ENSDARG00000038687|ENSDARG00000094623|ENSDARG00000004037|ENSDARG00000044241|ENSDARG00000056757|ENSDARG00000004729|ENSDARG00000012745|ENSDARG00000015315|ENSDARG00000012747|ENSDARG00000041332|ENSDARG00000056490|ENSDARG00000068698|ENSDARG00000010085|ENSDARG00000006818|ENSDARG00000078392|ENSDARG00000037281|ENSDARG00000043857|ENSDARG00000015208|ENSDARG00000033596|ENSDARG00000022795|…
48500	0.0012216	0.008877	4	0.00255591	6	0.000379819	1565	15797	6.72929	signal recognition particle	ENSDARG00000088272|ENSDARG00000003813|ENSDARG00000014139|ENSDARG00000035699
5786	0.0012216	0.008877	4	0.00255591	6	0.000379819	1565	15797	6.72929	signal recognition particle, endoplasmic reticulum targeting	ENSDARG00000088272|ENSDARG00000003813|ENSDARG00000014139|ENSDARG00000035699
43231	0.0015532	0.011102	518	0.33099	4707	0.297968	1565	15797	1.11083	intracellular membrane-bounded organelle	ENSDARG00000004173|ENSDARG00000038687|ENSDARG00000094623|ENSDARG00000004037|ENSDARG00000044241|ENSDARG00000004729|ENSDARG00000012745|ENSDARG00000015315|ENSDARG00000012747|ENSDARG00000041332|ENSDARG00000056490|ENSDARG00000068698|ENSDARG00000010085|ENSDARG00000006818|ENSDARG00000078392|ENSDARG00000037281|ENSDARG00000043857|ENSDARG00000015208|ENSDARG00000033596|ENSDARG00000022795|ENSDARG00000089976|…
30133	0.002063	0.014508	11	0.00702875	42	0.00265873	1565	15797	2.64365	transport vesicle	ENSDARG00000021399|ENSDARG00000045946|ENSDARG00000045618|ENSDARG00000070971|ENSDARG00000016636|ENSDARG00000020449|ENSDARG00000090716|ENSDARG00000020607|ENSDARG00000093945|ENSDARG00000060575|ENSDARG00000007760
44431	0.0024644	0.017055	28	0.0178914	162	0.0102551	1565	15797	1.74463	Golgi apparatus part	ENSDARG00000012336|ENSDARG00000018562|ENSDARG00000018432|ENSDARG00000004173|ENSDARG00000004037|ENSDARG00000090716|ENSDARG00000040657|ENSDARG00000034823|ENSDARG00000045618|ENSDARG00000070971|ENSDARG00000012747|ENSDARG00000078652|ENSDARG00000015374|ENSDARG00000002663|ENSDARG00000037865|ENSDARG00000038743|ENSDARG00000017844|ENSDARG00000020607|ENSDARG00000078392|ENSDARG00000091598|ENSDARG00000000779|…
42788	0.0035947	0.023218	3	0.00191693	4	0.000253213	1565	15797	7.57045	polysomal ribosome	ENSDARG00000031795|ENSDARG00000069066|ENSDARG00000056541
5577	0.0035947	0.023218	3	0.00191693	4	0.000253213	1565	15797	7.57045	fibrinogen complex	ENSDARG00000008969|ENSDARG00000020741|ENSDARG00000037281
5838	0.0035947	0.023218	3	0.00191693	4	0.000253213	1565	15797	7.57045	proteasome regulatory particle	ENSDARG00000006300|ENSDARG00000059046|ENSDARG00000020454
30131	0.0036211	0.023218	8	0.00511182	27	0.00170919	1565	15797	2.99079	clathrin adaptor complex	ENSDARG00000020621|ENSDARG00000029928|ENSDARG00000016128|ENSDARG00000057452|ENSDARG00000031533|ENSDARG00000031214|ENSDARG00000002792|ENSDARG00000002790
30119	0.0036211	0.023218	8	0.00511182	27	0.00170919	1565	15797	2.99079	AP-type membrane coat adaptor complex	ENSDARG00000020621|ENSDARG00000029928|ENSDARG00000016128|ENSDARG00000057452|ENSDARG00000031533|ENSDARG00000031214|ENSDARG00000002792|ENSDARG00000002790
5788	0.0041388	0.026152	5	0.00319489	12	0.000759638	1565	15797	4.2058	endoplasmic reticulum lumen	ENSDARG00000003570|ENSDARG00000074940|ENSDARG00000069042|ENSDARG00000020301|ENSDARG00000018491
30658	0.0044301	0.027593	6	0.00383387	17	0.00107615	1565	15797	3.56256	transport vesicle membrane	ENSDARG00000045946|ENSDARG00000045618|ENSDARG00000016636|ENSDARG00000090716|ENSDARG00000093945|ENSDARG00000060575
30127	0.0048423	0.028921	4	0.00255591	8	0.000506425	1565	15797	5.04696	COPII vesicle coat	ENSDARG00000045946|ENSDARG00000016636|ENSDARG00000093945|ENSDARG00000060575
5844	0.0048423	0.028921	4	0.00255591	8	0.000506425	1565	15797	5.04696	polysome	ENSDARG00000019398|ENSDARG00000031795|ENSDARG00000069066|ENSDARG00000056541
12507	0.0048423	0.028921	4	0.00255591	8	0.000506425	1565	15797	5.04696	ER to Golgi transport vesicle membrane	ENSDARG00000045946|ENSDARG00000016636|ENSDARG00000093945|ENSDARG00000060575
16020	0.0080214	0.046722	553	0.353355	5147	0.325821	1565	15797	1.0845	membrane	ENSDARG00000008936|ENSDARG00000052746|ENSDARG00000004173|ENSDARG00000004037|ENSDARG00000043646|ENSDARG00000056757|ENSDARG00000013443|ENSDARG00000041728|ENSDARG00000019478|ENSDARG00000069461|ENSDARG00000012745|ENSDARG00000003699|ENSDARG00000056367|ENSDARG00000008100|ENSDARG00000012747|ENSDARG00000034307|ENSDARG00000005941|ENSDARG00000062955|ENSDARG00000045886|ENSDARG00000030236|ENSDARG00000017255|…
30134	0.008037	0.046722	4	0.00255591	9	0.000569728	1565	15797	4.48619	ER to Golgi transport vesicle	ENSDARG00000045946|ENSDARG00000016636|ENSDARG00000093945|ENSDARG00000060575
8250	0.0083236	0.047751	3	0.00191693	5	0.000316516	1565	15797	6.05636	oligosaccharyltransferase complex	ENSDARG00000001890|ENSDARG00000035838|ENSDARG00000053832
* indicates the percentage of genes in the specific subcategory from go ontologies;
p -value <0.05; corr p-value<0.05；

## Sheet: CC-down
Additional file 3. GO function annotation results of 4565 differentially expressed genes by BiNGO
GO-ID	p-value	corr p-value	DGE-hit	DGE%*	ZF-hit	ZF%*	DGE-total	ZF-total	enrichment	Description	Genes in test set
5783	1.8017e-33	7.8555e-31	128	0.0817891	414	0.0262075	1565	15797	3.12083	endoplasmic reticulum	ENSDARG00000010553|ENSDARG00000038213|ENSDARG00000070689|ENSDARG00000002412|ENSDARG00000012450|ENSDARG00000060260|ENSDARG00000044972|ENSDARG00000019897|ENSDARG00000059743|ENSDARG00000020008|ENSDARG00000011418|ENSDARG00000076991|ENSDARG00000003757|ENSDARG00000054746|ENSDARG00000016636|ENSDARG00000068698|ENSDARG00000010085|ENSDARG00000015088|ENSDARG00000001890|ENSDARG00000067605|ENSDARG00000071426|…
5737	1.1966e-30	2.6086e-28	561	0.358466	3735	0.236437	1565	15797	1.51612	cytoplasm	ENSDARG00000004173|ENSDARG00000038687|ENSDARG00000004037|ENSDARG00000044241|ENSDARG00000004729|ENSDARG00000012745|ENSDARG00000015315|ENSDARG00000003693|ENSDARG00000012747|ENSDARG00000005941|ENSDARG00000030441|ENSDARG00000005162|ENSDARG00000041332|ENSDARG00000060058|ENSDARG00000068698|ENSDARG00000010085|ENSDARG00000006818|ENSDARG00000078392|ENSDARG00000037281|ENSDARG00000002021|ENSDARG00000043857|…
502	1.0134e-29	1.4729e-27	40	0.0255591	53	0.00335507	1565	15797	7.61806	proteasome complex	ENSDARG00000020101|ENSDARG00000002240|ENSDARG00000002165|ENSDARG00000037038|ENSDARG00000010965|ENSDARG00000058644|ENSDARG00000031885|ENSDARG00000070674|ENSDARG00000019398|ENSDARG00000015315|ENSDARG00000005134|ENSDARG00000027899|ENSDARG00000016239|ENSDARG00000058560|ENSDARG00000020008|ENSDARG00000003189|ENSDARG00000003526|ENSDARG00000006300|ENSDARG00000059046|ENSDARG00000035679|ENSDARG00000020454|…
44444	1.3854e-22	1.5101e-20	366	0.233866	2310	0.14623	1565	15797	1.5993	cytoplasmic part	ENSDARG00000038213|ENSDARG00000070689|ENSDARG00000026766|ENSDARG00000002412|ENSDARG00000012450|ENSDARG00000004173|ENSDARG00000069066|ENSDARG00000076765|ENSDARG00000020449|ENSDARG00000004037|ENSDARG00000015829|ENSDARG00000044241|ENSDARG00000034823|ENSDARG00000020149|ENSDARG00000012745|ENSDARG00000027777|ENSDARG00000035054|ENSDARG00000019897|ENSDARG00000045230|ENSDARG00000002217|ENSDARG00000012747|…
44432	3.2812e-12	2.807e-10	40	0.0255591	122	0.00772299	1565	15797	3.30949	endoplasmic reticulum part	ENSDARG00000024314|ENSDARG00000076066|ENSDARG00000018976|ENSDARG00000052703|ENSDARG00000021905|ENSDARG00000069501|ENSDARG00000042995|ENSDARG00000086523|ENSDARG00000003570|ENSDARG00000069042|ENSDARG00000017617|ENSDARG00000018491|ENSDARG00000053832|ENSDARG00000042401|ENSDARG00000059629|ENSDARG00000093945|ENSDARG00000032780|ENSDARG00000071203|ENSDARG00000076991|ENSDARG00000070097|ENSDARG00000037865|…
71212	3.8628e-12	2.807e-10	42	0.0268371	133	0.00841932	1565	15797	3.18756	subsynaptic reticulum	ENSDARG00000024314|ENSDARG00000076066|ENSDARG00000018976|ENSDARG00000052703|ENSDARG00000021905|ENSDARG00000069501|ENSDARG00000042995|ENSDARG00000086523|ENSDARG00000003570|ENSDARG00000069042|ENSDARG00000017617|ENSDARG00000018491|ENSDARG00000005115|ENSDARG00000053832|ENSDARG00000042401|ENSDARG00000059629|ENSDARG00000093945|ENSDARG00000032780|ENSDARG00000071203|ENSDARG00000076991|ENSDARG00000045676|…
5789	2.4933e-10	1.553e-08	35	0.0223642	111	0.00702665	1565	15797	3.18277	endoplasmic reticulum membrane	ENSDARG00000024314|ENSDARG00000076066|ENSDARG00000018976|ENSDARG00000052703|ENSDARG00000021905|ENSDARG00000069501|ENSDARG00000042995|ENSDARG00000086523|ENSDARG00000003570|ENSDARG00000017617|ENSDARG00000053832|ENSDARG00000042401|ENSDARG00000059629|ENSDARG00000093945|ENSDARG00000032780|ENSDARG00000071203|ENSDARG00000076991|ENSDARG00000070097|ENSDARG00000037865|ENSDARG00000041199|ENSDARG00000060723|…
42175	7.3408e-10	4.0007e-08	35	0.0223642	115	0.00727986	1565	15797	3.07207	nuclear membrane-endoplasmic reticulum network	ENSDARG00000024314|ENSDARG00000076066|ENSDARG00000018976|ENSDARG00000052703|ENSDARG00000021905|ENSDARG00000069501|ENSDARG00000042995|ENSDARG00000086523|ENSDARG00000003570|ENSDARG00000017617|ENSDARG00000053832|ENSDARG00000042401|ENSDARG00000059629|ENSDARG00000093945|ENSDARG00000032780|ENSDARG00000071203|ENSDARG00000076991|ENSDARG00000070097|ENSDARG00000037865|ENSDARG00000041199|ENSDARG00000060723|…
5839	6.2499e-09	2.82e-07	14	0.00894569	24	0.00151928	1565	15797	5.88813	proteasome core complex	ENSDARG00000002240|ENSDARG00000013938|ENSDARG00000075445|ENSDARG00000010965|ENSDARG00000037962|ENSDARG00000031885|ENSDARG00000019398|ENSDARG00000040121|ENSDARG00000054696|ENSDARG00000086618|ENSDARG00000003526|ENSDARG00000009640|ENSDARG00000035679|ENSDARG00000001303
5794	6.4679e-09	2.82e-07	84	0.0536741	449	0.0284231	1565	15797	1.8884	Golgi apparatus	ENSDARG00000018562|ENSDARG00000010553|ENSDARG00000020405|ENSDARG00000025535|ENSDARG00000070807|ENSDARG00000054833|ENSDARG00000004173|ENSDARG00000021239|ENSDARG00000035914|ENSDARG00000015540|ENSDARG00000004037|ENSDARG00000044241|ENSDARG00000091418|ENSDARG00000056085|ENSDARG00000034823|ENSDARG00000012745|ENSDARG00000035054|ENSDARG00000002217|ENSDARG00000012747|ENSDARG00000007614|ENSDARG00000007886|…
30117	8.0603e-09	2.9286e-07	22	0.0140575	57	0.00360828	1565	15797	3.8959	membrane coat	ENSDARG00000018562|ENSDARG00000045946|ENSDARG00000038743|ENSDARG00000004173|ENSDARG00000057452|ENSDARG00000016636|ENSDARG00000017844|ENSDARG00000090716|ENSDARG00000031214|ENSDARG00000031533|ENSDARG00000002792|ENSDARG00000034823|ENSDARG00000002790|ENSDARG00000039882|ENSDARG00000020621|ENSDARG00000045618|ENSDARG00000029928|ENSDARG00000016128|ENSDARG00000056557|ENSDARG00000093945|ENSDARG00000060575|…
48475	8.0603e-09	2.9286e-07	22	0.0140575	57	0.00360828	1565	15797	3.8959	coated membrane	ENSDARG00000018562|ENSDARG00000045946|ENSDARG00000038743|ENSDARG00000004173|ENSDARG00000057452|ENSDARG00000016636|ENSDARG00000017844|ENSDARG00000090716|ENSDARG00000031214|ENSDARG00000031533|ENSDARG00000002792|ENSDARG00000034823|ENSDARG00000002790|ENSDARG00000039882|ENSDARG00000020621|ENSDARG00000045618|ENSDARG00000029928|ENSDARG00000016128|ENSDARG00000056557|ENSDARG00000093945|ENSDARG00000060575|…
44424	7.4383e-08	2.4947e-06	748	0.477955	6559	0.415205	1565	15797	1.15113	intracellular part	ENSDARG00000004173|ENSDARG00000094623|ENSDARG00000038687|ENSDARG00000004037|ENSDARG00000044241|ENSDARG00000004729|ENSDARG00000012745|ENSDARG00000015315|ENSDARG00000003693|ENSDARG00000012747|ENSDARG00000014356|ENSDARG00000005941|ENSDARG00000057882|ENSDARG00000030441|ENSDARG00000005162|ENSDARG00000041332|ENSDARG00000056490|ENSDARG00000060058|ENSDARG00000068698|ENSDARG00000010085|ENSDARG00000068076|…
33176	1.4368e-07	4.4745e-06	11	0.00702875	18	0.00113946	1565	15797	6.16851	proton-transporting V-type ATPase complex	ENSDARG00000011175|ENSDARG00000045543|ENSDARG00000037153|ENSDARG00000006370|ENSDARG00000031681|ENSDARG00000057853|ENSDARG00000076318|ENSDARG00000035880|ENSDARG00000022315|ENSDARG00000013443|ENSDARG00000034534
30120	4.464e-07	1.2975e-05	13	0.00830671	27	0.00170919	1565	15797	4.86004	vesicle coat	ENSDARG00000018562|ENSDARG00000045946|ENSDARG00000004173|ENSDARG00000038743|ENSDARG00000016636|ENSDARG00000017844|ENSDARG00000090716|ENSDARG00000034823|ENSDARG00000045618|ENSDARG00000056557|ENSDARG00000093945|ENSDARG00000006786|ENSDARG00000060575
31090	5.9068e-07	1.6096e-05	91	0.058147	550	0.0348167	1565	15797	1.67009	organelle membrane	ENSDARG00000009040|ENSDARG00000018562|ENSDARG00000018976|ENSDARG00000026862|ENSDARG00000004173|ENSDARG00000015540|ENSDARG00000016745|ENSDARG00000052703|ENSDARG00000056757|ENSDARG00000034823|ENSDARG00000042995|ENSDARG00000011925|ENSDARG00000012747|ENSDARG00000042401|ENSDARG00000022315|ENSDARG00000093945|ENSDARG00000060575|ENSDARG00000069175|ENSDARG00000076991|ENSDARG00000011175|ENSDARG00000038743|…
30662	2.0044e-06	5.1407e-05	13	0.00830671	30	0.00189909	1565	15797	4.37404	coated vesicle membrane	ENSDARG00000018562|ENSDARG00000045946|ENSDARG00000004173|ENSDARG00000038743|ENSDARG00000016636|ENSDARG00000017844|ENSDARG00000090716|ENSDARG00000034823|ENSDARG00000045618|ENSDARG00000056557|ENSDARG00000093945|ENSDARG00000006786|ENSDARG00000060575
12505	4.0982e-06	9.9268e-05	64	0.0408946	365	0.0231057	1565	15797	1.76989	endomembrane system	ENSDARG00000018562|ENSDARG00000018976|ENSDARG00000004173|ENSDARG00000015540|ENSDARG00000052703|ENSDARG00000034823|ENSDARG00000042995|ENSDARG00000012747|ENSDARG00000042401|ENSDARG00000093945|ENSDARG00000011418|ENSDARG00000060575|ENSDARG00000076991|ENSDARG00000038743|ENSDARG00000016636|ENSDARG00000060723|ENSDARG00000042823|ENSDARG00000009123|ENSDARG00000078392|ENSDARG00000058858|ENSDARG00000001890|…
22624	6.0059e-06	0.00013782	6	0.00383387	7	0.000443122	1565	15797	8.65194	proteasome accessory complex	ENSDARG00000002165|ENSDARG00000012234|ENSDARG00000006300|ENSDARG00000059046|ENSDARG00000033144|ENSDARG00000020454
30663	8.473e-06	0.00015886	7	0.00447284	10	0.000633032	1565	15797	7.06575	COPI coated vesicle membrane	ENSDARG00000018562|ENSDARG00000038743|ENSDARG00000004173|ENSDARG00000056557|ENSDARG00000017844|ENSDARG00000034823|ENSDARG00000006786
33180	8.473e-06	0.00015886	7	0.00447284	10	0.000633032	1565	15797	7.06575	proton-transporting V-type ATPase, V1 domain	ENSDARG00000045543|ENSDARG00000037153|ENSDARG00000006370|ENSDARG00000076318|ENSDARG00000035880|ENSDARG00000013443|ENSDARG00000034534
30137	8.473e-06	0.00015886	7	0.00447284	10	0.000633032	1565	15797	7.06575	COPI-coated vesicle	ENSDARG00000018562|ENSDARG00000038743|ENSDARG00000004173|ENSDARG00000056557|ENSDARG00000017844|ENSDARG00000034823|ENSDARG00000006786
30126	8.473e-06	0.00015886	7	0.00447284	10	0.000633032	1565	15797	7.06575	COPI vesicle coat	ENSDARG00000018562|ENSDARG00000038743|ENSDARG00000004173|ENSDARG00000056557|ENSDARG00000017844|ENSDARG00000034823|ENSDARG00000006786
267	8.7606e-06	0.00015886	31	0.0198083	137	0.00867253	1565	15797	2.28403	cell fraction	ENSDARG00000022995|ENSDARG00000051921|ENSDARG00000061061|ENSDARG00000035559|ENSDARG00000070399|ENSDARG00000055252|ENSDARG00000003570|ENSDARG00000019897|ENSDARG00000045814|ENSDARG00000027200|ENSDARG00000056541|ENSDARG00000002365|ENSDARG00000042138|ENSDARG00000076991|ENSDARG00000016375|ENSDARG00000037865|ENSDARG00000076924|ENSDARG00000074635|ENSDARG00000069283|ENSDARG00000088185|ENSDARG00000042823|…
5626	9.1089e-06	0.00015886	28	0.0178914	118	0.00746977	1565	15797	2.39517	insoluble fraction	ENSDARG00000051921|ENSDARG00000061061|ENSDARG00000035559|ENSDARG00000070399|ENSDARG00000055252|ENSDARG00000003570|ENSDARG00000019897|ENSDARG00000045814|ENSDARG00000027200|ENSDARG00000056541|ENSDARG00000002365|ENSDARG00000042138|ENSDARG00000076991|ENSDARG00000037865|ENSDARG00000076924|ENSDARG00000074635|ENSDARG00000088185|ENSDARG00000042823|ENSDARG00000020218|ENSDARG00000004830|ENSDARG00000057011|…
5624	9.5819e-06	0.00016068	27	0.0172524	112	0.00708995	1565	15797	2.43336	membrane fraction	ENSDARG00000051921|ENSDARG00000061061|ENSDARG00000070399|ENSDARG00000055252|ENSDARG00000003570|ENSDARG00000045814|ENSDARG00000019897|ENSDARG00000027200|ENSDARG00000056541|ENSDARG00000002365|ENSDARG00000042138|ENSDARG00000076991|ENSDARG00000037865|ENSDARG00000076924|ENSDARG00000074635|ENSDARG00000088185|ENSDARG00000042823|ENSDARG00000020218|ENSDARG00000004830|ENSDARG00000057011|ENSDARG00000058858|…
31988	1.1567e-05	0.00018197	33	0.0210863	152	0.00962208	1565	15797	2.19145	membrane-bounded vesicle	ENSDARG00000018562|ENSDARG00000016253|ENSDARG00000004173|ENSDARG00000051921|ENSDARG00000075490|ENSDARG00000025889|ENSDARG00000020449|ENSDARG00000090716|ENSDARG00000045971|ENSDARG00000034823|ENSDARG00000021399|ENSDARG00000045618|ENSDARG00000070971|ENSDARG00000020741|ENSDARG00000093945|ENSDARG00000060575|ENSDARG00000037865|ENSDARG00000074635|ENSDARG00000045946|ENSDARG00000039980|ENSDARG00000044213|…
31982	1.1686e-05	0.00018197	38	0.0242812	186	0.0117744	1565	15797	2.0622	vesicle	ENSDARG00000018562|ENSDARG00000016253|ENSDARG00000004173|ENSDARG00000051921|ENSDARG00000020449|ENSDARG00000075490|ENSDARG00000025889|ENSDARG00000090716|ENSDARG00000045971|ENSDARG00000034823|ENSDARG00000021082|ENSDARG00000021399|ENSDARG00000045618|ENSDARG00000070971|ENSDARG00000020741|ENSDARG00000093945|ENSDARG00000060575|ENSDARG00000019998|ENSDARG00000037865|ENSDARG00000074635|ENSDARG00000045946|…
5798	1.3529e-05	0.00020341	12	0.00766773	30	0.00189909	1565	15797	4.03757	Golgi-associated vesicle	ENSDARG00000018562|ENSDARG00000045618|ENSDARG00000038743|ENSDARG00000004173|ENSDARG00000070971|ENSDARG00000056557|ENSDARG00000017844|ENSDARG00000090716|ENSDARG00000020607|ENSDARG00000034823|ENSDARG00000006786|ENSDARG00000007760
16023	2.2676e-05	0.00032956	32	0.0204473	150	0.00949547	1565	15797	2.15337	cytoplasmic membrane-bounded vesicle	ENSDARG00000018562|ENSDARG00000016253|ENSDARG00000004173|ENSDARG00000051921|ENSDARG00000075490|ENSDARG00000025889|ENSDARG00000020449|ENSDARG00000090716|ENSDARG00000045971|ENSDARG00000034823|ENSDARG00000021399|ENSDARG00000045618|ENSDARG00000070971|ENSDARG00000020741|ENSDARG00000093945|ENSDARG00000060575|ENSDARG00000037865|ENSDARG00000074635|ENSDARG00000045946|ENSDARG00000039980|ENSDARG00000044213|…
33178	3.2996e-05	0.00044957	9	0.0057508	19	0.00120276	1565	15797	4.78134	proton-transporting two-sector ATPase complex, catalytic domain	ENSDARG00000011175|ENSDARG00000045543|ENSDARG00000037153|ENSDARG00000006370|ENSDARG00000076318|ENSDARG00000035880|ENSDARG00000013443|ENSDARG00000030694|ENSDARG00000034534
5793	3.2996e-05	0.00044957	9	0.0057508	19	0.00120276	1565	15797	4.78134	ER-Golgi intermediate compartment	ENSDARG00000009001|ENSDARG00000054833|ENSDARG00000061854|ENSDARG00000041391|ENSDARG00000026908|ENSDARG00000004261|ENSDARG00000019636|ENSDARG00000008765|ENSDARG00000069980
31410	3.5947e-05	0.00047494	36	0.0230032	181	0.0114579	1565	15797	2.00763	cytoplasmic vesicle	ENSDARG00000018562|ENSDARG00000016253|ENSDARG00000004173|ENSDARG00000051921|ENSDARG00000075490|ENSDARG00000025889|ENSDARG00000020449|ENSDARG00000090716|ENSDARG00000045971|ENSDARG00000034823|ENSDARG00000021082|ENSDARG00000021399|ENSDARG00000045618|ENSDARG00000070971|ENSDARG00000020741|ENSDARG00000093945|ENSDARG00000060575|ENSDARG00000037865|ENSDARG00000074635|ENSDARG00000045946|ENSDARG00000039980|…
30176	4.1856e-05	0.00053674	12	0.00766773	33	0.002089	1565	15797	3.67052	integral to endoplasmic reticulum membrane	ENSDARG00000070097|ENSDARG00000076991|ENSDARG00000037865|ENSDARG00000095623|ENSDARG00000076066|ENSDARG00000058650|ENSDARG00000060723|ENSDARG00000042401|ENSDARG00000021905|ENSDARG00000059629|ENSDARG00000059298|ENSDARG00000020218
16469	4.9376e-05	0.00061509	15	0.00958466	49	0.00310185	1565	15797	3.08998	proton-transporting two-sector ATPase complex	ENSDARG00000011175|ENSDARG00000076003|ENSDARG00000031681|ENSDARG00000076318|ENSDARG00000013443|ENSDARG00000035565|ENSDARG00000034534|ENSDARG00000045543|ENSDARG00000037153|ENSDARG00000006370|ENSDARG00000057853|ENSDARG00000020847|ENSDARG00000035880|ENSDARG00000022315|ENSDARG00000030694
44433	7.1885e-05	0.00087061	14	0.00894569	45	0.00284864	1565	15797	3.14033	cytoplasmic vesicle part	ENSDARG00000018562|ENSDARG00000045946|ENSDARG00000004173|ENSDARG00000038743|ENSDARG00000016636|ENSDARG00000017844|ENSDARG00000090716|ENSDARG00000034823|ENSDARG00000045618|ENSDARG00000035660|ENSDARG00000056557|ENSDARG00000093945|ENSDARG00000006786|ENSDARG00000060575
42598	8.0107e-05	0.00091913	11	0.00702875	30	0.00189909	1565	15797	3.70111	vesicular fraction	ENSDARG00000076924|ENSDARG00000003570|ENSDARG00000071426|ENSDARG00000032296|ENSDARG00000059824|ENSDARG00000061061|ENSDARG00000042823|ENSDARG00000062297|ENSDARG00000002365|ENSDARG00000068280|ENSDARG00000037318
5774	8.0107e-05	0.00091913	11	0.00702875	30	0.00189909	1565	15797	3.70111	vacuolar membrane	ENSDARG00000069175|ENSDARG00000055190|ENSDARG00000011175|ENSDARG00000045543|ENSDARG00000026862|ENSDARG00000006370|ENSDARG00000027200|ENSDARG00000016745|ENSDARG00000031956|ENSDARG00000040657|ENSDARG00000022315
31227	8.2617e-05	0.00092362	15	0.00958466	51	0.00322846	1565	15797	2.9688	intrinsic to endoplasmic reticulum membrane	ENSDARG00000076991|ENSDARG00000070097|ENSDARG00000037865|ENSDARG00000076066|ENSDARG00000041199|ENSDARG00000060723|ENSDARG00000021905|ENSDARG00000059298|ENSDARG00000069501|ENSDARG00000020218|ENSDARG00000022744|ENSDARG00000095623|ENSDARG00000058650|ENSDARG00000042401|ENSDARG00000059629
30660	8.7365e-05	0.00095228	9	0.0057508	21	0.00132937	1565	15797	4.32597	Golgi-associated vesicle membrane	ENSDARG00000018562|ENSDARG00000045618|ENSDARG00000038743|ENSDARG00000004173|ENSDARG00000056557|ENSDARG00000017844|ENSDARG00000090716|ENSDARG00000034823|ENSDARG00000006786
44437	0.00011312	0.0012029	11	0.00702875	31	0.0019624	1565	15797	3.58172	vacuolar part	ENSDARG00000069175|ENSDARG00000055190|ENSDARG00000011175|ENSDARG00000045543|ENSDARG00000026862|ENSDARG00000006370|ENSDARG00000027200|ENSDARG00000016745|ENSDARG00000031956|ENSDARG00000040657|ENSDARG00000022315
30659	0.00017918	0.00186	13	0.00830671	43	0.00272204	1565	15797	3.05165	cytoplasmic vesicle membrane	ENSDARG00000018562|ENSDARG00000045946|ENSDARG00000004173|ENSDARG00000038743|ENSDARG00000016636|ENSDARG00000017844|ENSDARG00000090716|ENSDARG00000034823|ENSDARG00000045618|ENSDARG00000056557|ENSDARG00000093945|ENSDARG00000006786|ENSDARG00000060575
43234	0.00019959	0.0020237	227	0.145048	1844	0.116731	1565	15797	1.24258	protein complex	ENSDARG00000004173|ENSDARG00000038687|ENSDARG00000004037|ENSDARG00000013443|ENSDARG00000034823|ENSDARG00000015315|ENSDARG00000027899|ENSDARG00000014356|ENSDARG00000020741|ENSDARG00000007691|ENSDARG00000020008|ENSDARG00000060575|ENSDARG00000035423|ENSDARG00000060058|ENSDARG00000007141|ENSDARG00000068076|ENSDARG00000035565|ENSDARG00000037281|ENSDARG00000015208|ENSDARG00000030537|ENSDARG00000033596|…
30135	0.00020839	0.002065	18	0.0115016	73	0.00462113	1565	15797	2.48891	coated vesicle	ENSDARG00000018562|ENSDARG00000037865|ENSDARG00000045946|ENSDARG00000039980|ENSDARG00000038743|ENSDARG00000004173|ENSDARG00000016636|ENSDARG00000017844|ENSDARG00000090716|ENSDARG00000020607|ENSDARG00000034823|ENSDARG00000045618|ENSDARG00000070971|ENSDARG00000056557|ENSDARG00000093945|ENSDARG00000060575|ENSDARG00000006786|ENSDARG00000007760
5792	0.00021788	0.002111	10	0.00638978	28	0.00177249	1565	15797	3.60497	microsome	ENSDARG00000003570|ENSDARG00000071426|ENSDARG00000032296|ENSDARG00000059824|ENSDARG00000061061|ENSDARG00000042823|ENSDARG00000062297|ENSDARG00000002365|ENSDARG00000068280|ENSDARG00000037318
12506	0.00023148	0.0021941	13	0.00830671	44	0.00278534	1565	15797	2.9823	vesicle membrane	ENSDARG00000018562|ENSDARG00000045946|ENSDARG00000004173|ENSDARG00000038743|ENSDARG00000016636|ENSDARG00000017844|ENSDARG00000090716|ENSDARG00000034823|ENSDARG00000045618|ENSDARG00000056557|ENSDARG00000093945|ENSDARG00000006786|ENSDARG00000060575
5768	0.00037435	0.0034727	28	0.0178914	144	0.00911565	1565	15797	1.96271	endosome	ENSDARG00000010553|ENSDARG00000014793|ENSDARG00000061751|ENSDARG00000018432|ENSDARG00000040657|ENSDARG00000091418|ENSDARG00000036481|ENSDARG00000007323|ENSDARG00000006915|ENSDARG00000039872|ENSDARG00000038064|ENSDARG00000069175|ENSDARG00000037865|ENSDARG00000076924|ENSDARG00000041900|ENSDARG00000002190|ENSDARG00000013628|ENSDARG00000060430|ENSDARG00000025147|ENSDARG00000032037|ENSDARG00000021202|…
5773	0.00041654	0.0037836	23	0.0146965	110	0.00696335	1565	15797	2.11055	vacuole	ENSDARG00000069175|ENSDARG00000055190|ENSDARG00000011175|ENSDARG00000037865|ENSDARG00000039980|ENSDARG00000018432|ENSDARG00000026862|ENSDARG00000013628|ENSDARG00000044241|ENSDARG00000016745|ENSDARG00000031956|ENSDARG00000040657|ENSDARG00000090912|ENSDARG00000037091|ENSDARG00000045543|ENSDARG00000006915|ENSDARG00000006370|ENSDARG00000027200|ENSDARG00000039872|ENSDARG00000087243|ENSDARG00000022315|…
16471	0.00044203	0.0039332	4	0.00255591	5	0.000316516	1565	15797	8.07514	vacuolar proton-transporting V-type ATPase complex	ENSDARG00000011175|ENSDARG00000045543|ENSDARG00000006370|ENSDARG00000022315
44425	0.00049781	0.0043409	405	0.258786	3555	0.225043	1565	15797	1.14994	membrane part	ENSDARG00000008936|ENSDARG00000052746|ENSDARG00000004173|ENSDARG00000043646|ENSDARG00000013443|ENSDARG00000019478|ENSDARG00000069461|ENSDARG00000012745|ENSDARG00000056367|ENSDARG00000003699|ENSDARG00000012747|ENSDARG00000034307|ENSDARG00000062955|ENSDARG00000045886|ENSDARG00000030236|ENSDARG00000017255|ENSDARG00000041332|ENSDARG00000060058|ENSDARG00000068698|ENSDARG00000037281|ENSDARG00000023394|…
5942	0.00051087	0.0043674	6	0.00383387	12	0.000759638	1565	15797	5.04696	phosphoinositide 3-kinase complex	ENSDARG00000075947|ENSDARG00000017757|ENSDARG00000054829|ENSDARG00000075456|ENSDARG00000075253|ENSDARG00000060841
30118	0.00074093	0.0062124	10	0.00638978	32	0.0020257	1565	15797	3.15435	clathrin coat	ENSDARG00000020621|ENSDARG00000045618|ENSDARG00000029928|ENSDARG00000016128|ENSDARG00000057452|ENSDARG00000090716|ENSDARG00000031533|ENSDARG00000031214|ENSDARG00000002792|ENSDARG00000002790
19773	0.00084903	0.0069845	5	0.00319489	9	0.000569728	1565	15797	5.60774	proteasome core complex, alpha-subunit complex	ENSDARG00000019398|ENSDARG00000040121|ENSDARG00000010965|ENSDARG00000086618|ENSDARG00000003526
31501	0.00097066	0.0074247	3	0.00191693	3	0.000189909	1565	15797	10.0939	mannosyltransferase complex	ENSDARG00000095623|ENSDARG00000058650|ENSDARG00000057011
33185	0.00097066	0.0074247	3	0.00191693	3	0.000189909	1565	15797	10.0939	dolichol-phosphate-mannose synthase complex	ENSDARG00000095623|ENSDARG00000058650|ENSDARG00000057011
8537	0.00097066	0.0074247	3	0.00191693	3	0.000189909	1565	15797	10.0939	proteasome activator complex	ENSDARG00000002165|ENSDARG00000012234|ENSDARG00000033144
5787	0.00097066	0.0074247	3	0.00191693	3	0.000189909	1565	15797	10.0939	signal peptidase complex	ENSDARG00000089976|ENSDARG00000042823|ENSDARG00000059298
43227	0.0011294	0.0084899	520	0.332268	4710	0.298158	1565	15797	1.1144	membrane-bounded organelle	ENSDARG00000004173|ENSDARG00000038687|ENSDARG00000094623|ENSDARG00000004037|ENSDARG00000044241|ENSDARG00000056757|ENSDARG00000004729|ENSDARG00000012745|ENSDARG00000015315|ENSDARG00000012747|ENSDARG00000041332|ENSDARG00000056490|ENSDARG00000068698|ENSDARG00000010085|ENSDARG00000006818|ENSDARG00000078392|ENSDARG00000037281|ENSDARG00000043857|ENSDARG00000015208|ENSDARG00000033596|ENSDARG00000022795|…
48500	0.0012216	0.008877	4	0.00255591	6	0.000379819	1565	15797	6.72929	signal recognition particle	ENSDARG00000088272|ENSDARG00000003813|ENSDARG00000014139|ENSDARG00000035699
5786	0.0012216	0.008877	4	0.00255591	6	0.000379819	1565	15797	6.72929	signal recognition particle, endoplasmic reticulum targeting	ENSDARG00000088272|ENSDARG00000003813|ENSDARG00000014139|ENSDARG00000035699
43231	0.0015532	0.011102	518	0.33099	4707	0.297968	1565	15797	1.11083	intracellular membrane-bounded organelle	ENSDARG00000004173|ENSDARG00000038687|ENSDARG00000094623|ENSDARG00000004037|ENSDARG00000044241|ENSDARG00000004729|ENSDARG00000012745|ENSDARG00000015315|ENSDARG00000012747|ENSDARG00000041332|ENSDARG00000056490|ENSDARG00000068698|ENSDARG00000010085|ENSDARG00000006818|ENSDARG00000078392|ENSDARG00000037281|ENSDARG00000043857|ENSDARG00000015208|ENSDARG00000033596|ENSDARG00000022795|ENSDARG00000089976|…
30133	0.002063	0.014508	11	0.00702875	42	0.00265873	1565	15797	2.64365	transport vesicle	ENSDARG00000021399|ENSDARG00000045946|ENSDARG00000045618|ENSDARG00000070971|ENSDARG00000016636|ENSDARG00000020449|ENSDARG00000090716|ENSDARG00000020607|ENSDARG00000093945|ENSDARG00000060575|ENSDARG00000007760
44431	0.0024644	0.017055	28	0.0178914	162	0.0102551	1565	15797	1.74463	Golgi apparatus part	ENSDARG00000012336|ENSDARG00000018562|ENSDARG00000018432|ENSDARG00000004173|ENSDARG00000004037|ENSDARG00000090716|ENSDARG00000040657|ENSDARG00000034823|ENSDARG00000045618|ENSDARG00000070971|ENSDARG00000012747|ENSDARG00000078652|ENSDARG00000015374|ENSDARG00000002663|ENSDARG00000037865|ENSDARG00000038743|ENSDARG00000017844|ENSDARG00000020607|ENSDARG00000078392|ENSDARG00000091598|ENSDARG00000000779|…
42788	0.0035947	0.023218	3	0.00191693	4	0.000253213	1565	15797	7.57045	polysomal ribosome	ENSDARG00000031795|ENSDARG00000069066|ENSDARG00000056541
5577	0.0035947	0.023218	3	0.00191693	4	0.000253213	1565	15797	7.57045	fibrinogen complex	ENSDARG00000008969|ENSDARG00000020741|ENSDARG00000037281
5838	0.0035947	0.023218	3	0.00191693	4	0.000253213	1565	15797	7.57045	proteasome regulatory particle	ENSDARG00000006300|ENSDARG00000059046|ENSDARG00000020454
30131	0.0036211	0.023218	8	0.00511182	27	0.00170919	1565	15797	2.99079	clathrin adaptor complex	ENSDARG00000020621|ENSDARG00000029928|ENSDARG00000016128|ENSDARG00000057452|ENSDARG00000031533|ENSDARG00000031214|ENSDARG00000002792|ENSDARG00000002790
30119	0.0036211	0.023218	8	0.00511182	27	0.00170919	1565	15797	2.99079	AP-type membrane coat adaptor complex	ENSDARG00000020621|ENSDARG00000029928|ENSDARG00000016128|ENSDARG00000057452|ENSDARG00000031533|ENSDARG00000031214|ENSDARG00000002792|ENSDARG00000002790
5788	0.0041388	0.026152	5	0.00319489	12	0.000759638	1565	15797	4.2058	endoplasmic reticulum lumen	ENSDARG00000003570|ENSDARG00000074940|ENSDARG00000069042|ENSDARG00000020301|ENSDARG00000018491
30658	0.0044301	0.027593	6	0.00383387	17	0.00107615	1565	15797	3.56256	transport vesicle membrane	ENSDARG00000045946|ENSDARG00000045618|ENSDARG00000016636|ENSDARG00000090716|ENSDARG00000093945|ENSDARG00000060575
30127	0.0048423	0.028921	4	0.00255591	8	0.000506425	1565	15797	5.04696	COPII vesicle coat	ENSDARG00000045946|ENSDARG00000016636|ENSDARG00000093945|ENSDARG00000060575
5844	0.0048423	0.028921	4	0.00255591	8	0.000506425	1565	15797	5.04696	polysome	ENSDARG00000019398|ENSDARG00000031795|ENSDARG00000069066|ENSDARG00000056541
12507	0.0048423	0.028921	4	0.00255591	8	0.000506425	1565	15797	5.04696	ER to Golgi transport vesicle membrane	ENSDARG00000045946|ENSDARG00000016636|ENSDARG00000093945|ENSDARG00000060575
16020	0.0080214	0.046722	553	0.353355	5147	0.325821	1565	15797	1.0845	membrane	ENSDARG00000008936|ENSDARG00000052746|ENSDARG00000004173|ENSDARG00000004037|ENSDARG00000043646|ENSDARG00000056757|ENSDARG00000013443|ENSDARG00000041728|ENSDARG00000019478|ENSDARG00000069461|ENSDARG00000012745|ENSDARG00000003699|ENSDARG00000056367|ENSDARG00000008100|ENSDARG00000012747|ENSDARG00000034307|ENSDARG00000005941|ENSDARG00000062955|ENSDARG00000045886|ENSDARG00000030236|ENSDARG00000017255|…
30134	0.008037	0.046722	4	0.00255591	9	0.000569728	1565	15797	4.48619	ER to Golgi transport vesicle	ENSDARG00000045946|ENSDARG00000016636|ENSDARG00000093945|ENSDARG00000060575
8250	0.0083236	0.047751	3	0.00191693	5	0.000316516	1565	15797	6.05636	oligosaccharyltransferase complex	ENSDARG00000001890|ENSDARG00000035838|ENSDARG00000053832
* indicates the percentage of genes in the specific subcategory from go ontologies;
p -value <0.05; corr p-value<0.05；

## Sheet: MF-up
Additional file 3. GO function annotation results of 4565 differentially expressed genes by BiNGO
GO-ID	p-value	corr p-value	DGE-hit	DGE%*	ZF-hit	ZF%*	DGE-total	ZF-total	enrichment	Description	Genes in test set
3824	1.094e-14	1.1454e-11	722	0.387547	6465	0.307857	1863	21000	1.25885	catalytic activity	ENSDARG00000008936|ENSDARG00000040064|ENSDARG00000052263|ENSDARG00000013443|ENSDARG00000041728|ENSDARG00000069461|ENSDARG00000012745|ENSDARG00000005840|ENSDARG00000015315|ENSDARG00000003699|ENSDARG00000003693|ENSDARG00000010070|ENSDARG00000033587|ENSDARG00000075389|ENSDARG00000005941|ENSDARG00000056369|ENSDARG00000030441|ENSDARG00000062089|ENSDARG00000088491|ENSDARG00000060058|ENSDARG00000010085|…
4298	3.1078e-09	1.0846e-06	14	0.00751476	25	0.00119048	1863	21000	6.3124	threonine-type endopeptidase activity	ENSDARG00000002240|ENSDARG00000013938|ENSDARG00000075445|ENSDARG00000010965|ENSDARG00000037962|ENSDARG00000031885|ENSDARG00000019398|ENSDARG00000040121|ENSDARG00000054696|ENSDARG00000086618|ENSDARG00000003526|ENSDARG00000009640|ENSDARG00000035679|ENSDARG00000001303
70003	3.1078e-09	1.0846e-06	14	0.00751476	25	0.00119048	1863	21000	6.3124	threonine-type peptidase activity	ENSDARG00000002240|ENSDARG00000013938|ENSDARG00000075445|ENSDARG00000010965|ENSDARG00000037962|ENSDARG00000031885|ENSDARG00000019398|ENSDARG00000040121|ENSDARG00000054696|ENSDARG00000086618|ENSDARG00000003526|ENSDARG00000009640|ENSDARG00000035679|ENSDARG00000001303
31072	8.1108e-09	2.123e-06	26	0.013956	84	0.004	1863	21000	3.489	heat shock protein binding	ENSDARG00000052072|ENSDARG00000054418|ENSDARG00000017874|ENSDARG00000058644|ENSDARG00000001557|ENSDARG00000067613|ENSDARG00000041110|ENSDARG00000075668|ENSDARG00000001940|ENSDARG00000054827|ENSDARG00000034293|ENSDARG00000015831|ENSDARG00000090654|ENSDARG00000015088|ENSDARG00000074727|ENSDARG00000040126|ENSDARG00000017740|ENSDARG00000074035|ENSDARG00000028396|ENSDARG00000039384|ENSDARG00000030972|…
15082	1.8078e-08	3.7855e-06	16	0.0085883	36	0.00171429	1863	21000	5.00984	di-, tri-valent inorganic cation transmembrane transporter activity	ENSDARG00000058257|ENSDARG00000073743|ENSDARG00000051921|ENSDARG00000068143|ENSDARG00000002840|ENSDARG00000016145|ENSDARG00000060978|ENSDARG00000013961|ENSDARG00000003699|ENSDARG00000005122|ENSDARG00000070447|ENSDARG00000005463|ENSDARG00000029439|ENSDARG00000036388|ENSDARG00000000241|ENSDARG00000019998
22890	6.771e-08	1.1815e-05	44	0.0236178	211	0.0100476	1863	21000	2.35059	inorganic cation transmembrane transporter activity	ENSDARG00000062821|ENSDARG00000076003|ENSDARG00000051921|ENSDARG00000071235|ENSDARG00000031681|ENSDARG00000076318|ENSDARG00000043646|ENSDARG00000037422|ENSDARG00000020699|ENSDARG00000095660|ENSDARG00000013443|ENSDARG00000034534|ENSDARG00000019478|ENSDARG00000002840|ENSDARG00000016465|ENSDARG00000003699|ENSDARG00000037153|ENSDARG00000022438|ENSDARG00000045230|ENSDARG00000005463|ENSDARG00000036388|…
46915	1.2254e-07	1.8328e-05	12	0.00644122	23	0.00109524	1863	21000	5.88112	transition metal ion transmembrane transporter activity	ENSDARG00000016145|ENSDARG00000003699|ENSDARG00000013961|ENSDARG00000073743|ENSDARG00000058257|ENSDARG00000070447|ENSDARG00000051921|ENSDARG00000005463|ENSDARG00000036388|ENSDARG00000068143|ENSDARG00000000241|ENSDARG00000019998
51082	1.5793e-07	2.0669e-05	23	0.0123457	78	0.00371429	1863	21000	3.32384	unfolded protein binding	ENSDARG00000020103|ENSDARG00000015831|ENSDARG00000054746|ENSDARG00000052072|ENSDARG00000054418|ENSDARG00000043276|ENSDARG00000009315|ENSDARG00000076290|ENSDARG00000069699|ENSDARG00000029063|ENSDARG00000074727|ENSDARG00000015088|ENSDARG00000016754|ENSDARG00000003570|ENSDARG00000017740|ENSDARG00000030972|ENSDARG00000016886|ENSDARG00000037488|ENSDARG00000051762|ENSDARG00000039363|ENSDARG00000001940|…
3924	3.8202e-07	4.4442e-05	52	0.027912	284	0.0135238	1863	21000	2.06391	GTPase activity	ENSDARG00000040778|ENSDARG00000042708|ENSDARG00000016253|ENSDARG00000004270|ENSDARG00000021688|ENSDARG00000014427|ENSDARG00000052263|ENSDARG00000059404|ENSDARG00000006260|ENSDARG00000034063|ENSDARG00000034771|ENSDARG00000068628|ENSDARG00000007257|ENSDARG00000016301|ENSDARG00000094673|ENSDARG00000020497|ENSDARG00000035423|ENSDARG00000035084|ENSDARG00000029885|ENSDARG00000026049|ENSDARG00000074849|…
5048	1.3119e-06	0.00013736	7	0.00375738	9	0.000428571	1863	21000	8.76722	signal sequence binding	ENSDARG00000088272|ENSDARG00000005481|ENSDARG00000003813|ENSDARG00000040912|ENSDARG00000042553|ENSDARG00000037361|ENSDARG00000005254
19829	1.8087e-06	0.000164	12	0.00644122	28	0.00133333	1863	21000	4.83092	cation-transporting ATPase activity	ENSDARG00000002840|ENSDARG00000011175|ENSDARG00000045543|ENSDARG00000060978|ENSDARG00000037153|ENSDARG00000005122|ENSDARG00000006370|ENSDARG00000029439|ENSDARG00000076318|ENSDARG00000013443|ENSDARG00000030694|ENSDARG00000034534
46873	1.8797e-06	0.000164	28	0.0150295	121	0.0057619	1863	21000	2.60843	metal ion transmembrane transporter activity	ENSDARG00000062821|ENSDARG00000051921|ENSDARG00000071235|ENSDARG00000043646|ENSDARG00000056757|ENSDARG00000037422|ENSDARG00000095660|ENSDARG00000087905|ENSDARG00000019478|ENSDARG00000002840|ENSDARG00000016465|ENSDARG00000003699|ENSDARG00000005463|ENSDARG00000036388|ENSDARG00000000241|ENSDARG00000019998|ENSDARG00000073743|ENSDARG00000058257|ENSDARG00000090706|ENSDARG00000068143|ENSDARG00000002791|…
16787	3.1688e-06	0.00025521	296	0.158884	2617	0.124619	1863	21000	1.27495	hydrolase activity	ENSDARG00000008936|ENSDARG00000040064|ENSDARG00000015829|ENSDARG00000035571|ENSDARG00000052263|ENSDARG00000013443|ENSDARG00000041728|ENSDARG00000069461|ENSDARG00000004325|ENSDARG00000015315|ENSDARG00000007257|ENSDARG00000027777|ENSDARG00000003699|ENSDARG00000010070|ENSDARG00000027899|ENSDARG00000020008|ENSDARG00000036171|ENSDARG00000056369|ENSDARG00000079651|ENSDARG00000030441|ENSDARG00000035423|…
42625	9.195e-06	0.00068766	18	0.00966184	65	0.00309524	1863	21000	3.12152	ATPase activity, coupled to transmembrane movement of ions	ENSDARG00000011175|ENSDARG00000077492|ENSDARG00000076318|ENSDARG00000013443|ENSDARG00000034534|ENSDARG00000054028|ENSDARG00000002791|ENSDARG00000002840|ENSDARG00000045543|ENSDARG00000060978|ENSDARG00000003699|ENSDARG00000037153|ENSDARG00000005122|ENSDARG00000006370|ENSDARG00000029439|ENSDARG00000029931|ENSDARG00000030694|ENSDARG00000036815
30	1.0243e-05	0.00071495	7	0.00375738	11	0.00052381	1863	21000	7.17318	mannosyltransferase activity	ENSDARG00000022744|ENSDARG00000095623|ENSDARG00000041199|ENSDARG00000058650|ENSDARG00000055027|ENSDARG00000070399|ENSDARG00000057011
16874	1.198e-05	0.00078392	68	0.0365003	453	0.0215714	1863	21000	1.69207	ligase activity	ENSDARG00000037017|ENSDARG00000031565|ENSDARG00000023958|ENSDARG00000053444|ENSDARG00000061100|ENSDARG00000026862|ENSDARG00000035913|ENSDARG00000090418|ENSDARG00000074052|ENSDARG00000077768|ENSDARG00000039255|ENSDARG00000033489|ENSDARG00000015292|ENSDARG00000027777|ENSDARG00000003693|ENSDARG00000002215|ENSDARG00000041875|ENSDARG00000075389|ENSDARG00000013505|ENSDARG00000013250|ENSDARG00000044142|…
5385	1.3761e-05	0.00080045	8	0.00429415	15	0.000714286	1863	21000	6.01181	zinc ion transmembrane transporter activity	ENSDARG00000016145|ENSDARG00000058257|ENSDARG00000070447|ENSDARG00000051921|ENSDARG00000005463|ENSDARG00000036388|ENSDARG00000068143|ENSDARG00000019998
46961	1.3761e-05	0.00080045	8	0.00429415	15	0.000714286	1863	21000	6.01181	proton-transporting ATPase activity, rotational mechanism	ENSDARG00000011175|ENSDARG00000045543|ENSDARG00000037153|ENSDARG00000006370|ENSDARG00000076318|ENSDARG00000013443|ENSDARG00000030694|ENSDARG00000034534
70628	3.0389e-05	0.0016746	5	0.00268384	6	0.000285714	1863	21000	9.39345	proteasome binding	ENSDARG00000063100|ENSDARG00000025889|ENSDARG00000058560|ENSDARG00000058644|ENSDARG00000042635
16462	5.1508e-05	0.0026871	120	0.0644122	953	0.045381	1863	21000	1.41937	pyrophosphatase activity	ENSDARG00000040778|ENSDARG00000016253|ENSDARG00000015829|ENSDARG00000013443|ENSDARG00000052263|ENSDARG00000002840|ENSDARG00000034771|ENSDARG00000068628|ENSDARG00000007257|ENSDARG00000015315|ENSDARG00000003699|ENSDARG00000020497|ENSDARG00000020008|ENSDARG00000004896|ENSDARG00000006225|ENSDARG00000079651|ENSDARG00000030441|ENSDARG00000035423|ENSDARG00000029058|ENSDARG00000007141|ENSDARG00000026049|…
5525	5.3897e-05	0.0026871	81	0.0434783	591	0.0281429	1863	21000	1.54491	GTP binding	ENSDARG00000040778|ENSDARG00000042708|ENSDARG00000016253|ENSDARG00000004270|ENSDARG00000021688|ENSDARG00000014427|ENSDARG00000059404|ENSDARG00000052263|ENSDARG00000006260|ENSDARG00000021647|ENSDARG00000034063|ENSDARG00000068628|ENSDARG00000034771|ENSDARG00000074210|ENSDARG00000007257|ENSDARG00000016301|ENSDARG00000094673|ENSDARG00000045989|ENSDARG00000020497|ENSDARG00000009702|ENSDARG00000035423|…
16818	6.1772e-05	0.0029217	120	0.0644122	957	0.0455714	1863	21000	1.41343	hydrolase activity, acting on acid anhydrides, in phosphorus-containing anhydrides	ENSDARG00000040778|ENSDARG00000016253|ENSDARG00000015829|ENSDARG00000013443|ENSDARG00000052263|ENSDARG00000002840|ENSDARG00000034771|ENSDARG00000068628|ENSDARG00000007257|ENSDARG00000015315|ENSDARG00000003699|ENSDARG00000020497|ENSDARG00000020008|ENSDARG00000004896|ENSDARG00000006225|ENSDARG00000079651|ENSDARG00000030441|ENSDARG00000035423|ENSDARG00000029058|ENSDARG00000007141|ENSDARG00000026049|…
32561	6.4184e-05	0.0029217	81	0.0434783	594	0.0282857	1863	21000	1.53711	guanyl ribonucleotide binding	ENSDARG00000040778|ENSDARG00000042708|ENSDARG00000016253|ENSDARG00000004270|ENSDARG00000021688|ENSDARG00000014427|ENSDARG00000059404|ENSDARG00000052263|ENSDARG00000006260|ENSDARG00000021647|ENSDARG00000034063|ENSDARG00000068628|ENSDARG00000034771|ENSDARG00000074210|ENSDARG00000007257|ENSDARG00000016301|ENSDARG00000094673|ENSDARG00000045989|ENSDARG00000020497|ENSDARG00000009702|ENSDARG00000035423|…
16817	6.8664e-05	0.0029878	123	0.0660225	988	0.0470476	1863	21000	1.40331	hydrolase activity, acting on acid anhydrides	ENSDARG00000040778|ENSDARG00000016253|ENSDARG00000015829|ENSDARG00000013443|ENSDARG00000052263|ENSDARG00000002840|ENSDARG00000034771|ENSDARG00000068628|ENSDARG00000007257|ENSDARG00000015315|ENSDARG00000003699|ENSDARG00000020497|ENSDARG00000020008|ENSDARG00000022315|ENSDARG00000004896|ENSDARG00000006225|ENSDARG00000079651|ENSDARG00000030441|ENSDARG00000035423|ENSDARG00000029058|ENSDARG00000007141|…
4571	7.4196e-05	0.0029878	6	0.00322061	10	0.00047619	1863	21000	6.76329	mannosyl-oligosaccharide 1,2-alpha-mannosidase activity	ENSDARG00000010524|ENSDARG00000076592|ENSDARG00000028448|ENSDARG00000025094|ENSDARG00000074129|ENSDARG00000041728
15924	7.4196e-05	0.0029878	6	0.00322061	10	0.00047619	1863	21000	6.76329	mannosyl-oligosaccharide mannosidase activity	ENSDARG00000010524|ENSDARG00000076592|ENSDARG00000028448|ENSDARG00000025094|ENSDARG00000074129|ENSDARG00000041728
46983	8.0013e-05	0.0031027	54	0.0289855	358	0.0170476	1863	21000	1.70027	protein dimerization activity	ENSDARG00000012656|ENSDARG00000063097|ENSDARG00000018283|ENSDARG00000094623|ENSDARG00000052703|ENSDARG00000014731|ENSDARG00000045971|ENSDARG00000012513|ENSDARG00000004729|ENSDARG00000035054|ENSDARG00000030616|ENSDARG00000062025|ENSDARG00000094965|ENSDARG00000036073|ENSDARG00000020187|ENSDARG00000015355|ENSDARG00000035622|ENSDARG00000039515|ENSDARG00000037706|ENSDARG00000008884|ENSDARG00000027529|…
17111	9.0831e-05	0.0033964	117	0.0628019	937	0.044619	1863	21000	1.40751	nucleoside-triphosphatase activity	ENSDARG00000040778|ENSDARG00000016253|ENSDARG00000015829|ENSDARG00000013443|ENSDARG00000052263|ENSDARG00000002840|ENSDARG00000034771|ENSDARG00000068628|ENSDARG00000007257|ENSDARG00000015315|ENSDARG00000003699|ENSDARG00000020497|ENSDARG00000020008|ENSDARG00000004896|ENSDARG00000006225|ENSDARG00000079651|ENSDARG00000035423|ENSDARG00000029058|ENSDARG00000007141|ENSDARG00000026049|ENSDARG00000060978|…
19001	0.00010109	0.0036498	81	0.0434783	602	0.0286667	1863	21000	1.51668	guanyl nucleotide binding	ENSDARG00000040778|ENSDARG00000042708|ENSDARG00000016253|ENSDARG00000004270|ENSDARG00000021688|ENSDARG00000014427|ENSDARG00000059404|ENSDARG00000052263|ENSDARG00000006260|ENSDARG00000021647|ENSDARG00000034063|ENSDARG00000068628|ENSDARG00000034771|ENSDARG00000074210|ENSDARG00000007257|ENSDARG00000016301|ENSDARG00000094673|ENSDARG00000045989|ENSDARG00000020497|ENSDARG00000009702|ENSDARG00000035423|…
35004	0.00015094	0.0050979	6	0.00322061	11	0.00052381	1863	21000	6.14844	phosphoinositide 3-kinase activity	ENSDARG00000075947|ENSDARG00000017757|ENSDARG00000054829|ENSDARG00000075456|ENSDARG00000075253|ENSDARG00000060841
16303	0.00015094	0.0050979	6	0.00322061	11	0.00052381	1863	21000	6.14844	1-phosphatidylinositol-3-kinase activity	ENSDARG00000075947|ENSDARG00000017757|ENSDARG00000054829|ENSDARG00000075456|ENSDARG00000075253|ENSDARG00000060841
16820	0.00016847	0.0055122	23	0.0123457	115	0.00547619	1863	21000	2.25443	hydrolase activity, acting on acid anhydrides, catalyzing transmembrane movement of substances	ENSDARG00000011175|ENSDARG00000015985|ENSDARG00000077492|ENSDARG00000062795|ENSDARG00000009582|ENSDARG00000076318|ENSDARG00000013443|ENSDARG00000034534|ENSDARG00000054028|ENSDARG00000002791|ENSDARG00000002840|ENSDARG00000045543|ENSDARG00000060978|ENSDARG00000003699|ENSDARG00000037153|ENSDARG00000005122|ENSDARG00000006370|ENSDARG00000029439|ENSDARG00000029931|ENSDARG00000035880|ENSDARG00000022315|…
19003	0.00023821	0.0075577	7	0.00375738	16	0.000761905	1863	21000	4.93156	GDP binding	ENSDARG00000003813|ENSDARG00000061751|ENSDARG00000006915|ENSDARG00000020261|ENSDARG00000087243|ENSDARG00000041878|ENSDARG00000008867
61135	0.00024962	0.0076867	25	0.0134192	133	0.00633333	1863	21000	2.11882	endopeptidase regulator activity	ENSDARG00000043719|ENSDARG00000041645|ENSDARG00000025889|ENSDARG00000056795|ENSDARG00000053462|ENSDARG00000042635|ENSDARG00000034718|ENSDARG00000075954|ENSDARG00000061351|ENSDARG00000012694|ENSDARG00000063100|ENSDARG00000070971|ENSDARG00000005924|ENSDARG00000058560|ENSDARG00000041685|ENSDARG00000077872|ENSDARG00000008434|ENSDARG00000087143|ENSDARG00000028164|ENSDARG00000078757|ENSDARG00000029353|…
4896	0.00025827	0.0076942	9	0.00483092	26	0.0012381	1863	21000	3.9019	cytokine receptor activity	ENSDARG00000042909|ENSDARG00000026736|ENSDARG00000068681|ENSDARG00000067795|ENSDARG00000039863|ENSDARG00000045959|ENSDARG00000030498|ENSDARG00000031051|ENSDARG00000068711
43492	0.00026456	0.0076942	22	0.0118089	111	0.00528571	1863	21000	2.23412	ATPase activity, coupled to movement of substances	ENSDARG00000011175|ENSDARG00000015985|ENSDARG00000062795|ENSDARG00000077492|ENSDARG00000009582|ENSDARG00000076318|ENSDARG00000013443|ENSDARG00000034534|ENSDARG00000054028|ENSDARG00000002791|ENSDARG00000002840|ENSDARG00000045543|ENSDARG00000060978|ENSDARG00000003699|ENSDARG00000037153|ENSDARG00000005122|ENSDARG00000006370|ENSDARG00000029439|ENSDARG00000029931|ENSDARG00000078653|ENSDARG00000030694|…
4576	0.00028692	0.0079054	4	0.00214707	5	0.000238095	1863	21000	9.01771	oligosaccharyl transferase activity	ENSDARG00000001890|ENSDARG00000059323|ENSDARG00000053832|ENSDARG00000037318
8312	0.00028692	0.0079054	4	0.00214707	5	0.000238095	1863	21000	9.01771	7S RNA binding	ENSDARG00000088272|ENSDARG00000003813|ENSDARG00000014139|ENSDARG00000035699
15405	0.00036675	0.0095996	23	0.0123457	121	0.0057619	1863	21000	2.14264	P-P-bond-hydrolysis-driven transmembrane transporter activity	ENSDARG00000011175|ENSDARG00000015985|ENSDARG00000062795|ENSDARG00000077492|ENSDARG00000009582|ENSDARG00000076318|ENSDARG00000013443|ENSDARG00000034534|ENSDARG00000054028|ENSDARG00000029510|ENSDARG00000002791|ENSDARG00000002840|ENSDARG00000005675|ENSDARG00000045543|ENSDARG00000060978|ENSDARG00000003699|ENSDARG00000037153|ENSDARG00000005122|ENSDARG00000006370|ENSDARG00000029439|ENSDARG00000029931|…
15399	0.00036675	0.0095996	23	0.0123457	121	0.0057619	1863	21000	2.14264	primary active transmembrane transporter activity	ENSDARG00000011175|ENSDARG00000015985|ENSDARG00000062795|ENSDARG00000077492|ENSDARG00000009582|ENSDARG00000076318|ENSDARG00000013443|ENSDARG00000034534|ENSDARG00000054028|ENSDARG00000029510|ENSDARG00000002791|ENSDARG00000002840|ENSDARG00000005675|ENSDARG00000045543|ENSDARG00000060978|ENSDARG00000003699|ENSDARG00000037153|ENSDARG00000005122|ENSDARG00000006370|ENSDARG00000029439|ENSDARG00000029931|…
22804	0.00049307	0.012591	45	0.0241546	305	0.0145238	1863	21000	1.6631	active transmembrane transporter activity	ENSDARG00000062821|ENSDARG00000015985|ENSDARG00000062795|ENSDARG00000071235|ENSDARG00000009582|ENSDARG00000043646|ENSDARG00000076318|ENSDARG00000020699|ENSDARG00000037422|ENSDARG00000095660|ENSDARG00000013443|ENSDARG00000034534|ENSDARG00000054028|ENSDARG00000019478|ENSDARG00000002840|ENSDARG00000005675|ENSDARG00000016465|ENSDARG00000003699|ENSDARG00000020645|ENSDARG00000037153|ENSDARG00000008100|…
19904	0.0005057	0.012606	31	0.0166398	187	0.00890476	1863	21000	1.86864	protein domain specific binding	ENSDARG00000059604|ENSDARG00000055875|ENSDARG00000018283|ENSDARG00000018432|ENSDARG00000023933|ENSDARG00000089071|ENSDARG00000075952|ENSDARG00000075758|ENSDARG00000010169|ENSDARG00000087736|ENSDARG00000017037|ENSDARG00000010070|ENSDARG00000056541|ENSDARG00000020008|ENSDARG00000024746|ENSDARG00000075014|ENSDARG00000037965|ENSDARG00000002190|ENSDARG00000005419|ENSDARG00000077776|ENSDARG00000011809|…
16879	0.00053701	0.013075	51	0.0273752	359	0.0170952	1863	21000	1.60133	ligase activity, forming carbon-nitrogen bonds	ENSDARG00000037017|ENSDARG00000031565|ENSDARG00000053444|ENSDARG00000026862|ENSDARG00000090418|ENSDARG00000077768|ENSDARG00000074052|ENSDARG00000039255|ENSDARG00000033489|ENSDARG00000015292|ENSDARG00000027777|ENSDARG00000041875|ENSDARG00000075389|ENSDARG00000013505|ENSDARG00000016086|ENSDARG00000019188|ENSDARG00000016375|ENSDARG00000008748|ENSDARG00000038576|ENSDARG00000037706|ENSDARG00000003017|…
8233	0.00056062	0.01334	83	0.0445518	654	0.0311429	1863	21000	1.43056	peptidase activity	ENSDARG00000008936|ENSDARG00000010556|ENSDARG00000057644|ENSDARG00000021239|ENSDARG00000052606|ENSDARG00000015540|ENSDARG00000068181|ENSDARG00000055278|ENSDARG00000090730|ENSDARG00000001452|ENSDARG00000077768|ENSDARG00000004325|ENSDARG00000027777|ENSDARG00000014531|ENSDARG00000041566|ENSDARG00000010070|ENSDARG00000068187|ENSDARG00000027899|ENSDARG00000071674|ENSDARG00000071672|ENSDARG00000056369|…
42626	0.00060968	0.014185	21	0.0112721	110	0.0052381	1863	21000	2.15195	ATPase activity, coupled to transmembrane movement of substances	ENSDARG00000011175|ENSDARG00000015985|ENSDARG00000062795|ENSDARG00000077492|ENSDARG00000009582|ENSDARG00000076318|ENSDARG00000013443|ENSDARG00000034534|ENSDARG00000054028|ENSDARG00000002791|ENSDARG00000002840|ENSDARG00000045543|ENSDARG00000060978|ENSDARG00000003699|ENSDARG00000037153|ENSDARG00000005122|ENSDARG00000006370|ENSDARG00000029439|ENSDARG00000029931|ENSDARG00000030694|ENSDARG00000036815
16746	0.00067967	0.015207	30	0.0161031	182	0.00866667	1863	21000	1.85805	transferase activity, transferring acyl groups	ENSDARG00000015918|ENSDARG00000002412|ENSDARG00000018976|ENSDARG00000058285|ENSDARG00000044084|ENSDARG00000013542|ENSDARG00000042995|ENSDARG00000019897|ENSDARG00000002365|ENSDARG00000019024|ENSDARG00000071203|ENSDARG00000038248|ENSDARG00000036893|ENSDARG00000077028|ENSDARG00000053010|ENSDARG00000021059|ENSDARG00000052738|ENSDARG00000090495|ENSDARG00000012130|ENSDARG00000086737|ENSDARG00000032272|…
15077	0.00069689	0.015207	28	0.0150295	166	0.00790476	1863	21000	1.90133	monovalent inorganic cation transmembrane transporter activity	ENSDARG00000062821|ENSDARG00000076003|ENSDARG00000031681|ENSDARG00000071235|ENSDARG00000043646|ENSDARG00000076318|ENSDARG00000020699|ENSDARG00000037422|ENSDARG00000013443|ENSDARG00000095660|ENSDARG00000034534|ENSDARG00000019478|ENSDARG00000016465|ENSDARG00000037153|ENSDARG00000022438|ENSDARG00000045230|ENSDARG00000020847|ENSDARG00000011175|ENSDARG00000015978|ENSDARG00000090706|ENSDARG00000035565|…
4582	0.00069718	0.015207	3	0.00161031	3	0.000142857	1863	21000	11.2721	dolichyl-phosphate beta-D-mannosyltransferase activity	ENSDARG00000095623|ENSDARG00000058650|ENSDARG00000057011
8289	0.00073897	0.01579	36	0.0193237	233	0.0110952	1863	21000	1.74162	lipid binding	ENSDARG00000067713|ENSDARG00000054755|ENSDARG00000063195|ENSDARG00000094929|ENSDARG00000040657|ENSDARG00000019060|ENSDARG00000091418|ENSDARG00000090912|ENSDARG00000062460|ENSDARG00000078652|ENSDARG00000061921|ENSDARG00000020008|ENSDARG00000062142|ENSDARG00000013976|ENSDARG00000017809|ENSDARG00000041294|ENSDARG00000067889|ENSDARG00000006332|ENSDARG00000039456|ENSDARG00000024602|ENSDARG00000060430|…
4812	0.00077769	0.016056	12	0.00644122	48	0.00228571	1863	21000	2.81804	aminoacyl-tRNA ligase activity	ENSDARG00000044628|ENSDARG00000036164|ENSDARG00000061100|ENSDARG00000054530|ENSDARG00000010316|ENSDARG00000044575|ENSDARG00000003693|ENSDARG00000035913|ENSDARG00000073930|ENSDARG00000060494|ENSDARG00000044220|ENSDARG00000013250
19787	0.00078257	0.016056	40	0.0214707	268	0.0127619	1863	21000	1.68241	small conjugating protein ligase activity	ENSDARG00000031565|ENSDARG00000037017|ENSDARG00000053444|ENSDARG00000076066|ENSDARG00000044619|ENSDARG00000026862|ENSDARG00000028252|ENSDARG00000090418|ENSDARG00000077768|ENSDARG00000027141|ENSDARG00000039255|ENSDARG00000033489|ENSDARG00000015292|ENSDARG00000027777|ENSDARG00000044769|ENSDARG00000054213|ENSDARG00000041875|ENSDARG00000053293|ENSDARG00000013505|ENSDARG00000019188|ENSDARG00000016086|…
16887	0.00080308	0.016056	45	0.0241546	312	0.0148571	1863	21000	1.62579	ATPase activity	ENSDARG00000015985|ENSDARG00000052348|ENSDARG00000020101|ENSDARG00000089705|ENSDARG00000062795|ENSDARG00000075490|ENSDARG00000009582|ENSDARG00000076318|ENSDARG00000013443|ENSDARG00000034534|ENSDARG00000054028|ENSDARG00000068919|ENSDARG00000029063|ENSDARG00000002840|ENSDARG00000079009|ENSDARG00000015315|ENSDARG00000003699|ENSDARG00000037153|ENSDARG00000068187|ENSDARG00000078653|ENSDARG00000020008|…
16881	0.00081277	0.016056	46	0.0246914	321	0.0152857	1863	21000	1.61532	acid-amino acid ligase activity	ENSDARG00000031565|ENSDARG00000037017|ENSDARG00000053444|ENSDARG00000076066|ENSDARG00000044619|ENSDARG00000026862|ENSDARG00000028252|ENSDARG00000090418|ENSDARG00000074052|ENSDARG00000077768|ENSDARG00000027141|ENSDARG00000039255|ENSDARG00000033489|ENSDARG00000015292|ENSDARG00000027777|ENSDARG00000062280|ENSDARG00000044769|ENSDARG00000054213|ENSDARG00000041875|ENSDARG00000053293|ENSDARG00000075389|…
15078	0.0011388	0.020872	17	0.00912507	85	0.00404762	1863	21000	2.25443	hydrogen ion transmembrane transporter activity	ENSDARG00000011175|ENSDARG00000015978|ENSDARG00000076003|ENSDARG00000031681|ENSDARG00000076318|ENSDARG00000020699|ENSDARG00000013443|ENSDARG00000034534|ENSDARG00000035565|ENSDARG00000045543|ENSDARG00000037153|ENSDARG00000022438|ENSDARG00000045230|ENSDARG00000006370|ENSDARG00000057853|ENSDARG00000020847|ENSDARG00000030694
47485	0.001148	0.020872	12	0.00644122	50	0.00238095	1863	21000	2.70531	protein N-terminus binding	ENSDARG00000054755|ENSDARG00000037965|ENSDARG00000035054|ENSDARG00000044619|ENSDARG00000025033|ENSDARG00000035559|ENSDARG00000070399|ENSDARG00000037855|ENSDARG00000036764|ENSDARG00000021907|ENSDARG00000004840|ENSDARG00000021202
16875	0.001148	0.020872	12	0.00644122	50	0.00238095	1863	21000	2.70531	ligase activity, forming carbon-oxygen bonds	ENSDARG00000044628|ENSDARG00000036164|ENSDARG00000061100|ENSDARG00000054530|ENSDARG00000010316|ENSDARG00000044575|ENSDARG00000003693|ENSDARG00000035913|ENSDARG00000073930|ENSDARG00000060494|ENSDARG00000044220|ENSDARG00000013250
16876	0.001148	0.020872	12	0.00644122	50	0.00238095	1863	21000	2.70531	ligase activity, forming aminoacyl-tRNA and related compounds	ENSDARG00000044628|ENSDARG00000036164|ENSDARG00000061100|ENSDARG00000054530|ENSDARG00000010316|ENSDARG00000044575|ENSDARG00000003693|ENSDARG00000035913|ENSDARG00000073930|ENSDARG00000060494|ENSDARG00000044220|ENSDARG00000013250
4866	0.0011562	0.020872	23	0.0123457	131	0.0062381	1863	21000	1.97908	endopeptidase inhibitor activity	ENSDARG00000043719|ENSDARG00000077872|ENSDARG00000008434|ENSDARG00000041645|ENSDARG00000087143|ENSDARG00000028164|ENSDARG00000025889|ENSDARG00000078757|ENSDARG00000053462|ENSDARG00000056795|ENSDARG00000034718|ENSDARG00000042635|ENSDARG00000075954|ENSDARG00000029353|ENSDARG00000061351|ENSDARG00000012694|ENSDARG00000070971|ENSDARG00000005924|ENSDARG00000057263|ENSDARG00000091801|ENSDARG00000041685|…
15923	0.0011973	0.021247	6	0.00322061	15	0.000714286	1863	21000	4.50886	mannosidase activity	ENSDARG00000010524|ENSDARG00000076592|ENSDARG00000028448|ENSDARG00000025094|ENSDARG00000074129|ENSDARG00000041728
8415	0.0015734	0.027015	24	0.0128824	142	0.0067619	1863	21000	1.90515	acyltransferase activity	ENSDARG00000015918|ENSDARG00000038248|ENSDARG00000002412|ENSDARG00000018976|ENSDARG00000058285|ENSDARG00000077028|ENSDARG00000053010|ENSDARG00000021059|ENSDARG00000013542|ENSDARG00000090495|ENSDARG00000042995|ENSDARG00000086737|ENSDARG00000019897|ENSDARG00000059824|ENSDARG00000032272|ENSDARG00000062375|ENSDARG00000002365|ENSDARG00000062297|ENSDARG00000033436|ENSDARG00000007127|ENSDARG00000035215|…
62	0.0015997	0.027015	5	0.00268384	11	0.00052381	1863	21000	5.1237	acyl-CoA binding	ENSDARG00000042623|ENSDARG00000039456|ENSDARG00000059824|ENSDARG00000062297|ENSDARG00000024602
46933	0.0015997	0.027015	5	0.00268384	11	0.00052381	1863	21000	5.1237	hydrogen ion transporting ATP synthase activity, rotational mechanism	ENSDARG00000045543|ENSDARG00000037153|ENSDARG00000076318|ENSDARG00000013443|ENSDARG00000034534
16491	0.0017133	0.028473	93	0.0499195	776	0.0369524	1863	21000	1.35091	oxidoreductase activity	ENSDARG00000015918|ENSDARG00000018283|ENSDARG00000076317|ENSDARG00000052030|ENSDARG00000018111|ENSDARG00000036967|ENSDARG00000046030|ENSDARG00000029524|ENSDARG00000019747|ENSDARG00000020149|ENSDARG00000041873|ENSDARG00000002745|ENSDARG00000031814|ENSDARG00000045230|ENSDARG00000020395|ENSDARG00000007614|ENSDARG00000062025|ENSDARG00000071377|ENSDARG00000055705|ENSDARG00000045277|ENSDARG00000073805|…
8374	0.0017728	0.029002	6	0.00322061	16	0.000761905	1863	21000	4.22705	O-acyltransferase activity	ENSDARG00000019897|ENSDARG00000059824|ENSDARG00000062297|ENSDARG00000062375|ENSDARG00000053010|ENSDARG00000090495
8324	0.0018267	0.029423	62	0.0332797	481	0.0229048	1863	21000	1.45296	cation transmembrane transporter activity	ENSDARG00000062821|ENSDARG00000020102|ENSDARG00000076003|ENSDARG00000071235|ENSDARG00000056757|ENSDARG00000043646|ENSDARG00000076318|ENSDARG00000020699|ENSDARG00000013443|ENSDARG00000034534|ENSDARG00000027940|ENSDARG00000019478|ENSDARG00000002840|ENSDARG00000051892|ENSDARG00000073881|ENSDARG00000017115|ENSDARG00000003699|ENSDARG00000037153|ENSDARG00000045230|ENSDARG00000005463|ENSDARG00000036388|…
4553	0.0019271	0.03057	17	0.00912507	89	0.0042381	1863	21000	2.15311	hydrolase activity, hydrolyzing O-glycosyl compounds	ENSDARG00000010524|ENSDARG00000093193|ENSDARG00000008541|ENSDARG00000034368|ENSDARG00000056874|ENSDARG00000025094|ENSDARG00000036415|ENSDARG00000060252|ENSDARG00000044073|ENSDARG00000041728|ENSDARG00000061216|ENSDARG00000076592|ENSDARG00000028448|ENSDARG00000074129|ENSDARG00000076294|ENSDARG00000062997|ENSDARG00000035890
61134	0.0019614	0.030651	27	0.0144928	169	0.00804762	1863	21000	1.80087	peptidase regulator activity	ENSDARG00000043719|ENSDARG00000041645|ENSDARG00000067859|ENSDARG00000025889|ENSDARG00000053462|ENSDARG00000056795|ENSDARG00000042635|ENSDARG00000034718|ENSDARG00000075954|ENSDARG00000029063|ENSDARG00000061351|ENSDARG00000012694|ENSDARG00000063100|ENSDARG00000070971|ENSDARG00000005924|ENSDARG00000058560|ENSDARG00000041685|ENSDARG00000077872|ENSDARG00000008434|ENSDARG00000087143|ENSDARG00000028164|…
4857	0.0021647	0.033331	31	0.0166398	204	0.00971429	1863	21000	1.71292	enzyme inhibitor activity	ENSDARG00000043719|ENSDARG00000041645|ENSDARG00000067859|ENSDARG00000025889|ENSDARG00000053462|ENSDARG00000056795|ENSDARG00000042635|ENSDARG00000034718|ENSDARG00000075954|ENSDARG00000054271|ENSDARG00000061351|ENSDARG00000012694|ENSDARG00000070971|ENSDARG00000005924|ENSDARG00000041685|ENSDARG00000077872|ENSDARG00000008434|ENSDARG00000036063|ENSDARG00000088020|ENSDARG00000088081|ENSDARG00000087143|…
16757	0.002364	0.03587	45	0.0241546	329	0.0156667	1863	21000	1.54178	transferase activity, transferring glycosyl groups	ENSDARG00000094923|ENSDARG00000076218|ENSDARG00000033380|ENSDARG00000001939|ENSDARG00000070399|ENSDARG00000012745|ENSDARG00000079103|ENSDARG00000004798|ENSDARG00000079202|ENSDARG00000017617|ENSDARG00000015374|ENSDARG00000053832|ENSDARG00000061335|ENSDARG00000078619|ENSDARG00000026629|ENSDARG00000040157|ENSDARG00000093640|ENSDARG00000062089|ENSDARG00000057942|ENSDARG00000041199|ENSDARG00000054746|…
48029	0.0025358	0.03734	6	0.00322061	17	0.000809524	1863	21000	3.9784	monosaccharide binding	ENSDARG00000025903|ENSDARG00000018432|ENSDARG00000011665|ENSDARG00000009123|ENSDARG00000054942|ENSDARG00000042138
4396	0.0026034	0.03734	3	0.00161031	4	0.000190476	1863	21000	8.45411	hexokinase activity	ENSDARG00000068006|ENSDARG00000039452|ENSDARG00000026964
46923	0.0026034	0.03734	3	0.00161031	4	0.000190476	1863	21000	8.45411	ER retention sequence binding	ENSDARG00000040912|ENSDARG00000037361|ENSDARG00000005254
51787	0.0026034	0.03734	3	0.00161031	4	0.000190476	1863	21000	8.45411	misfolded protein binding	ENSDARG00000074727|ENSDARG00000052072|ENSDARG00000045228
16758	0.0030797	0.043573	30	0.0161031	200	0.00952381	1863	21000	1.69082	transferase activity, transferring hexosyl groups	ENSDARG00000094923|ENSDARG00000076218|ENSDARG00000001939|ENSDARG00000070399|ENSDARG00000079103|ENSDARG00000017617|ENSDARG00000053832|ENSDARG00000061335|ENSDARG00000026629|ENSDARG00000093640|ENSDARG00000062089|ENSDARG00000041199|ENSDARG00000054746|ENSDARG00000016479|ENSDARG00000078392|ENSDARG00000057011|ENSDARG00000091598|ENSDARG00000002021|ENSDARG00000001890|ENSDARG00000091902|ENSDARG00000012407|…
16408	0.003227	0.044457	4	0.00214707	8	0.000380952	1863	21000	5.63607	C-acyltransferase activity	ENSDARG00000042995|ENSDARG00000018976|ENSDARG00000007127|ENSDARG00000071203
15485	0.003227	0.044457	4	0.00214707	8	0.000380952	1863	21000	5.63607	cholesterol binding	ENSDARG00000059824|ENSDARG00000062297|ENSDARG00000090912|ENSDARG00000017809
16747	0.0033163	0.044808	24	0.0128824	150	0.00714286	1863	21000	1.80354	transferase activity, transferring acyl groups other than amino-acyl groups	ENSDARG00000015918|ENSDARG00000038248|ENSDARG00000002412|ENSDARG00000018976|ENSDARG00000058285|ENSDARG00000077028|ENSDARG00000053010|ENSDARG00000021059|ENSDARG00000013542|ENSDARG00000090495|ENSDARG00000042995|ENSDARG00000086737|ENSDARG00000019897|ENSDARG00000059824|ENSDARG00000032272|ENSDARG00000062375|ENSDARG00000002365|ENSDARG00000062297|ENSDARG00000033436|ENSDARG00000007127|ENSDARG00000035215|…
19899	0.0033381	0.044808	50	0.0268384	381	0.0181429	1863	21000	1.47928	enzyme binding	ENSDARG00000014941|ENSDARG00000020103|ENSDARG00000053444|ENSDARG00000070807|ENSDARG00000056795|ENSDARG00000015292|ENSDARG00000027777|ENSDARG00000087736|ENSDARG00000026829|ENSDARG00000007691|ENSDARG00000058560|ENSDARG00000020008|ENSDARG00000036107|ENSDARG00000071674|ENSDARG00000022315|ENSDARG00000013505|ENSDARG00000029058|ENSDARG00000060058|ENSDARG00000009123|ENSDARG00000079504|ENSDARG00000003058|…
19842	0.0035945	0.047639	19	0.0101986	110	0.0052381	1863	21000	1.94701	vitamin binding	ENSDARG00000032553|ENSDARG00000076225|ENSDARG00000018976|ENSDARG00000076317|ENSDARG00000010085|ENSDARG00000016733|ENSDARG00000021059|ENSDARG00000019541|ENSDARG00000051939|ENSDARG00000036481|ENSDARG00000058463|ENSDARG00000042995|ENSDARG00000002021|ENSDARG00000005840|ENSDARG00000074698|ENSDARG00000057879|ENSDARG00000073805|ENSDARG00000060715|ENSDARG00000091996
* indicates the percentage of genes in the specific subcategory from go ontologies;
p -value <0.05; corr p-value<0.05；

## Sheet: MF-down
Additional file 3. GO function annotation results of 4565 differentially expressed genes by BiNGO
GO-ID	p-value	corr p-value	DGE-hit	DGE%*	ZF-hit	ZF%*	DGE-total	ZF-total	enrichment	Description	Genes in test set
3735	3.1328e-40	3.1892e-37	76	0.038019	142	0.0067619	1999	21000	5.62253	structural constituent of ribosome	ENSDARG00000006691|ENSDARG00000005791|ENSDARG00000070849|ENSDARG00000015862|ENSDARG00000022833|ENSDARG00000003599|ENSDARG00000007320|ENSDARG00000037350|ENSDARG00000019181|ENSDARG00000013307|ENSDARG00000070437|ENSDARG00000035860|ENSDARG00000077717|ENSDARG00000010160|ENSDARG00000036174|ENSDARG00000032725|ENSDARG00000042905|ENSDARG00000040439|ENSDARG00000046119|ENSDARG00000014830|ENSDARG00000039641|…
5198	2.2792e-23	1.1601e-20	104	0.052026	385	0.0183333	1999	21000	2.83778	structural molecule activity	ENSDARG00000006691|ENSDARG00000005221|ENSDARG00000022833|ENSDARG00000019181|ENSDARG00000037350|ENSDARG00000012593|ENSDARG00000091643|ENSDARG00000013307|ENSDARG00000036174|ENSDARG00000010160|ENSDARG00000016081|ENSDARG00000032725|ENSDARG00000019601|ENSDARG00000007751|ENSDARG00000014830|ENSDARG00000039641|ENSDARG00000039347|ENSDARG00000035809|ENSDARG00000046157|ENSDARG00000041435|ENSDARG00000053058|…
16491	9.3384e-21	3.1688e-18	158	0.0790395	776	0.0369524	1999	21000	2.13896	oxidoreductase activity	ENSDARG00000042853|ENSDARG00000088013|ENSDARG00000018146|ENSDARG00000016649|ENSDARG00000052030|ENSDARG00000042658|ENSDARG00000060500|ENSDARG00000026039|ENSDARG00000070948|ENSDARG00000054934|ENSDARG00000042953|ENSDARG00000036966|ENSDARG00000053405|ENSDARG00000063908|ENSDARG00000069464|ENSDARG00000086341|ENSDARG00000018351|ENSDARG00000017772|ENSDARG00000012194|ENSDARG00000042112|ENSDARG00000022650|…
5529	7.1032e-18	1.8078e-15	47	0.0235118	122	0.00580952	1999	21000	4.04711	sugar binding	ENSDARG00000042063|ENSDARG00000089869|ENSDARG00000094370|ENSDARG00000088989|ENSDARG00000093704|ENSDARG00000092887|ENSDARG00000055833|ENSDARG00000044094|ENSDARG00000053684|ENSDARG00000088607|ENSDARG00000088945|ENSDARG00000088713|ENSDARG00000094478|ENSDARG00000070166|ENSDARG00000086221|ENSDARG00000089516|ENSDARG00000086247|ENSDARG00000090237|ENSDARG00000088923|ENSDARG00000013266|ENSDARG00000092498|…
30246	9.8582e-15	2.0071e-12	60	0.030015	215	0.0102381	1999	21000	2.9317	carbohydrate binding	ENSDARG00000042063|ENSDARG00000089869|ENSDARG00000009612|ENSDARG00000093704|ENSDARG00000053684|ENSDARG00000044183|ENSDARG00000012593|ENSDARG00000086247|ENSDARG00000088923|ENSDARG00000092498|ENSDARG00000094199|ENSDARG00000095741|ENSDARG00000086529|ENSDARG00000069037|ENSDARG00000089594|ENSDARG00000078457|ENSDARG00000088895|ENSDARG00000041248|ENSDARG00000058048|ENSDARG00000087363|ENSDARG00000087860|…
20037	7.6879e-10	1.3044e-07	43	0.0215108	166	0.00790476	1999	21000	2.72124	heme binding	ENSDARG00000088013|ENSDARG00000079078|ENSDARG00000007173|ENSDARG00000026039|ENSDARG00000008858|ENSDARG00000043997|ENSDARG00000042953|ENSDARG00000002249|ENSDARG00000045627|ENSDARG00000053500|ENSDARG00000069186|ENSDARG00000063908|ENSDARG00000004296|ENSDARG00000033802|ENSDARG00000009874|ENSDARG00000004964|ENSDARG00000026548|ENSDARG00000033566|ENSDARG00000055159|ENSDARG00000069018|ENSDARG00000070775|…
4497	1.4202e-09	2.0654e-07	38	0.0190095	139	0.00661905	1999	21000	2.87194	monooxygenase activity	ENSDARG00000088013|ENSDARG00000034989|ENSDARG00000007173|ENSDARG00000026039|ENSDARG00000008858|ENSDARG00000043997|ENSDARG00000042953|ENSDARG00000045627|ENSDARG00000002249|ENSDARG00000069186|ENSDARG00000033802|ENSDARG00000039211|ENSDARG00000009874|ENSDARG00000004964|ENSDARG00000026548|ENSDARG00000043518|ENSDARG00000033566|ENSDARG00000055159|ENSDARG00000069018|ENSDARG00000070775|ENSDARG00000040433|…
8135	2.0104e-09	2.3439e-07	29	0.0145073	90	0.00428571	1999	21000	3.38503	translation factor activity, nucleic acid binding	ENSDARG00000020850|ENSDARG00000044521|ENSDARG00000021257|ENSDARG00000038585|ENSDARG00000004724|ENSDARG00000076815|ENSDARG00000071727|ENSDARG00000008109|ENSDARG00000060005|ENSDARG00000008292|ENSDARG00000016443|ENSDARG00000013931|ENSDARG00000052178|ENSDARG00000017445|ENSDARG00000030053|ENSDARG00000002549|ENSDARG00000020232|ENSDARG00000068289|ENSDARG00000003032|ENSDARG00000095743|ENSDARG00000017235|…
46906	2.0722e-09	2.3439e-07	43	0.0215108	171	0.00814286	1999	21000	2.64167	tetrapyrrole binding	ENSDARG00000088013|ENSDARG00000079078|ENSDARG00000007173|ENSDARG00000026039|ENSDARG00000008858|ENSDARG00000043997|ENSDARG00000042953|ENSDARG00000002249|ENSDARG00000045627|ENSDARG00000053500|ENSDARG00000069186|ENSDARG00000063908|ENSDARG00000004296|ENSDARG00000033802|ENSDARG00000009874|ENSDARG00000004964|ENSDARG00000026548|ENSDARG00000033566|ENSDARG00000055159|ENSDARG00000069018|ENSDARG00000070775|…
3824	4.8836e-09	4.9716e-07	730	0.365183	6465	0.307857	1999	21000	1.18621	catalytic activity	ENSDARG00000042853|ENSDARG00000075083|ENSDARG00000061308|ENSDARG00000041421|ENSDARG00000005567|ENSDARG00000025012|ENSDARG00000087921|ENSDARG00000042953|ENSDARG00000024631|ENSDARG00000075188|ENSDARG00000011072|ENSDARG00000043843|ENSDARG00000086679|ENSDARG00000069464|ENSDARG00000013856|ENSDARG00000005039|ENSDARG00000033440|ENSDARG00000073786|ENSDARG00000062954|ENSDARG00000001788|ENSDARG00000045888|…
9055	5.6013e-09	5.1837e-07	42	0.0210105	170	0.00809524	1999	21000	2.59542	electron carrier activity	ENSDARG00000088013|ENSDARG00000034989|ENSDARG00000007173|ENSDARG00000026039|ENSDARG00000008858|ENSDARG00000043997|ENSDARG00000042953|ENSDARG00000002249|ENSDARG00000045627|ENSDARG00000069186|ENSDARG00000063908|ENSDARG00000033802|ENSDARG00000069464|ENSDARG00000086341|ENSDARG00000079773|ENSDARG00000009874|ENSDARG00000004964|ENSDARG00000026548|ENSDARG00000033566|ENSDARG00000055159|ENSDARG00000069018|…
3723	2.94e-08	2.4941e-06	75	0.0375188	412	0.019619	1999	21000	1.91236	RNA binding	ENSDARG00000058818|ENSDARG00000038585|ENSDARG00000070849|ENSDARG00000044204|ENSDARG00000015862|ENSDARG00000016484|ENSDARG00000007320|ENSDARG00000023532|ENSDARG00000037350|ENSDARG00000052178|ENSDARG00000042905|ENSDARG00000046119|ENSDARG00000089797|ENSDARG00000017219|ENSDARG00000006316|ENSDARG00000069780|ENSDARG00000078781|ENSDARG00000012820|ENSDARG00000070475|ENSDARG00000056691|ENSDARG00000077291|…
5506	5.8694e-08	4.5962e-06	54	0.0270135	265	0.012619	1999	21000	2.14069	iron ion binding	ENSDARG00000088013|ENSDARG00000026039|ENSDARG00000053500|ENSDARG00000042953|ENSDARG00000063908|ENSDARG00000033802|ENSDARG00000004964|ENSDARG00000040433|ENSDARG00000038260|ENSDARG00000022650|ENSDARG00000058980|ENSDARG00000033999|ENSDARG00000077121|ENSDARG00000075159|ENSDARG00000021172|ENSDARG00000042956|ENSDARG00000034058|ENSDARG00000068283|ENSDARG00000004909|ENSDARG00000092091|ENSDARG00000031776|…
48037	3.161e-07	2.2914e-05	52	0.026013	264	0.0125714	1999	21000	2.06922	cofactor binding	ENSDARG00000042853|ENSDARG00000036236|ENSDARG00000078425|ENSDARG00000035819|ENSDARG00000042658|ENSDARG00000038900|ENSDARG00000036966|ENSDARG00000053500|ENSDARG00000053405|ENSDARG00000039211|ENSDARG00000061355|ENSDARG00000026348|ENSDARG00000062817|ENSDARG00000038361|ENSDARG00000003795|ENSDARG00000070029|ENSDARG00000089310|ENSDARG00000034883|ENSDARG00000036587|ENSDARG00000005643|ENSDARG00000004909|…
3743	3.3763e-07	2.2914e-05	20	0.010005	60	0.00285714	1999	21000	3.50175	translation initiation factor activity	ENSDARG00000068289|ENSDARG00000020232|ENSDARG00000021257|ENSDARG00000038585|ENSDARG00000003032|ENSDARG00000076815|ENSDARG00000017235|ENSDARG00000016280|ENSDARG00000016477|ENSDARG00000060248|ENSDARG00000016889|ENSDARG00000014565|ENSDARG00000008292|ENSDARG00000016443|ENSDARG00000013931|ENSDARG00000052178|ENSDARG00000090697|ENSDARG00000017445|ENSDARG00000006729|ENSDARG00000002549
4364	2.318e-06	0.00014748	8	0.004002	12	0.000571429	1999	21000	7.0035	glutathione transferase activity	ENSDARG00000087431|ENSDARG00000022183|ENSDARG00000027984|ENSDARG00000042533|ENSDARG00000005039|ENSDARG00000090228|ENSDARG00000088116|ENSDARG00000039832
3729	3.9899e-05	0.0023893	12	0.006003	34	0.00161905	1999	21000	3.70774	mRNA binding	ENSDARG00000039266|ENSDARG00000007320|ENSDARG00000022813|ENSDARG00000058818|ENSDARG00000043453|ENSDARG00000078781|ENSDARG00000074242|ENSDARG00000026376|ENSDARG00000030408|ENSDARG00000046119|ENSDARG00000036298|ENSDARG00000005315
5319	6.1246e-05	0.0034638	14	0.0070035	46	0.00219048	1999	21000	3.19725	lipid transporter activity	ENSDARG00000078429|ENSDARG00000079259|ENSDARG00000092028|ENSDARG00000016825|ENSDARG00000042780|ENSDARG00000092419|ENSDARG00000055809|ENSDARG00000036442|ENSDARG00000016448|ENSDARG00000092126|ENSDARG00000092233|ENSDARG00000030872|ENSDARG00000086370|ENSDARG00000036853
19843	7.3523e-05	0.0039393	8	0.004002	17	0.000809524	1999	21000	4.94365	rRNA binding	ENSDARG00000020153|ENSDARG00000037350|ENSDARG00000020197|ENSDARG00000015862|ENSDARG00000034291|ENSDARG00000011405|ENSDARG00000014690|ENSDARG00000014867
70279	8.8681e-05	0.0042989	16	0.008004	59	0.00280952	1999	21000	2.84888	vitamin B6 binding	ENSDARG00000013423|ENSDARG00000023645|ENSDARG00000078425|ENSDARG00000052099|ENSDARG00000032206|ENSDARG00000035544|ENSDARG00000040566|ENSDARG00000053500|ENSDARG00000043280|ENSDARG00000068724|ENSDARG00000018478|ENSDARG00000089310|ENSDARG00000016494|ENSDARG00000026348|ENSDARG00000005643|ENSDARG00000002197
30170	8.8681e-05	0.0042989	16	0.008004	59	0.00280952	1999	21000	2.84888	pyridoxal phosphate binding	ENSDARG00000013423|ENSDARG00000023645|ENSDARG00000078425|ENSDARG00000052099|ENSDARG00000032206|ENSDARG00000035544|ENSDARG00000040566|ENSDARG00000053500|ENSDARG00000043280|ENSDARG00000068724|ENSDARG00000018478|ENSDARG00000089310|ENSDARG00000016494|ENSDARG00000026348|ENSDARG00000005643|ENSDARG00000002197
4252	0.00011179	0.0051728	38	0.0190095	213	0.0101429	1999	21000	1.87418	serine-type endopeptidase activity	ENSDARG00000043168|ENSDARG00000090857|ENSDARG00000069833|ENSDARG00000007276|ENSDARG00000057498|ENSDARG00000039730|ENSDARG00000074659|ENSDARG00000042993|ENSDARG00000068680|ENSDARG00000060518|ENSDARG00000012860|ENSDARG00000039310|ENSDARG00000077058|ENSDARG00000059081|ENSDARG00000051914|ENSDARG00000079420|ENSDARG00000019451|ENSDARG00000090428|ENSDARG00000079274|ENSDARG00000073742|ENSDARG00000036041|…
17171	0.00013631	0.0060331	41	0.0205103	238	0.0113333	1999	21000	1.80973	serine hydrolase activity	ENSDARG00000043168|ENSDARG00000090857|ENSDARG00000069833|ENSDARG00000007276|ENSDARG00000044204|ENSDARG00000057498|ENSDARG00000039730|ENSDARG00000074659|ENSDARG00000042993|ENSDARG00000068680|ENSDARG00000060518|ENSDARG00000012860|ENSDARG00000039310|ENSDARG00000077058|ENSDARG00000059081|ENSDARG00000051914|ENSDARG00000079420|ENSDARG00000019451|ENSDARG00000090428|ENSDARG00000079274|ENSDARG00000036041|…
4181	0.00014923	0.0061513	9	0.00450225	23	0.00109524	1999	21000	4.11075	metallocarboxypeptidase activity	ENSDARG00000021339|ENSDARG00000005185|ENSDARG00000053877|ENSDARG00000010146|ENSDARG00000077688|ENSDARG00000006901|ENSDARG00000043722|ENSDARG00000030915|ENSDARG00000045442
8235	0.00015106	0.0061513	11	0.00550275	33	0.00157143	1999	21000	3.50175	metalloexopeptidase activity	ENSDARG00000021339|ENSDARG00000005185|ENSDARG00000053877|ENSDARG00000010146|ENSDARG00000077688|ENSDARG00000006901|ENSDARG00000043722|ENSDARG00000033440|ENSDARG00000079216|ENSDARG00000030915|ENSDARG00000045442
8236	0.0002323	0.0090955	40	0.02001	236	0.0112381	1999	21000	1.78055	serine-type peptidase activity	ENSDARG00000043168|ENSDARG00000090857|ENSDARG00000069833|ENSDARG00000007276|ENSDARG00000044204|ENSDARG00000057498|ENSDARG00000039730|ENSDARG00000074659|ENSDARG00000042993|ENSDARG00000068680|ENSDARG00000060518|ENSDARG00000012860|ENSDARG00000039310|ENSDARG00000077058|ENSDARG00000059081|ENSDARG00000051914|ENSDARG00000079420|ENSDARG00000019451|ENSDARG00000090428|ENSDARG00000079274|ENSDARG00000036041|…
16829	0.00024231	0.0091358	29	0.0145073	153	0.00728571	1999	21000	1.99119	lyase activity	ENSDARG00000039356|ENSDARG00000011166|ENSDARG00000032206|ENSDARG00000053500|ENSDARG00000043280|ENSDARG00000053684|ENSDARG00000026348|ENSDARG00000018351|ENSDARG00000018061|ENSDARG00000017444|ENSDARG00000046119|ENSDARG00000040510|ENSDARG00000045139|ENSDARG00000003462|ENSDARG00000023645|ENSDARG00000025504|ENSDARG00000011390|ENSDARG00000069419|ENSDARG00000031981|ENSDARG00000070029|ENSDARG00000060070|…
4180	0.00030108	0.010946	10	0.0050025	30	0.00142857	1999	21000	3.50175	carboxypeptidase activity	ENSDARG00000021339|ENSDARG00000005185|ENSDARG00000053877|ENSDARG00000010146|ENSDARG00000077688|ENSDARG00000006901|ENSDARG00000043722|ENSDARG00000030915|ENSDARG00000045442|ENSDARG00000016918
16769	0.0003588	0.012595	11	0.00550275	36	0.00171429	1999	21000	3.20994	transferase activity, transferring nitrogenous groups	ENSDARG00000013423|ENSDARG00000078425|ENSDARG00000023645|ENSDARG00000052099|ENSDARG00000005643|ENSDARG00000035544|ENSDARG00000040566|ENSDARG00000036239|ENSDARG00000043280|ENSDARG00000044094|ENSDARG00000018478
8233	0.00055296	0.018764	88	0.044022	654	0.0311429	1999	21000	1.41355	peptidase activity	ENSDARG00000043168|ENSDARG00000021339|ENSDARG00000075048|ENSDARG00000044204|ENSDARG00000052792|ENSDARG00000089544|ENSDARG00000075188|ENSDARG00000074659|ENSDARG00000042993|ENSDARG00000070368|ENSDARG00000003902|ENSDARG00000039310|ENSDARG00000012552|ENSDARG00000027903|ENSDARG00000033440|ENSDARG00000062363|ENSDARG00000091328|ENSDARG00000043079|ENSDARG00000019451|ENSDARG00000005185|ENSDARG00000068593|…
19842	0.00061251	0.019876	22	0.0110055	110	0.0052381	1999	21000	2.10105	vitamin binding	ENSDARG00000013423|ENSDARG00000023645|ENSDARG00000078425|ENSDARG00000052099|ENSDARG00000032206|ENSDARG00000035544|ENSDARG00000040566|ENSDARG00000053500|ENSDARG00000043280|ENSDARG00000018478|ENSDARG00000068724|ENSDARG00000017038|ENSDARG00000077505|ENSDARG00000089310|ENSDARG00000034058|ENSDARG00000016494|ENSDARG00000026348|ENSDARG00000005643|ENSDARG00000007421|ENSDARG00000016415|ENSDARG00000002197|…
16835	0.00062478	0.019876	12	0.006003	44	0.00209524	1999	21000	2.86507	carbon-oxygen lyase activity	ENSDARG00000040510|ENSDARG00000045139|ENSDARG00000011166|ENSDARG00000045269|ENSDARG00000026376|ENSDARG00000045843|ENSDARG00000018061|ENSDARG00000031981|ENSDARG00000046119|ENSDARG00000014488|ENSDARG00000053500|ENSDARG00000020079
4800	0.00086137	0.026375	3	0.00150075	3	0.000142857	1999	21000	10.5053	thyroxine 5'-deiodinase activity	ENSDARG00000094857|ENSDARG00000089937|ENSDARG00000042112
8483	0.00088091	0.026375	8	0.004002	23	0.00109524	1999	21000	3.654	transaminase activity	ENSDARG00000078425|ENSDARG00000023645|ENSDARG00000052099|ENSDARG00000035544|ENSDARG00000040566|ENSDARG00000043280|ENSDARG00000044094|ENSDARG00000018478
4887	0.0010489	0.029661	4	0.002001	6	0.000285714	1999	21000	7.0035	thyroid hormone receptor activity	ENSDARG00000043170|ENSDARG00000033160|ENSDARG00000000151|ENSDARG00000021163
16725	0.0010489	0.029661	4	0.002001	6	0.000285714	1999	21000	7.0035	oxidoreductase activity, acting on CH or CH2 groups	ENSDARG00000014017|ENSDARG00000020711|ENSDARG00000078069|ENSDARG00000026039
16903	0.001081	0.029743	9	0.00450225	29	0.00138095	1999	21000	3.26025	oxidoreductase activity, acting on the aldehyde or oxo group of donors	ENSDARG00000024278|ENSDARG00000028386|ENSDARG00000080010|ENSDARG00000053485|ENSDARG00000040555|ENSDARG00000043457|ENSDARG00000069100|ENSDARG00000013839|ENSDARG00000016415
50662	0.0011359	0.03043	32	0.016008	191	0.00909524	1999	21000	1.76004	coenzyme binding	ENSDARG00000042853|ENSDARG00000037378|ENSDARG00000036236|ENSDARG00000034989|ENSDARG00000035819|ENSDARG00000004251|ENSDARG00000042658|ENSDARG00000003869|ENSDARG00000038900|ENSDARG00000036966|ENSDARG00000053405|ENSDARG00000067947|ENSDARG00000028386|ENSDARG00000039211|ENSDARG00000019529|ENSDARG00000045411|ENSDARG00000079773|ENSDARG00000062817|ENSDARG00000043457|ENSDARG00000043518|ENSDARG00000077651|…
61134	0.0012938	0.033312	29	0.0145073	169	0.00804762	1999	21000	1.80268	peptidase regulator activity	ENSDARG00000026764|ENSDARG00000058053|ENSDARG00000090850|ENSDARG00000069293|ENSDARG00000077139|ENSDARG00000007795|ENSDARG00000074764|ENSDARG00000075737|ENSDARG00000053973|ENSDARG00000036968|ENSDARG00000077171|ENSDARG00000055543|ENSDARG00000022372|ENSDARG00000004296|ENSDARG00000008835|ENSDARG00000078183|ENSDARG00000095315|ENSDARG00000089361|ENSDARG00000090286|ENSDARG00000068431|ENSDARG00000093780|…
4866	0.0013089	0.033312	24	0.012006	131	0.0062381	1999	21000	1.92463	endopeptidase inhibitor activity	ENSDARG00000026764|ENSDARG00000058053|ENSDARG00000077139|ENSDARG00000069293|ENSDARG00000090850|ENSDARG00000007795|ENSDARG00000093780|ENSDARG00000074764|ENSDARG00000090185|ENSDARG00000053973|ENSDARG00000076366|ENSDARG00000075737|ENSDARG00000077171|ENSDARG00000036968|ENSDARG00000076771|ENSDARG00000055543|ENSDARG00000022372|ENSDARG00000004296|ENSDARG00000034434|ENSDARG00000008835|ENSDARG00000078183|…
4879	0.0014096	0.035	17	0.00850425	81	0.00385714	1999	21000	2.20481	ligand-dependent nuclear receptor activity	ENSDARG00000037025|ENSDARG00000044685|ENSDARG00000004697|ENSDARG00000042477|ENSDARG00000017704|ENSDARG00000057737|ENSDARG00000001910|ENSDARG00000043059|ENSDARG00000009594|ENSDARG00000021163|ENSDARG00000057231|ENSDARG00000043170|ENSDARG00000020046|ENSDARG00000071565|ENSDARG00000033160|ENSDARG00000067976|ENSDARG00000000151
61135	0.0016222	0.03871	24	0.012006	133	0.00633333	1999	21000	1.89568	endopeptidase regulator activity	ENSDARG00000026764|ENSDARG00000058053|ENSDARG00000077139|ENSDARG00000069293|ENSDARG00000090850|ENSDARG00000007795|ENSDARG00000093780|ENSDARG00000074764|ENSDARG00000090185|ENSDARG00000053973|ENSDARG00000076366|ENSDARG00000075737|ENSDARG00000077171|ENSDARG00000036968|ENSDARG00000076771|ENSDARG00000055543|ENSDARG00000022372|ENSDARG00000004296|ENSDARG00000034434|ENSDARG00000008835|ENSDARG00000078183|…
3746	0.0016351	0.03871	8	0.004002	25	0.00119048	1999	21000	3.36168	translation elongation factor activity	ENSDARG00000020850|ENSDARG00000044521|ENSDARG00000042094|ENSDARG00000004724|ENSDARG00000017235|ENSDARG00000030053|ENSDARG00000071727|ENSDARG00000008109
3995	0.0017333	0.040102	6	0.0030015	15	0.000714286	1999	21000	4.2021	acyl-CoA dehydrogenase activity	ENSDARG00000042853|ENSDARG00000038361|ENSDARG00000045411|ENSDARG00000042658|ENSDARG00000038900|ENSDARG00000014727
16620	0.0017808	0.040285	7	0.00350175	20	0.000952381	1999	21000	3.67684	oxidoreductase activity, acting on the aldehyde or oxo group of donors, NAD or NADP as acceptor	ENSDARG00000024278|ENSDARG00000028386|ENSDARG00000080010|ENSDARG00000053485|ENSDARG00000043457|ENSDARG00000069100|ENSDARG00000013839
16787	0.0018959	0.041956	291	0.145573	2617	0.124619	1999	21000	1.16814	hydrolase activity	ENSDARG00000005191|ENSDARG00000035819|ENSDARG00000020289|ENSDARG00000015611|ENSDARG00000087921|ENSDARG00000089544|ENSDARG00000024631|ENSDARG00000075188|ENSDARG00000034825|ENSDARG00000011072|ENSDARG00000038315|ENSDARG00000070368|ENSDARG00000013856|ENSDARG00000033440|ENSDARG00000073786|ENSDARG00000079146|ENSDARG00000001788|ENSDARG00000063126|ENSDARG00000019709|ENSDARG00000058327|ENSDARG00000079259|…
30414	0.0019817	0.042923	27	0.0135068	158	0.00752381	1999	21000	1.7952	peptidase inhibitor activity	ENSDARG00000026764|ENSDARG00000058053|ENSDARG00000090850|ENSDARG00000069293|ENSDARG00000077139|ENSDARG00000007795|ENSDARG00000074764|ENSDARG00000075737|ENSDARG00000053973|ENSDARG00000036968|ENSDARG00000077171|ENSDARG00000022372|ENSDARG00000055543|ENSDARG00000004296|ENSDARG00000008835|ENSDARG00000078183|ENSDARG00000095315|ENSDARG00000089361|ENSDARG00000090286|ENSDARG00000093780|ENSDARG00000013168|…
70011	0.0020902	0.04433	81	0.0405203	620	0.0295238	1999	21000	1.37246	peptidase activity, acting on L-amino acid peptides	ENSDARG00000043168|ENSDARG00000021339|ENSDARG00000075048|ENSDARG00000044204|ENSDARG00000052792|ENSDARG00000089544|ENSDARG00000075188|ENSDARG00000074659|ENSDARG00000042993|ENSDARG00000070368|ENSDARG00000003902|ENSDARG00000039310|ENSDARG00000033440|ENSDARG00000062363|ENSDARG00000091328|ENSDARG00000043079|ENSDARG00000019451|ENSDARG00000005185|ENSDARG00000068593|ENSDARG00000036041|ENSDARG00000073742|…
8474	0.0022627	0.047008	4	0.002001	7	0.000333333	1999	21000	6.003	palmitoyl-(protein) hydrolase activity	ENSDARG00000010782|ENSDARG00000068840|ENSDARG00000093176|ENSDARG00000014208
* indicates the percentage of genes in the specific subcategory from go ontologies;
p -value <0.05; corr p-value<0.05；
